# Supplementary material for: Pandemic, Epidemic, Endemic: B Cell Repertoire Analysis Reveals Unique Anti-Viral Responses to SARS-CoV-2, Ebola and Respiratory Syncytial Virus
Source: Front Immunol. 2022 May 3;13:807104. doi: 10.3389/fimmu.2022.807104 (PMC9111746; doi:10.3389/fimmu.2022.807104)
Supplement: Supplementary file 5 [file Table_4.xlsx]

## Sheet: README
Table S6
Convergent sequence networks for SARS-CoV-2, Ebola and RSV repertoires.
DESCRIPTION
Sheets ‘edgelist_*’ contain list of edges in the convergent network constructed separately for SARS-CoV-2, Ebola and RSV data collected here, with known antibody binders of each virus added in each case.
Each line corresponds to one edge in the network.
Sheets ‘edgelist_all’ contain list of edges in the convergent network constructed considering SARS-CoV-2, Ebola and RSV data TOGETHER with known antibody binders of any of the viruses.
Sheets ‘cluster_*’ contains annotation of each node (sequence) in the network, each line corresponds to one sequence.
The columns ‘cluster’ and ‘cluster_size’ refers to the convergent cluster the sequence is mapped to. ‘NumInClone’ refers to clone size. ‘both’ indicates whether both binders and repertoire sequences can be found in the named cluster.
Sheets ‘cluster_all’ contain annotation of each node (sequence) in the convergent network constructed considering SARS-CoV-2, Ebola and RSV data TOGETHER with known antibody binders of any of the viruses.
Column names follow that in the other ‘cluster_*’ sheets.

## Sheet: edgelist_all
Seq1	Seq2	CDRH3 AA identity	Seq1_CDRH3	Seq1_Specificity	Seq1_Vgene	Seq1_Jfamily	Seq2_CDRH3	Seq2_Specificity	Seq2_Vgene	Seq2_Jfamily	Seq1_PatientID	Seq2_PatientID
EA003D0_A1_11782333_TTTTTTAAATTTTCGT_RD58	EA008D10_M_10008497_TCTATTGATCTTCTCT_RD70	1	ASGY	Healthy	IGHV3-23	IGHJ4	ASGY	RSV-I	IGHV3-23	IGHJ4	EA003	EA008
EA003D0_A1_11782333_TTTTTTAAATTTTCGT_RD58	EA008D10_M_10122580_TTTTTTGACATGAATT_RD49	1	ASGY	Healthy	IGHV3-23	IGHJ4	ASGY	RSV-I	IGHV3-23	IGHJ4	EA003	EA008
EA003D0_A1_11782333_TTTTTTAAATTTTCGT_RD58	EA008D10_M_10506325_TCACTTCGTCTTATCT_RD61	1	ASGY	Healthy	IGHV3-23	IGHJ4	ASGY	RSV-I	IGHV3-23	IGHJ4	EA003	EA008
YR004D0_A1_10880080_TAAGTTGGTATCAAAT_RD15	EA003D0_G2_10783414_TTACTTGAGTTCTTTT_RD22	1	FTDLG	Healthy	IGHV3-15	IGHJ1	FTDLG	Healthy	IGHV3-15	IGHJ1	YR004	EA003
YR001D10_M_10603837_TTGTTTGTACTTCTCT_RD44	YR004D10_M_10060061_TCCGCTCGTTTACTCT_RD52	1	TREDY	RSV-I	IGHV1-2	IGHJ4	TREDY	RSV-I	IGHV1-2	IGHJ4	YR001	YR004
CV256D0_A1_10130131_TGTGGTATGGTCTAGT_RD77	HB72-93_M_11002459_TAAAGTTATATTGATT_RD66	1	TTGGY	COVID-19	IGHV3-15	IGHJ4	TTGGY	Healthy	IGHV3-15	IGHJ4	CV256	HB72-93
YR008D10_M_10028241_TCTGTTAATTTTTTAT_RD21	EA003D10_M_10226525_TCTAATATTATTACCT_RD28	1	TRWDY	RSV-I	IGHV3-15	IGHJ4	TRWDY	RSV-I	IGHV3-15	IGHJ4	YR008	EA003
YR006D10_M_10657983_TAAATTCTGGTCGAAT_RD35	EA024D0_A1_11039483_TCCGCTCTGATTCATT_RD70	1	TREGY	RSV-U	IGHV3-49	IGHJ4	TREGY	Healthy	IGHV3-49	IGHJ4	YR006	EA024
YF193D0_A1_157248_UID137737_RD11	YF207D0_A1_231020_UID175477_RD11	1	TVIDY	Healthy	IGHV3-49	IGHJ4	TVIDY	Healthy	IGHV3-49	IGHJ4	YF193	YF207
CV239D0_G1_10124702_TGATCTTCCATGTTAT_RD90	CV258D0_A2_10596949_TCAGGTATCTTATTGT_RD26	1	ARDET	COVID-19	IGHV3-7	IGHJ4	ARDET	COVID-19	IGHV3-7	IGHJ4	CV239	CV258
CV293D0_M_10645729_TGCATTAAATTCTGAT_RD147	CV247D9_M_10530578_TGATGTACCTTTTAAT_RD9	1	ARGDY	COVID-19	IGHV3-7	IGHJ4	ARGDY	COVID-19	IGHV3-7	IGHJ4	CV293	CV247
EB217_A2_567773_UID287884_RD40	YF199D0_A2_207814_UID164688_RD16	1	MSYST	Ebola	IGHV3-53	IGHJ5	MSYST	Healthy	IGHV3-53	IGHJ5	EB217	YF199
YF193D0_G1_222799_UID165683_RD26	YF207D0_G1_506444_UID165683_RD8	1	GGRAG	Healthy	IGHV3-53	IGHJ5	GGRAG	Healthy	IGHV3-53	IGHJ5	YF193	YF207
YR004D0_M_10027783_TTGGCTGACTTTAGAT_RD74	YR008D10_M_11390198_TTTTCTTGTCTGGCTT_RD25	1	TTDPRN	Healthy	IGHV3-15	IGHJ1	TTDPRN	RSV-I	IGHV3-15	IGHJ1	YR004	YR008
YR004D10_M_11807258_TCCTTTTGTCTGCTGT_RD93	E70a_A1_219000_UID127063_RD72	1	TTDPRH	RSV-I	IGHV3-15	IGHJ1	TTDPRH	Ebola	IGHV3-15	IGHJ1	YR004	E70a
YR001D10_G2_10057545_TTTAATGCTATCTTAT_RD10	E70a_G2_231419_UID129753_RD123	1	TTDPRE	RSV-I	IGHV3-15	IGHJ1	TTDPRE	Ebola	IGHV3-15	IGHJ1	YR001	E70a
CV223D0_G1_10249381_TAGACTTTAGTTTTAT_RD20	CV225D2_A1_10981592_TTCGGTCTCTTATGTT_RD26	1	ARGFDL	COVID-19	IGHV4-59	IGHJ2	ARGFDL	COVID-19	IGHV4-59	IGHJ2	CV223	CV225
CV223D0_G1_10249381_TAGACTTTAGTTTTAT_RD20	CV247D9_G1_10339780_TTATTTCATATGTTTT_RD34	1	ARGFDL	COVID-19	IGHV4-59	IGHJ2	ARGFDL	COVID-19	IGHV4-59	IGHJ2	CV223	CV247
CV225D2_A1_10981592_TTCGGTCTCTTATGTT_RD26	CV247D9_G1_10339780_TTATTTCATATGTTTT_RD34	1	ARGFDL	COVID-19	IGHV4-59	IGHJ2	ARGFDL	COVID-19	IGHV4-59	IGHJ2	CV225	CV247
CV223D0_G1_10249381_TAGACTTTAGTTTTAT_RD20	CV247D9_A1_11067240_TTAGTTTGTATATTTT_RD52	1	ARGFDL	COVID-19	IGHV4-59	IGHJ2	ARGFDL	COVID-19	IGHV4-59	IGHJ2	CV223	CV247
CV225D2_A1_10981592_TTCGGTCTCTTATGTT_RD26	CV247D9_A1_11067240_TTAGTTTGTATATTTT_RD52	1	ARGFDL	COVID-19	IGHV4-59	IGHJ2	ARGFDL	COVID-19	IGHV4-59	IGHJ2	CV225	CV247
CV221D2_A1_10436084_TCGCCTGGCTTCGTTT_RD9	E2A_G2_105115_UID104506_RD16	1	AKDGAI	COVID-19	IGHV3-23	IGHJ3	AKDGAI	Ebola	IGHV3-23	IGHJ3	CV221	E2A
CV247D0_A1_10478059_TCCGTTTTCTTGTCGT_RD30	YR003D0_A1_10113404_TTCCTTTCTATGGTCT_RD10	1	AGAFDI	COVID-19	IGHV3-48	IGHJ3	AGAFDI	Healthy	IGHV3-48	IGHJ3	CV247	YR003
CV293D0_M_10345204_TTTTTTACTATTTTAT_RD17	CV328D0_M_10460484_TTCTCTTGTATTAGGT_RD31	1	TTVRTY	COVID-19	IGHV3-15	IGHJ4	TTVRTY	COVID-19	IGHV3-15	IGHJ4	CV293	CV328
CV227D0_G1_10389464_TGTCATTTATTACGGT_RD45	CV247D0_M_10799831_TGTCTTCAGGTTCGTT_RD81	1	TSNPTY	COVID-19	IGHV3-15	IGHJ4	TSNPTY	COVID-19	IGHV3-15	IGHJ4	CV227	CV247
YR004D0_M_11406717_TGTTTTAGCTTACTCT_RD19	EA024D10_G2_10557012_TCATCTAAATTTGGGT_RD89	1	TTDPRY	Healthy	IGHV3-15	IGHJ4	TTDPRY	RSV-U	IGHV3-15	IGHJ4	YR004	EA024
CV227D9_A1_10534436_TATCGTCGCGTCAATT_RD33	HB01-94_M_10311329_TTTTCTGACATGCGCT_RD49	1	ATRHDY	COVID-19	IGHV3-48	IGHJ4	ATRHDY	Healthy	IGHV3-48	IGHJ4	CV227	HB01-94
HB73-97_G2_10838533_TTGGGTACCGTCAATT_RD24	CV293D0_M_10035214_TTTCATTGTGTTCCTT_RD169	1	ARRFDS	Healthy	IGHV3-48	IGHJ4	ARRFDS	COVID-19	IGHV3-48	IGHJ4	HB73-97	CV293
CV226D0_M_10220788_TCGATTCGCGTCTACT_RD13	EA024D10_M_10132533_TGGCTTCTGATCACAT_RD26	1	VRSIDY	COVID-19	IGHV3-7	IGHJ4	VRSIDY	RSV-U	IGHV3-7	IGHJ4	CV226	EA024
CV247D22_M_11050868_TCACTTTTTGTTTTGT_RD11	EA003D0_M_10154417_TTCCATGGGGTTCTTT_RD85	1	ARDLDY	COVID-19	IGHV4-31	IGHJ4	ARDLDY	Healthy	IGHV4-31	IGHJ4	CV247	EA003
HB73-97_G2_10058573_TTGTATTAAATCTGAT_RD30	YR006D0_M_10072887_TAGAATTGTTTCTTGT_RD70	1	VKNFDS	Healthy	IGHV4-34	IGHJ4	VKNFDS	Healthy	IGHV4-34	IGHJ4	HB73-97	YR006
CV221D0_G1_10621861_TAGGCTCACGTCTGAT_RD27	CV234D0_M_10453044_TAGTTTAATTTCTTTT_RD37	1	ARRGDY	COVID-19	IGHV4-39	IGHJ4	ARRGDY	COVID-19	IGHV4-39	IGHJ4	CV221	CV234
CV221D0_G1_10621861_TAGGCTCACGTCTGAT_RD27	YR008D0_M_11135145_TGTTTTGTCATTTGAT_RD47	1	ARRGDY	COVID-19	IGHV4-39	IGHJ4	ARRGDY	Healthy	IGHV4-39	IGHJ4	CV221	YR008
CV234D0_M_10453044_TAGTTTAATTTCTTTT_RD37	YR008D0_M_11135145_TGTTTTGTCATTTGAT_RD47	1	ARRGDY	COVID-19	IGHV4-39	IGHJ4	ARRGDY	Healthy	IGHV4-39	IGHJ4	CV234	YR008
CV226D0_M_10413575_TGGTTTCAAGTTTTTT_RD84	HB73-97_M_10910203_TAAACTCCGCTTGCTT_RD83	1	ARHPDY	COVID-19	IGHV4-39	IGHJ4	ARHPDY	Healthy	IGHV4-39	IGHJ4	CV226	HB73-97
CV226D0_M_10413575_TGGTTTCAAGTTTTTT_RD84	CV247D22_G2_10081078_TTATGTCGAGTAGTCT_RD15	1	ARHPDY	COVID-19	IGHV4-39	IGHJ4	ARHPDY	COVID-19	IGHV4-39	IGHJ4	CV226	CV247
HB73-97_M_10910203_TAAACTCCGCTTGCTT_RD83	CV247D22_G2_10081078_TTATGTCGAGTAGTCT_RD15	1	ARHPDY	Healthy	IGHV4-39	IGHJ4	ARHPDY	COVID-19	IGHV4-39	IGHJ4	HB73-97	CV247
YR002D10_M_12052892_TCACATCTGATTGAAT_RD19	EA003D0_M_10127660_TAATCTAAAGTGCTAT_RD48	1	TRRGDY	RSV-U	IGHV4-39	IGHJ4	TRRGDY	Healthy	IGHV4-39	IGHJ4	YR002	EA003
CV293D0_G3_10449465_TTTACTGCACTCAGCT_RD131	EA005D10_M_10151222_TACAGTATGCTTTGTT_RD64	1	ARGLGY	COVID-19	IGHV4-39	IGHJ4	ARGLGY	RSV-I	IGHV4-39	IGHJ4	CV293	EA005
CV227D9_G1_10100642_TAAGCTCGTGTGTTGT_RD34	CV221D0_G1_10134318_TCTGATGCTTTTTATT_RD24	1	ARGFDY	COVID-19	IGHV4-59	IGHJ4	ARGFDY	COVID-19	IGHV4-59	IGHJ4	CV227	CV221
CV227D9_G1_10100642_TAAGCTCGTGTGTTGT_RD34	CV221D0_A1_11493303_TCATATTCTCTGTTAT_RD64	1	ARGFDY	COVID-19	IGHV4-59	IGHJ4	ARGFDY	COVID-19	IGHV4-59	IGHJ4	CV227	CV221
CV227D9_G1_10100642_TAAGCTCGTGTGTTGT_RD34	CV234D0_M_10002426_TTCTATTGTATAGTTT_RD24	1	ARGFDY	COVID-19	IGHV4-59	IGHJ4	ARGFDY	COVID-19	IGHV4-59	IGHJ4	CV227	CV234
CV221D0_A1_11493303_TCATATTCTCTGTTAT_RD64	CV234D0_M_10002426_TTCTATTGTATAGTTT_RD24	1	ARGFDY	COVID-19	IGHV4-59	IGHJ4	ARGFDY	COVID-19	IGHV4-59	IGHJ4	CV221	CV234
CV221D0_G1_10134318_TCTGATGCTTTTTATT_RD24	CV234D0_M_10002426_TTCTATTGTATAGTTT_RD24	1	ARGFDY	COVID-19	IGHV4-59	IGHJ4	ARGFDY	COVID-19	IGHV4-59	IGHJ4	CV221	CV234
CV226D2_A1_10503510_TTAAATCCTGTATTGT_RD65	CV234D0_M_10002426_TTCTATTGTATAGTTT_RD24	1	ARGFDY	COVID-19	IGHV4-59	IGHJ4	ARGFDY	COVID-19	IGHV4-59	IGHJ4	CV226	CV234
CV223D0_G1_11499100_TGGTTTATGCTCGGAT_RD9	CV234D0_M_10002426_TTCTATTGTATAGTTT_RD24	1	ARGFDY	COVID-19	IGHV4-59	IGHJ4	ARGFDY	COVID-19	IGHV4-59	IGHJ4	CV223	CV234
CV221D0_A1_10152085_TTCAGTGTTATTACTT_RD51	CV234D0_M_10002426_TTCTATTGTATAGTTT_RD24	1	ARGFDY	COVID-19	IGHV4-59	IGHJ4	ARGFDY	COVID-19	IGHV4-59	IGHJ4	CV221	CV234
CV227D9_G1_10100642_TAAGCTCGTGTGTTGT_RD34	CV221D0_A1_10152085_TTCAGTGTTATTACTT_RD51	1	ARGFDY	COVID-19	IGHV4-59	IGHJ4	ARGFDY	COVID-19	IGHV4-59	IGHJ4	CV227	CV221
CV221D0_A1_11493303_TCATATTCTCTGTTAT_RD64	CV222D2_G1_10108565_TGCATTACTATCTTAT_RD57	1	ARGFDY	COVID-19	IGHV4-59	IGHJ4	ARGFDY	COVID-19	IGHV4-59	IGHJ4	CV221	CV222
CV221D0_A1_10152085_TTCAGTGTTATTACTT_RD51	CV222D2_G1_10108565_TGCATTACTATCTTAT_RD57	1	ARGFDY	COVID-19	IGHV4-59	IGHJ4	ARGFDY	COVID-19	IGHV4-59	IGHJ4	CV221	CV222
CV226D2_A1_10503510_TTAAATCCTGTATTGT_RD65	CV222D2_G1_10108565_TGCATTACTATCTTAT_RD57	1	ARGFDY	COVID-19	IGHV4-59	IGHJ4	ARGFDY	COVID-19	IGHV4-59	IGHJ4	CV226	CV222
CV234D0_M_10002426_TTCTATTGTATAGTTT_RD24	CV222D2_G1_10108565_TGCATTACTATCTTAT_RD57	1	ARGFDY	COVID-19	IGHV4-59	IGHJ4	ARGFDY	COVID-19	IGHV4-59	IGHJ4	CV234	CV222
CV223D0_G1_11499100_TGGTTTATGCTCGGAT_RD9	CV222D2_G1_10108565_TGCATTACTATCTTAT_RD57	1	ARGFDY	COVID-19	IGHV4-59	IGHJ4	ARGFDY	COVID-19	IGHV4-59	IGHJ4	CV223	CV222
CV221D0_G1_10134318_TCTGATGCTTTTTATT_RD24	CV222D2_G1_10108565_TGCATTACTATCTTAT_RD57	1	ARGFDY	COVID-19	IGHV4-59	IGHJ4	ARGFDY	COVID-19	IGHV4-59	IGHJ4	CV221	CV222
CV227D9_G1_10100642_TAAGCTCGTGTGTTGT_RD34	CV222D2_G1_10108565_TGCATTACTATCTTAT_RD57	1	ARGFDY	COVID-19	IGHV4-59	IGHJ4	ARGFDY	COVID-19	IGHV4-59	IGHJ4	CV227	CV222
CV223D0_G1_11499100_TGGTTTATGCTCGGAT_RD9	CV225D0_A1_10297708_TTTTTTCTTTTCCGTT_RD99	1	ARGFDY	COVID-19	IGHV4-59	IGHJ4	ARGFDY	COVID-19	IGHV4-59	IGHJ4	CV223	CV225
CV221D0_G1_10134318_TCTGATGCTTTTTATT_RD24	CV225D0_A1_10297708_TTTTTTCTTTTCCGTT_RD99	1	ARGFDY	COVID-19	IGHV4-59	IGHJ4	ARGFDY	COVID-19	IGHV4-59	IGHJ4	CV221	CV225
CV227D9_G1_10100642_TAAGCTCGTGTGTTGT_RD34	CV225D0_A1_10297708_TTTTTTCTTTTCCGTT_RD99	1	ARGFDY	COVID-19	IGHV4-59	IGHJ4	ARGFDY	COVID-19	IGHV4-59	IGHJ4	CV227	CV225
CV226D2_A1_10503510_TTAAATCCTGTATTGT_RD65	CV225D0_A1_10297708_TTTTTTCTTTTCCGTT_RD99	1	ARGFDY	COVID-19	IGHV4-59	IGHJ4	ARGFDY	COVID-19	IGHV4-59	IGHJ4	CV226	CV225
CV221D0_A1_10152085_TTCAGTGTTATTACTT_RD51	CV225D0_A1_10297708_TTTTTTCTTTTCCGTT_RD99	1	ARGFDY	COVID-19	IGHV4-59	IGHJ4	ARGFDY	COVID-19	IGHV4-59	IGHJ4	CV221	CV225
CV234D0_M_10002426_TTCTATTGTATAGTTT_RD24	CV225D0_A1_10297708_TTTTTTCTTTTCCGTT_RD99	1	ARGFDY	COVID-19	IGHV4-59	IGHJ4	ARGFDY	COVID-19	IGHV4-59	IGHJ4	CV234	CV225
CV222D2_G1_10108565_TGCATTACTATCTTAT_RD57	CV225D0_A1_10297708_TTTTTTCTTTTCCGTT_RD99	1	ARGFDY	COVID-19	IGHV4-59	IGHJ4	ARGFDY	COVID-19	IGHV4-59	IGHJ4	CV222	CV225
CV221D0_A1_11493303_TCATATTCTCTGTTAT_RD64	CV225D0_A1_10297708_TTTTTTCTTTTCCGTT_RD99	1	ARGFDY	COVID-19	IGHV4-59	IGHJ4	ARGFDY	COVID-19	IGHV4-59	IGHJ4	CV221	CV225
CV221D0_G1_10134318_TCTGATGCTTTTTATT_RD24	CV223D0_G1_11499100_TGGTTTATGCTCGGAT_RD9	1	ARGFDY	COVID-19	IGHV4-59	IGHJ4	ARGFDY	COVID-19	IGHV4-59	IGHJ4	CV221	CV223
CV227D9_G1_10100642_TAAGCTCGTGTGTTGT_RD34	CV223D0_G1_11499100_TGGTTTATGCTCGGAT_RD9	1	ARGFDY	COVID-19	IGHV4-59	IGHJ4	ARGFDY	COVID-19	IGHV4-59	IGHJ4	CV227	CV223
CV221D0_A1_10152085_TTCAGTGTTATTACTT_RD51	CV223D0_G1_11499100_TGGTTTATGCTCGGAT_RD9	1	ARGFDY	COVID-19	IGHV4-59	IGHJ4	ARGFDY	COVID-19	IGHV4-59	IGHJ4	CV221	CV223
CV221D0_A1_11493303_TCATATTCTCTGTTAT_RD64	CV223D0_G1_11499100_TGGTTTATGCTCGGAT_RD9	1	ARGFDY	COVID-19	IGHV4-59	IGHJ4	ARGFDY	COVID-19	IGHV4-59	IGHJ4	CV221	CV223
CV223D0_G1_11499100_TGGTTTATGCTCGGAT_RD9	CV225D0_A1_10035645_TATGATACCTTAGCTT_RD42	1	ARGFDY	COVID-19	IGHV4-59	IGHJ4	ARGFDY	COVID-19	IGHV4-59	IGHJ4	CV223	CV225
CV234D0_M_10002426_TTCTATTGTATAGTTT_RD24	CV225D0_A1_10035645_TATGATACCTTAGCTT_RD42	1	ARGFDY	COVID-19	IGHV4-59	IGHJ4	ARGFDY	COVID-19	IGHV4-59	IGHJ4	CV234	CV225
CV221D0_G1_10134318_TCTGATGCTTTTTATT_RD24	CV225D0_A1_10035645_TATGATACCTTAGCTT_RD42	1	ARGFDY	COVID-19	IGHV4-59	IGHJ4	ARGFDY	COVID-19	IGHV4-59	IGHJ4	CV221	CV225
CV226D2_A1_10503510_TTAAATCCTGTATTGT_RD65	CV225D0_A1_10035645_TATGATACCTTAGCTT_RD42	1	ARGFDY	COVID-19	IGHV4-59	IGHJ4	ARGFDY	COVID-19	IGHV4-59	IGHJ4	CV226	CV225
CV221D0_A1_10152085_TTCAGTGTTATTACTT_RD51	CV225D0_A1_10035645_TATGATACCTTAGCTT_RD42	1	ARGFDY	COVID-19	IGHV4-59	IGHJ4	ARGFDY	COVID-19	IGHV4-59	IGHJ4	CV221	CV225
CV221D0_A1_11493303_TCATATTCTCTGTTAT_RD64	CV225D0_A1_10035645_TATGATACCTTAGCTT_RD42	1	ARGFDY	COVID-19	IGHV4-59	IGHJ4	ARGFDY	COVID-19	IGHV4-59	IGHJ4	CV221	CV225
CV222D2_G1_10108565_TGCATTACTATCTTAT_RD57	CV225D0_A1_10035645_TATGATACCTTAGCTT_RD42	1	ARGFDY	COVID-19	IGHV4-59	IGHJ4	ARGFDY	COVID-19	IGHV4-59	IGHJ4	CV222	CV225
CV227D9_G1_10100642_TAAGCTCGTGTGTTGT_RD34	CV225D0_A1_10035645_TATGATACCTTAGCTT_RD42	1	ARGFDY	COVID-19	IGHV4-59	IGHJ4	ARGFDY	COVID-19	IGHV4-59	IGHJ4	CV227	CV225
CV221D0_G1_10134318_TCTGATGCTTTTTATT_RD24	COVA1-27	1	ARGFDY	COVID-19	IGHV4-59	IGHJ4	ARGFDY	SARS-CoV-2 Spike	IGHV4-59	IGHJ4	CV221	COVA1-27
CV247D22_M_10105197_TAGTTTACTATCGGCT_RD76	COVA1-27	1	ARGFDY	COVID-19	IGHV4-59	IGHJ4	ARGFDY	SARS-CoV-2 Spike	IGHV4-59	IGHJ4	CV247	COVA1-27
CV221D0_A1_10152085_TTCAGTGTTATTACTT_RD51	COVA1-27	1	ARGFDY	COVID-19	IGHV4-59	IGHJ4	ARGFDY	SARS-CoV-2 Spike	IGHV4-59	IGHJ4	CV221	COVA1-27
CV225D0_A1_10035645_TATGATACCTTAGCTT_RD42	COVA1-27	1	ARGFDY	COVID-19	IGHV4-59	IGHJ4	ARGFDY	SARS-CoV-2 Spike	IGHV4-59	IGHJ4	CV225	COVA1-27
CV221D0_A1_11493303_TCATATTCTCTGTTAT_RD64	COVA1-27	1	ARGFDY	COVID-19	IGHV4-59	IGHJ4	ARGFDY	SARS-CoV-2 Spike	IGHV4-59	IGHJ4	CV221	COVA1-27
CV234D0_M_10002426_TTCTATTGTATAGTTT_RD24	COVA1-27	1	ARGFDY	COVID-19	IGHV4-59	IGHJ4	ARGFDY	SARS-CoV-2 Spike	IGHV4-59	IGHJ4	CV234	COVA1-27
CV225D0_A1_10994351_TGACATATGCTTGAAT_RD52	COVA1-27	1	ARGFDY	COVID-19	IGHV4-59	IGHJ4	ARGFDY	SARS-CoV-2 Spike	IGHV4-59	IGHJ4	CV225	COVA1-27
CV225D0_A1_10151478_TTCACTCCTGTTGGAT_RD29	COVA1-27	1	ARGFDY	COVID-19	IGHV4-59	IGHJ4	ARGFDY	SARS-CoV-2 Spike	IGHV4-59	IGHJ4	CV225	COVA1-27
CV223D0_G1_11499100_TGGTTTATGCTCGGAT_RD9	COVA1-27	1	ARGFDY	COVID-19	IGHV4-59	IGHJ4	ARGFDY	SARS-CoV-2 Spike	IGHV4-59	IGHJ4	CV223	COVA1-27
CV225D0_A1_10297708_TTTTTTCTTTTCCGTT_RD99	COVA1-27	1	ARGFDY	COVID-19	IGHV4-59	IGHJ4	ARGFDY	SARS-CoV-2 Spike	IGHV4-59	IGHJ4	CV225	COVA1-27
CV222D2_G1_10108565_TGCATTACTATCTTAT_RD57	COVA1-27	1	ARGFDY	COVID-19	IGHV4-59	IGHJ4	ARGFDY	SARS-CoV-2 Spike	IGHV4-59	IGHJ4	CV222	COVA1-27
CV227D9_G1_10100642_TAAGCTCGTGTGTTGT_RD34	COVA1-27	1	ARGFDY	COVID-19	IGHV4-59	IGHJ4	ARGFDY	SARS-CoV-2 Spike	IGHV4-59	IGHJ4	CV227	COVA1-27
CV226D2_A1_10503510_TTAAATCCTGTATTGT_RD65	COVA1-27	1	ARGFDY	COVID-19	IGHV4-59	IGHJ4	ARGFDY	SARS-CoV-2 Spike	IGHV4-59	IGHJ4	CV226	COVA1-27
CV225D0_A1_10297708_TTTTTTCTTTTCCGTT_RD99	CV247D22_M_10105197_TAGTTTACTATCGGCT_RD76	1	ARGFDY	COVID-19	IGHV4-59	IGHJ4	ARGFDY	COVID-19	IGHV4-59	IGHJ4	CV225	CV247
CV234D0_M_10002426_TTCTATTGTATAGTTT_RD24	CV247D22_M_10105197_TAGTTTACTATCGGCT_RD76	1	ARGFDY	COVID-19	IGHV4-59	IGHJ4	ARGFDY	COVID-19	IGHV4-59	IGHJ4	CV234	CV247
CV221D0_G1_10134318_TCTGATGCTTTTTATT_RD24	CV247D22_M_10105197_TAGTTTACTATCGGCT_RD76	1	ARGFDY	COVID-19	IGHV4-59	IGHJ4	ARGFDY	COVID-19	IGHV4-59	IGHJ4	CV221	CV247
CV226D2_A1_10503510_TTAAATCCTGTATTGT_RD65	CV247D22_M_10105197_TAGTTTACTATCGGCT_RD76	1	ARGFDY	COVID-19	IGHV4-59	IGHJ4	ARGFDY	COVID-19	IGHV4-59	IGHJ4	CV226	CV247
CV223D0_G1_11499100_TGGTTTATGCTCGGAT_RD9	CV247D22_M_10105197_TAGTTTACTATCGGCT_RD76	1	ARGFDY	COVID-19	IGHV4-59	IGHJ4	ARGFDY	COVID-19	IGHV4-59	IGHJ4	CV223	CV247
CV222D2_G1_10108565_TGCATTACTATCTTAT_RD57	CV247D22_M_10105197_TAGTTTACTATCGGCT_RD76	1	ARGFDY	COVID-19	IGHV4-59	IGHJ4	ARGFDY	COVID-19	IGHV4-59	IGHJ4	CV222	CV247
CV227D9_G1_10100642_TAAGCTCGTGTGTTGT_RD34	CV247D22_M_10105197_TAGTTTACTATCGGCT_RD76	1	ARGFDY	COVID-19	IGHV4-59	IGHJ4	ARGFDY	COVID-19	IGHV4-59	IGHJ4	CV227	CV247
CV221D0_A1_11493303_TCATATTCTCTGTTAT_RD64	CV247D22_M_10105197_TAGTTTACTATCGGCT_RD76	1	ARGFDY	COVID-19	IGHV4-59	IGHJ4	ARGFDY	COVID-19	IGHV4-59	IGHJ4	CV221	CV247
CV221D0_A1_10152085_TTCAGTGTTATTACTT_RD51	CV247D22_M_10105197_TAGTTTACTATCGGCT_RD76	1	ARGFDY	COVID-19	IGHV4-59	IGHJ4	ARGFDY	COVID-19	IGHV4-59	IGHJ4	CV221	CV247
CV225D0_A1_10151478_TTCACTCCTGTTGGAT_RD29	CV247D22_M_10105197_TAGTTTACTATCGGCT_RD76	1	ARGFDY	COVID-19	IGHV4-59	IGHJ4	ARGFDY	COVID-19	IGHV4-59	IGHJ4	CV225	CV247
CV225D0_A1_10994351_TGACATATGCTTGAAT_RD52	CV247D22_M_10105197_TAGTTTACTATCGGCT_RD76	1	ARGFDY	COVID-19	IGHV4-59	IGHJ4	ARGFDY	COVID-19	IGHV4-59	IGHJ4	CV225	CV247
CV225D0_A1_10035645_TATGATACCTTAGCTT_RD42	CV247D22_M_10105197_TAGTTTACTATCGGCT_RD76	1	ARGFDY	COVID-19	IGHV4-59	IGHJ4	ARGFDY	COVID-19	IGHV4-59	IGHJ4	CV225	CV247
CV223D0_G1_11499100_TGGTTTATGCTCGGAT_RD9	CV226D2_A1_10503510_TTAAATCCTGTATTGT_RD65	1	ARGFDY	COVID-19	IGHV4-59	IGHJ4	ARGFDY	COVID-19	IGHV4-59	IGHJ4	CV223	CV226
CV227D9_G1_10100642_TAAGCTCGTGTGTTGT_RD34	CV226D2_A1_10503510_TTAAATCCTGTATTGT_RD65	1	ARGFDY	COVID-19	IGHV4-59	IGHJ4	ARGFDY	COVID-19	IGHV4-59	IGHJ4	CV227	CV226
CV221D0_A1_11493303_TCATATTCTCTGTTAT_RD64	CV226D2_A1_10503510_TTAAATCCTGTATTGT_RD65	1	ARGFDY	COVID-19	IGHV4-59	IGHJ4	ARGFDY	COVID-19	IGHV4-59	IGHJ4	CV221	CV226
CV221D0_G1_10134318_TCTGATGCTTTTTATT_RD24	CV226D2_A1_10503510_TTAAATCCTGTATTGT_RD65	1	ARGFDY	COVID-19	IGHV4-59	IGHJ4	ARGFDY	COVID-19	IGHV4-59	IGHJ4	CV221	CV226
CV221D0_A1_10152085_TTCAGTGTTATTACTT_RD51	CV226D2_A1_10503510_TTAAATCCTGTATTGT_RD65	1	ARGFDY	COVID-19	IGHV4-59	IGHJ4	ARGFDY	COVID-19	IGHV4-59	IGHJ4	CV221	CV226
CV222D2_G1_10108565_TGCATTACTATCTTAT_RD57	CV225D0_A1_10151478_TTCACTCCTGTTGGAT_RD29	1	ARGFDY	COVID-19	IGHV4-59	IGHJ4	ARGFDY	COVID-19	IGHV4-59	IGHJ4	CV222	CV225
CV227D9_G1_10100642_TAAGCTCGTGTGTTGT_RD34	CV225D0_A1_10151478_TTCACTCCTGTTGGAT_RD29	1	ARGFDY	COVID-19	IGHV4-59	IGHJ4	ARGFDY	COVID-19	IGHV4-59	IGHJ4	CV227	CV225
CV221D0_A1_11493303_TCATATTCTCTGTTAT_RD64	CV225D0_A1_10151478_TTCACTCCTGTTGGAT_RD29	1	ARGFDY	COVID-19	IGHV4-59	IGHJ4	ARGFDY	COVID-19	IGHV4-59	IGHJ4	CV221	CV225
CV223D0_G1_11499100_TGGTTTATGCTCGGAT_RD9	CV225D0_A1_10151478_TTCACTCCTGTTGGAT_RD29	1	ARGFDY	COVID-19	IGHV4-59	IGHJ4	ARGFDY	COVID-19	IGHV4-59	IGHJ4	CV223	CV225
CV226D2_A1_10503510_TTAAATCCTGTATTGT_RD65	CV225D0_A1_10151478_TTCACTCCTGTTGGAT_RD29	1	ARGFDY	COVID-19	IGHV4-59	IGHJ4	ARGFDY	COVID-19	IGHV4-59	IGHJ4	CV226	CV225
CV234D0_M_10002426_TTCTATTGTATAGTTT_RD24	CV225D0_A1_10151478_TTCACTCCTGTTGGAT_RD29	1	ARGFDY	COVID-19	IGHV4-59	IGHJ4	ARGFDY	COVID-19	IGHV4-59	IGHJ4	CV234	CV225
CV221D0_A1_10152085_TTCAGTGTTATTACTT_RD51	CV225D0_A1_10151478_TTCACTCCTGTTGGAT_RD29	1	ARGFDY	COVID-19	IGHV4-59	IGHJ4	ARGFDY	COVID-19	IGHV4-59	IGHJ4	CV221	CV225
CV221D0_G1_10134318_TCTGATGCTTTTTATT_RD24	CV225D0_A1_10151478_TTCACTCCTGTTGGAT_RD29	1	ARGFDY	COVID-19	IGHV4-59	IGHJ4	ARGFDY	COVID-19	IGHV4-59	IGHJ4	CV221	CV225
CV222D2_G1_10108565_TGCATTACTATCTTAT_RD57	CV225D0_A1_10994351_TGACATATGCTTGAAT_RD52	1	ARGFDY	COVID-19	IGHV4-59	IGHJ4	ARGFDY	COVID-19	IGHV4-59	IGHJ4	CV222	CV225
CV226D2_A1_10503510_TTAAATCCTGTATTGT_RD65	CV225D0_A1_10994351_TGACATATGCTTGAAT_RD52	1	ARGFDY	COVID-19	IGHV4-59	IGHJ4	ARGFDY	COVID-19	IGHV4-59	IGHJ4	CV226	CV225
CV227D9_G1_10100642_TAAGCTCGTGTGTTGT_RD34	CV225D0_A1_10994351_TGACATATGCTTGAAT_RD52	1	ARGFDY	COVID-19	IGHV4-59	IGHJ4	ARGFDY	COVID-19	IGHV4-59	IGHJ4	CV227	CV225
CV221D0_A1_10152085_TTCAGTGTTATTACTT_RD51	CV225D0_A1_10994351_TGACATATGCTTGAAT_RD52	1	ARGFDY	COVID-19	IGHV4-59	IGHJ4	ARGFDY	COVID-19	IGHV4-59	IGHJ4	CV221	CV225
CV223D0_G1_11499100_TGGTTTATGCTCGGAT_RD9	CV225D0_A1_10994351_TGACATATGCTTGAAT_RD52	1	ARGFDY	COVID-19	IGHV4-59	IGHJ4	ARGFDY	COVID-19	IGHV4-59	IGHJ4	CV223	CV225
CV221D0_G1_10134318_TCTGATGCTTTTTATT_RD24	CV225D0_A1_10994351_TGACATATGCTTGAAT_RD52	1	ARGFDY	COVID-19	IGHV4-59	IGHJ4	ARGFDY	COVID-19	IGHV4-59	IGHJ4	CV221	CV225
CV221D0_A1_11493303_TCATATTCTCTGTTAT_RD64	CV225D0_A1_10994351_TGACATATGCTTGAAT_RD52	1	ARGFDY	COVID-19	IGHV4-59	IGHJ4	ARGFDY	COVID-19	IGHV4-59	IGHJ4	CV221	CV225
CV234D0_M_10002426_TTCTATTGTATAGTTT_RD24	CV225D0_A1_10994351_TGACATATGCTTGAAT_RD52	1	ARGFDY	COVID-19	IGHV4-59	IGHJ4	ARGFDY	COVID-19	IGHV4-59	IGHJ4	CV234	CV225
CV226D2_A1_10093016_TTCTGTGAATTATGGT_RD87	CV234D0_A1_10338085_TGAGGTCATTTGTTGT_RD49	1	TTGSYL	COVID-19	IGHV3-15	IGHJ5	TTGSYL	COVID-19	IGHV3-15	IGHJ5	CV226	CV234
CV258D0_G1_10951851_TCACGTCGCATGCGCT_RD74	HB74-76_A1_11015275_TAAGTTTGAGTACTTT_RD75	1	TTGPDP	COVID-19	IGHV3-15	IGHJ5	TTGPDP	Healthy	IGHV3-15	IGHJ5	CV258	HB74-76
CV226D0_A1_10218934_TTGCTTTTTATATTCT_RD72	HB72-93_A1_10088840_TGCCATTAGTTTAAGT_RD8	1	TTGWAL	COVID-19	IGHV3-15	IGHJ5	TTGWAL	Healthy	IGHV3-15	IGHJ5	CV226	HB72-93
CV226D0_A1_10218934_TTGCTTTTTATATTCT_RD72	CV325D0_A1_10005093_TTAACTGTTATCTGTT_RD168	1	TTGWAL	COVID-19	IGHV3-15	IGHJ5	TTGWAL	COVID-19	IGHV3-15	IGHJ5	CV226	CV325
HB72-93_A1_10088840_TGCCATTAGTTTAAGT_RD8	CV325D0_A1_10005093_TTAACTGTTATCTGTT_RD168	1	TTGWAL	Healthy	IGHV3-15	IGHJ5	TTGWAL	COVID-19	IGHV3-15	IGHJ5	HB72-93	CV325
CV226D0_A1_10218934_TTGCTTTTTATATTCT_RD72	CV328D0_A1_11293162_TTACGTATCGTATGAT_RD91	1	TTGWAL	COVID-19	IGHV3-15	IGHJ5	TTGWAL	COVID-19	IGHV3-15	IGHJ5	CV226	CV328
CV325D0_A1_10005093_TTAACTGTTATCTGTT_RD168	CV328D0_A1_11293162_TTACGTATCGTATGAT_RD91	1	TTGWAL	COVID-19	IGHV3-15	IGHJ5	TTGWAL	COVID-19	IGHV3-15	IGHJ5	CV325	CV328
HB72-93_A1_10088840_TGCCATTAGTTTAAGT_RD8	CV328D0_A1_11293162_TTACGTATCGTATGAT_RD91	1	TTGWAL	Healthy	IGHV3-15	IGHJ5	TTGWAL	COVID-19	IGHV3-15	IGHJ5	HB72-93	CV328
CV325D0_G1_10007969_TCGCTTAGTTTTGTGT_RD198	CV328D0_A1_11293162_TTACGTATCGTATGAT_RD91	1	TTGWAL	COVID-19	IGHV3-15	IGHJ5	TTGWAL	COVID-19	IGHV3-15	IGHJ5	CV325	CV328
CV226D0_A1_10218934_TTGCTTTTTATATTCT_RD72	CV325D0_G1_10007969_TCGCTTAGTTTTGTGT_RD198	1	TTGWAL	COVID-19	IGHV3-15	IGHJ5	TTGWAL	COVID-19	IGHV3-15	IGHJ5	CV226	CV325
HB72-93_A1_10088840_TGCCATTAGTTTAAGT_RD8	CV325D0_G1_10007969_TCGCTTAGTTTTGTGT_RD198	1	TTGWAL	Healthy	IGHV3-15	IGHJ5	TTGWAL	COVID-19	IGHV3-15	IGHJ5	HB72-93	CV325
CV221D0_G1_11293755_TTTTTTGCTCTTAAGT_RD90	CV225D0_G1_10670718_TTAATTGGTCTCGATT_RD16	1	ARGFDP	COVID-19	IGHV4-59	IGHJ5	ARGFDP	COVID-19	IGHV4-59	IGHJ5	CV221	CV225
CV221D2_G1_11279023_TTCGCTCTGTTAAACT_RD36	CV225D0_G1_10670718_TTAATTGGTCTCGATT_RD16	1	ARGFDP	COVID-19	IGHV4-59	IGHJ5	ARGFDP	COVID-19	IGHV4-59	IGHJ5	CV221	CV225
CV221D0_G1_11293755_TTTTTTGCTCTTAAGT_RD90	CV247D22_A1_10456875_TCTCGTACTTTGCAAT_RD81	1	ARGFDP	COVID-19	IGHV4-59	IGHJ5	ARGFDP	COVID-19	IGHV4-59	IGHJ5	CV221	CV247
CV221D2_G1_11279023_TTCGCTCTGTTAAACT_RD36	CV247D22_A1_10456875_TCTCGTACTTTGCAAT_RD81	1	ARGFDP	COVID-19	IGHV4-59	IGHJ5	ARGFDP	COVID-19	IGHV4-59	IGHJ5	CV221	CV247
CV225D0_G1_10670718_TTAATTGGTCTCGATT_RD16	CV247D22_A1_10456875_TCTCGTACTTTGCAAT_RD81	1	ARGFDP	COVID-19	IGHV4-59	IGHJ5	ARGFDP	COVID-19	IGHV4-59	IGHJ5	CV225	CV247
CV226D2_M_10032632_TACATTTAGTTCTATT_RD74	EA024D10_M_10304386_TCTAATTTTCTCGGTT_RD52	1	ARGVAH	COVID-19	IGHV4-61	IGHJ5	ARGVAH	RSV-U	IGHV4-61	IGHJ5	CV226	EA024
CV221D2_M_10704229_TTCAATTGTGTCTTTT_RD11	CV328D0_G2_10125129_TTGGTTACCTTTGTAT_RD30	1	GRAMDV	COVID-19	IGHV3-7	IGHJ6	GRAMDV	COVID-19	IGHV3-7	IGHJ6	CV221	CV328
CV221D2_M_10704229_TTCAATTGTGTCTTTT_RD11	EA024D0_G2_10542544_TCTTTTGCACTTTCAT_RD105	1	GRAMDV	COVID-19	IGHV3-7	IGHJ6	GRAMDV	Healthy	IGHV3-7	IGHJ6	CV221	EA024
CV328D0_G2_10125129_TTGGTTACCTTTGTAT_RD30	EA024D0_G2_10542544_TCTTTTGCACTTTCAT_RD105	1	GRAMDV	COVID-19	IGHV3-7	IGHJ6	GRAMDV	Healthy	IGHV3-7	IGHJ6	CV328	EA024
HB72-93_G2_10013995_TCGATTGTTATTCTTT_RD33	YR001D0_M_10754231_TAGCTTCTTATTTCCT_RD75	1	GRDMDV	Healthy	IGHV3-7	IGHJ6	GRDMDV	Healthy	IGHV3-7	IGHJ6	HB72-93	YR001
HB01-94_M_10145061_TTTTGTGCGCTAACTT_RD79	EA024D0_M_10004470_TTTAATCCAATCGCGT_RD9	1	ARGMDV	Healthy	IGHV3-7	IGHJ6	ARGMDV	Healthy	IGHV3-7	IGHJ6	HB01-94	EA024
CV293D0_A1_10703385_TGGGGTATAGTCAGAT_RD170	E15A_G2_167184_UID157757_RD37	1	VRDMDV	COVID-19	IGHV3-7	IGHJ6	VRDMDV	Ebola	IGHV3-7	IGHJ6	CV293	E15A
HB72-93_A1_10152403_TGCAATGCAATCTGTT_RD18	EA008D10_A2_10888495_TCCGCTGCGGTCTTAT_RD82	1	ARGWLLD	Healthy	IGHV3-53	IGHJ1	ARGWLLD	RSV-I	IGHV3-53	IGHJ1	HB72-93	EA008
YR008D0_G2_10125841_TAATTTCTGCTGTGTT_RD14	EA022D10_M_10135081_TTTTGTCGCTTGACTT_RD17	0.857143	TTGHYGP	Healthy	IGHV3-7	IGHJ1	TVGHYGP	RSV-U	IGHV3-7	IGHJ1	YR008	EA022
CV256D0_A1_10582167_TCATCTCTGTTCGCCT_RD48	EA024D0_A1_10300443_TTTCCTCACCTTATCT_RD10	1	ARWYFDL	COVID-19	IGHV1-3	IGHJ2	ARWYFDL	Healthy	IGHV1-3	IGHJ2	CV256	EA024
CV234D0_G1_10397363_TAATTTTCATTTACTT_RD64	YF207D0_M_600094_UID295635_RD16	1	ARGAFDI	COVID-19	IGHV1-18	IGHJ3	ARGAFDI	Healthy	IGHV1-18	IGHJ3	CV234	YF207
EA008D10_M_10520599_TTCCATATTCTTAATT_RD17	EA022D10_M_10266279_TCATTTTTTCTAAAGT_RD59	0.857143	AREAFDI	RSV-I	IGHV1-2	IGHJ3	ARDAFDI	RSV-U	IGHV1-2	IGHJ3	EA008	EA022
CV293D0_M_10003466_TTGATTTTCATTCAAT_RD103	YR001D0_M_11439158_TATCATTAGGTTCTCT_RD38	0.857143	STGAFDI	COVID-19	IGHV3-15	IGHJ3	STAAFDI	Healthy	IGHV3-15	IGHJ3	CV293	YR001
CV293D0_M_10481022_TCTGTTATATTCTCAT_RD35	YR001D0_M_11439158_TATCATTAGGTTCTCT_RD38	1	STAAFDI	COVID-19	IGHV3-15	IGHJ3	STAAFDI	Healthy	IGHV3-15	IGHJ3	CV293	YR001
CV293D0_M_10230496_TATTCTCCTATATTTT_RD60	YR001D0_M_11439158_TATCATTAGGTTCTCT_RD38	1	STAAFDI	COVID-19	IGHV3-15	IGHJ3	STAAFDI	Healthy	IGHV3-15	IGHJ3	CV293	YR001
YR001D10_M_11909530_TGCTCTTAAGTAATAT_RD53	YR002D0_M_11381080_TGTATTAGATTTTTGT_RD12	0.857143	ARGDFDI	RSV-I	IGHV3-7	IGHJ3	ARADFDI	Healthy	IGHV3-7	IGHJ3	YR001	YR002
YR001D0_M_10102438_TGTCATCTCTTGTGTT_RD82	YR008D0_M_11833146_TTAGTTTTCGTTAAAT_RD80	1	AGRIFDI	Healthy	IGHV3-7	IGHJ3	AGRIFDI	Healthy	IGHV3-7	IGHJ3	YR001	YR008
CV227D9_M_10251725_TGACGTTAGGTTGAAT_RD16	EA005D0_M_11239114_TGTGCTGTCATGTATT_RD22	0.857143	VRGAFDI	COVID-19	IGHV3-74	IGHJ3	VREAFDI	Healthy	IGHV3-74	IGHJ3	CV227	EA005
CV227D9_M_10251725_TGACGTTAGGTTGAAT_RD16	EA014D0_M_10509964_TTCAATGTCTTCTTTT_RD88	0.857143	VRGAFDI	COVID-19	IGHV3-74	IGHJ3	VRGSFDI	Healthy	IGHV3-74	IGHJ3	CV227	EA014
YR003D10_G3_11016726_TTCTATGCTTTTTTTT_RD86	EA008D0_A1_10128335_TAGATTTTTGTTTTTT_RD82	0.857143	ARSGLDY	RSV-U	IGHV1-18	IGHJ4	ARNGLDY	Healthy	IGHV1-18	IGHJ4	YR003	EA008
CV226D2_A1_10000377_TTAGCTTTGATATTCT_RD63	YR002D10_M_10118102_TTTTCTAGCTTTGGCT_RD26	0.857143	ARGNFDY	COVID-19	IGHV1-2	IGHJ4	ARGEFDY	RSV-U	IGHV1-2	IGHJ4	CV226	YR002
CV226D2_A1_10000377_TTAGCTTTGATATTCT_RD63	YR002D10_M_11638855_TTGGTTGCTTTGATCT_RD35	0.857143	ARGNFDY	COVID-19	IGHV1-2	IGHJ4	ARGVFDY	RSV-U	IGHV1-2	IGHJ4	CV226	YR002
YR002D10_M_10118102_TTTTCTAGCTTTGGCT_RD26	YR003D10_M_10545338_TATTCTTTACTCGGCT_RD21	0.857143	ARGEFDY	RSV-U	IGHV1-2	IGHJ4	ARGELDY	RSV-U	IGHV1-2	IGHJ4	YR002	YR003
CV328D0_A2_10378627_TGTCCTGGTCTTATGT_RD100	EA014D10_M_10253404_TCAAGTGACTTTTTTT_RD66	0.857143	ARREGDY	COVID-19	IGHV1-2	IGHJ4	ARERGDY	RSV-U	IGHV1-2	IGHJ4	CV328	EA014
EA014D10_M_10253404_TCAAGTGACTTTTTTT_RD66	EA024D10_M_10141774_TGTGCTTATTTTTGGT_RD34	0.857143	ARERGDY	RSV-U	IGHV1-2	IGHJ4	AREPGDY	RSV-U	IGHV1-2	IGHJ4	EA014	EA024
CV226D0_G1_10134624_TCTTGTAGGATTGCTT_RD65	HB73-97_G1_10016806_TCATATAAGATCTTGT_RD73	1	VTDRWDD	COVID-19	IGHV1-24	IGHJ4	VTDRWDD	Healthy	IGHV1-24	IGHJ4	CV226	HB73-97
CV221D0_G3_10882063_TGGAGTTGGTTATCTT_RD23	CV256D0_M_10080631_TCAAATAATTTATGCT_RD11	0.857143	AREDLGY	COVID-19	IGHV1-3	IGHJ4	AREDGGY	COVID-19	IGHV1-3	IGHJ4	CV221	CV256
CV233D0_A2_10024055_TGTATTAAGGTACCTT_RD47	CV234D2_A1_10227765_TAAGCTGTATTTCAGT_RD25	1	AAHYGDY	COVID-19	IGHV1-69-2	IGHJ4	AAHYGDY	COVID-19	IGHV1-69-2	IGHJ4	CV233	CV234
HB01-94_M_10694139_TGAATTCCTGTTTTTT_RD19	YR008D0_M_11248995_TGCAGTTCTATCCATT_RD22	0.857143	ARGSLDY	Healthy	IGHV1-8	IGHJ4	ARGSGDY	Healthy	IGHV1-8	IGHJ4	HB01-94	YR008
HB01-94_M_10694139_TGAATTCCTGTTTTTT_RD19	E46a_A1_287404_UID141739_RD44	0.857143	ARGSLDY	Healthy	IGHV1-8	IGHJ4	ARGPLDY	Ebola	IGHV1-8	IGHJ4	HB01-94	E46a
HB01-94_M_10694139_TGAATTCCTGTTTTTT_RD19	E46a_A1_375571_UID159760_RD48	0.857143	ARGSLDY	Healthy	IGHV1-8	IGHJ4	ARGALDY	Ebola	IGHV1-8	IGHJ4	HB01-94	E46a
YR008D0_M_11248995_TGCAGTTCTATCCATT_RD22	YR003D10_A1_11230381_TTTCTTCTTTTAATCT_RD40	0.857143	ARGSGDY	Healthy	IGHV1-8	IGHJ4	ARGEGDY	RSV-U	IGHV1-8	IGHJ4	YR008	YR003
CV239D0_G2_10456800_TTAAGTACGGTAGTAT_RD19	EA024D0_A1_10092226_TCTTCTCTCGTCTGCT_RD20	1	AHTSWLF	COVID-19	IGHV2-5	IGHJ4	AHTSWLF	Healthy	IGHV2-5	IGHJ4	CV239	EA024
CV227D0_M_10065059_TCCAGTCTTTTACAAT_RD15	YF193D0_M_331122_UID218276_RD9	0.857143	TTARIGY	COVID-19	IGHV3-15	IGHJ4	TTARVGY	Healthy	IGHV3-15	IGHJ4	CV227	YF193
CV227D0_M_10162189_TCCACTCGTTTCCTTT_RD34	YF193D0_M_331122_UID218276_RD9	1	TTARVGY	COVID-19	IGHV3-15	IGHJ4	TTARVGY	Healthy	IGHV3-15	IGHJ4	CV227	YF193
CV227D0_A1_10601930_TGTGATAGCTTGTCTT_RD16	YF193D0_M_331122_UID218276_RD9	0.857143	TTARIGY	COVID-19	IGHV3-15	IGHJ4	TTARVGY	Healthy	IGHV3-15	IGHJ4	CV227	YF193
CV227D0_G1_10234665_TTATTTTACATTATAT_RD100	HB72-93_M_10440359_TCAACTACTATATAGT_RD69	0.857143	TTGWLDY	COVID-19	IGHV3-15	IGHJ4	TTGILDY	Healthy	IGHV3-15	IGHJ4	CV227	HB72-93
CV247D0_A1_11201346_TTGGATGTTTTCTCGT_RD43	YR008D10_A1_10072850_TGATTTATTCTGTTCT_RD14	0.857143	TTESGYF	COVID-19	IGHV3-15	IGHJ4	TTDSGYF	RSV-I	IGHV3-15	IGHJ4	CV247	YR008
CV328D0_G1_11130223_TTTCGTCGAATGCGCT_RD50	YR008D10_A1_10310311_TGACTTACTCTATTGT_RD21	0.857143	TTRSGYY	COVID-19	IGHV3-15	IGHJ4	TTDSGYY	RSV-I	IGHV3-15	IGHJ4	CV328	YR008
CV258D0_A1_10756912_TTATTTTGTATTACCT_RD65	E2B_A2_142737_UID137214_RD33	0.857143	RTSGGSH	COVID-19	IGHV3-15	IGHJ4	ATSGGSH	Ebola	IGHV3-15	IGHJ4	CV258	E2B
CV328D0_A2_10148178_TGCCGTCATTTTGTGT_RD103	E43a_M_147584_UID111126_RD137	0.857143	ATFSRGY	COVID-19	IGHV3-15	IGHJ4	ATFSQGY	Ebola	IGHV3-15	IGHJ4	CV328	E43a
EA003D0_M_11208099_TAGGTTGGTTTTGAAT_RD36	E43a_M_217201_UID126688_RD140	0.857143	TPRGFDY	Healthy	IGHV3-15	IGHJ4	TGRGFDY	Ebola	IGHV3-15	IGHJ4	EA003	E43a
CV256D0_M_10113110_TTTTTTCCATTAAATT_RD80	HB01-94_M_10239931_TTTGTTTTGATGATTT_RD33	0.857143	AKDPGDY	COVID-19	IGHV3-23	IGHJ4	AKDPGDP	Healthy	IGHV3-23	IGHJ4	CV256	HB01-94
YR002D10_M_11692602_TTTCGTTGTATTACGT_RD73	YR004D10_M_10006097_TATTTTAGTATCTTTT_RD38	0.857143	AKDLGEI	RSV-U	IGHV3-23	IGHJ4	AKDLGDI	RSV-I	IGHV3-23	IGHJ4	YR002	YR004
YR001D0_M_10320362_TACAGTAAATTGCATT_RD48	EA022D10_M_11318969_TTTCCTATTGTGCGGT_RD39	0.857143	AKENLVS	Healthy	IGHV3-23	IGHJ4	AKENLVN	RSV-U	IGHV3-23	IGHJ4	YR001	EA022
CV256D0_A1_10368422_TTTTTTGTTGTTTACT_RD9	EA024D0_A1_10136159_TGGCATGATTTTGGGT_RD102	0.857143	SKGVWDD	COVID-19	IGHV3-23	IGHJ4	SKGVFDD	Healthy	IGHV3-23	IGHJ4	CV256	EA024
YR004D10_M_10059597_TCTGATGAGATATATT_RD83	EA008D10_M_10146256_TCTTTTCGTCTTACTT_RD91	0.857143	AKDYPDY	RSV-I	IGHV3-30	IGHJ4	AKDGPDY	RSV-I	IGHV3-30	IGHJ4	YR004	EA008
CV328D0_M_10073486_TCCAATTTTTTCAGTT_RD127	E2A_G1_139273_UID134229_RD25	0.857143	AKGTGDY	COVID-19	IGHV3-30	IGHJ4	AKGYGDY	Ebola	IGHV3-30	IGHJ4	CV328	E2A
CV233D0_G1_10279906_TTACGTATGGTTATTT_RD23	CV234D2_G1_10214965_TAAGCTCACTTCACGT_RD69	1	ARGGGDY	COVID-19	IGHV3-48	IGHJ4	ARGGGDY	COVID-19	IGHV3-48	IGHJ4	CV233	CV234
CV233D0_G1_10279906_TTACGTATGGTTATTT_RD23	CV234D2_G1_10342204_TCTTTTTTTATTGGCT_RD116	0.857143	ARGGGDY	COVID-19	IGHV3-48	IGHJ4	AGGGGDY	COVID-19	IGHV3-48	IGHJ4	CV233	CV234
CV226D0_M_10455232_TGAAATACGGTTCAGT_RD90	CV258D0_M_10409036_TCGGGTGGAGTGCGAT_RD40	0.857143	AREPLDY	COVID-19	IGHV3-48	IGHJ4	ARGPLDY	COVID-19	IGHV3-48	IGHJ4	CV226	CV258
CV226D0_M_10455232_TGAAATACGGTTCAGT_RD90	EA005D0_A1_10229525_TGGAATAACATGACTT_RD22	1	AREPLDY	COVID-19	IGHV3-48	IGHJ4	AREPLDY	Healthy	IGHV3-48	IGHJ4	CV226	EA005
CV258D0_M_10409036_TCGGGTGGAGTGCGAT_RD40	EA005D0_A1_10229525_TGGAATAACATGACTT_RD22	0.857143	ARGPLDY	COVID-19	IGHV3-48	IGHJ4	AREPLDY	Healthy	IGHV3-48	IGHJ4	CV258	EA005
CV247D0_A1_10016004_TAAAGTGAAGTACAGT_RD70	EA008D0_M_10271067_TAAACTCTTCTGTTCT_RD13	0.857143	ARDVVDY	COVID-19	IGHV3-48	IGHJ4	ARDVIDY	Healthy	IGHV3-48	IGHJ4	CV247	EA008
CV221D2_A1_10451510_TTACATGACCTCGGTT_RD13	YR001D10_M_10082923_TTTGGTCAACTATTAT_RD34	0.857143	ARDPVDY	COVID-19	IGHV3-7	IGHJ4	ARDPFDY	RSV-I	IGHV3-7	IGHJ4	CV221	YR001
CV221D2_A2_10002837_TTTGCTTCAGTGACAT_RD58	YR001D10_M_10082923_TTTGGTCAACTATTAT_RD34	0.857143	ARDPVDY	COVID-19	IGHV3-7	IGHJ4	ARDPFDY	RSV-I	IGHV3-7	IGHJ4	CV221	YR001
CV221D2_A2_10299524_TAATCTGCGGTACGGT_RD101	YR001D10_M_10082923_TTTGGTCAACTATTAT_RD34	0.857143	ARDPVDY	COVID-19	IGHV3-7	IGHJ4	ARDPFDY	RSV-I	IGHV3-7	IGHJ4	CV221	YR001
CV221D2_A2_10601989_TCGCTTGCGTTCTGTT_RD37	YR001D10_M_10082923_TTTGGTCAACTATTAT_RD34	0.857143	ARDPLDY	COVID-19	IGHV3-7	IGHJ4	ARDPFDY	RSV-I	IGHV3-7	IGHJ4	CV221	YR001
CV221D0_G2_11298012_TGCATTTAGTTCTCTT_RD18	YR001D10_M_10082923_TTTGGTCAACTATTAT_RD34	0.857143	ARDWFDY	COVID-19	IGHV3-7	IGHJ4	ARDPFDY	RSV-I	IGHV3-7	IGHJ4	CV221	YR001
CV221D2_A2_10601989_TCGCTTGCGTTCTGTT_RD37	CV225D0_A1_11062598_TGTCCTCTTGTAATTT_RD30	0.857143	ARDPLDY	COVID-19	IGHV3-7	IGHJ4	ARGPLDY	COVID-19	IGHV3-7	IGHJ4	CV221	CV225
CV226D2_G2_10372615_TAGAATTTTTTTAGTT_RD54	CV328D0_A1_11093226_TTCAATTGGATTTAGT_RD41	0.857143	ARGKIDY	COVID-19	IGHV3-7	IGHJ4	ARGRIDY	COVID-19	IGHV3-7	IGHJ4	CV226	CV328
CV293D0_M_10367766_TACTCTCATTTTTCTT_RD119	CV328D0_A1_11093226_TTCAATTGGATTTAGT_RD41	0.857143	ARGRYDY	COVID-19	IGHV3-7	IGHJ4	ARGRIDY	COVID-19	IGHV3-7	IGHJ4	CV293	CV328
CV226D2_G2_10372615_TAGAATTTTTTTAGTT_RD54	CV234D0_G1_10448013_TATAATGGTTTTGTTT_RD43	0.857143	ARGKIDY	COVID-19	IGHV3-7	IGHJ4	ARGKVDY	COVID-19	IGHV3-7	IGHJ4	CV226	CV234
CV226D2_G2_10372615_TAGAATTTTTTTAGTT_RD54	YR004D0_A1_11756077_TGCACTCTGCTTGAAT_RD88	0.857143	ARGKIDY	COVID-19	IGHV3-7	IGHJ4	GRGKIDY	Healthy	IGHV3-7	IGHJ4	CV226	YR004
CV221D0_M_10443315_TGGCTTCCTTTTCCGT_RD82	CV225D0_G1_10452324_TGTGCTTTTGTGAACT_RD43	0.857143	ARDLKDY	COVID-19	IGHV3-7	IGHJ4	ARDLTDY	COVID-19	IGHV3-7	IGHJ4	CV221	CV225
CV221D0_M_10443315_TGGCTTCCTTTTCCGT_RD82	CV225D0_G1_10390462_TACAATTTTTTAGGTT_RD42	0.857143	ARDLKDY	COVID-19	IGHV3-7	IGHJ4	ARDLTDY	COVID-19	IGHV3-7	IGHJ4	CV221	CV225
CV221D0_M_10443315_TGGCTTCCTTTTCCGT_RD82	CV225D0_G1_11139596_TCTTCTATTTTGACTT_RD14	0.857143	ARDLKDY	COVID-19	IGHV3-7	IGHJ4	ARDLTDY	COVID-19	IGHV3-7	IGHJ4	CV221	CV225
CV258D0_G2_10013425_TATACTCGCGTAGGGT_RD60	CV225D0_G1_11444533_TGATCTTTATTCCGCT_RD62	0.857143	ARDGIDY	COVID-19	IGHV3-7	IGHJ4	ARDVIDY	COVID-19	IGHV3-7	IGHJ4	CV258	CV225
CV223D0_G_11506208_TATGGTGATATTACTT_RD100	YR001D10_M_12053065_TACTTTCATATCTCTT_RD82	0.857143	ARHPFDF	COVID-19	IGHV3-7	IGHJ4	ARGPFDF	RSV-I	IGHV3-7	IGHJ4	CV223	YR001
YR001D10_M_10082923_TTTGGTCAACTATTAT_RD34	YR002D10_A2_11993103_TGGTATTCTATGTCTT_RD77	0.857143	ARDPFDY	RSV-I	IGHV3-7	IGHJ4	VRDPFDY	RSV-U	IGHV3-7	IGHJ4	YR001	YR002
YR001D10_M_10082923_TTTGGTCAACTATTAT_RD34	YR008D10_M_10034097_TTGCGTTATGTAGCAT_RD85	0.857143	ARDPFDY	RSV-I	IGHV3-7	IGHJ4	ARDPFDS	RSV-I	IGHV3-7	IGHJ4	YR001	YR008
YR001D10_M_10082923_TTTGGTCAACTATTAT_RD34	E50B_A1_105252_UID104619_RD38	0.857143	ARDPFDY	RSV-I	IGHV3-7	IGHJ4	ARDPFDA	Ebola	IGHV3-7	IGHJ4	YR001	E50B
YR008D10_M_10034097_TTGCGTTATGTAGCAT_RD85	E50B_A1_105252_UID104619_RD38	0.857143	ARDPFDS	RSV-I	IGHV3-7	IGHJ4	ARDPFDA	Ebola	IGHV3-7	IGHJ4	YR008	E50B
HB72-93_A1_10047522_TATCATTCACTATACT_RD61	YR002D10_M_11314919_TCCACTTTTGTTTGTT_RD35	0.857143	LRDYRGY	Healthy	IGHV3-7	IGHJ4	LRDYQGY	RSV-U	IGHV3-7	IGHJ4	HB72-93	YR002
HB73-97_M_10068582_TTCATTTCTTTCTTTT_RD24	YR004D0_M_10320673_TAGTTTTCAATCATTT_RD78	0.857143	ATDVGGD	Healthy	IGHV3-7	IGHJ4	ATDVGAD	Healthy	IGHV3-7	IGHJ4	HB73-97	YR004
CV234D0_M_11049706_TGTAATCTTGTAAAAT_RD35	YR008D0_M_11994881_TCAATTTGCATCGTGT_RD87	0.857143	ATRRGDY	COVID-19	IGHV3-7	IGHJ4	TTRRGDY	Healthy	IGHV3-7	IGHJ4	CV234	YR008
EA022D10_A1_10250026_TATAGTTTAATGTCTT_RD39	E50B_A1_113441_UID111795_RD28	0.857143	TTGHYGS	RSV-U	IGHV3-7	IGHJ4	TRGHYGS	Ebola	IGHV3-7	IGHJ4	EA022	E50B
EB215_A1_145058_UID130632_RD15	E50B_A1_113441_UID111795_RD28	0.857143	TRGHYGG	Ebola	IGHV3-7	IGHJ4	TRGHYGS	Ebola	IGHV3-7	IGHJ4	EB215	E50B
EA022D10_A2_10104780_TCGCTTCTTCTGAGTT_RD49	E50B_A1_113441_UID111795_RD28	0.857143	TYGHYGS	RSV-U	IGHV3-7	IGHJ4	TRGHYGS	Ebola	IGHV3-7	IGHJ4	EA022	E50B
CV226D0_G1_10876525_TCTATTCTCTTTTTTT_RD75	EB216_M_191670_UID156767_RD8	0.857143	VRARIDY	COVID-19	IGHV3-7	IGHJ4	ARARIDY	Ebola	IGHV3-7	IGHJ4	CV226	EB216
CV328D0_A1_11093226_TTCAATTGGATTTAGT_RD41	EB216_M_191670_UID156767_RD8	0.857143	ARGRIDY	COVID-19	IGHV3-7	IGHJ4	ARARIDY	Ebola	IGHV3-7	IGHJ4	CV328	EB216
YR001D10_A2_10462957_TGTTCTCATGTAAACT_RD12	E2B_A2_177103_UID165954_RD20	0.857143	ATSGGGN	RSV-I	IGHV3-7	IGHJ4	ATSGGGH	Ebola	IGHV3-7	IGHJ4	YR001	E2B
EB215_A1_145058_UID130632_RD15	E50B_A1_144310_UID138583_RD32	0.857143	TRGHYGG	Ebola	IGHV3-7	IGHJ4	TRGHYGN	Ebola	IGHV3-7	IGHJ4	EB215	E50B
YR002D0_M_11417099_TCACTTCTTTTTTTCT_RD75	E82B_G1_132888_UID128670_RD12	0.857143	LRDFIGY	Healthy	IGHV3-7	IGHJ4	TRDFIGY	Ebola	IGHV3-7	IGHJ4	YR002	E82B
CV234D0_G1_10448013_TATAATGGTTTTGTTT_RD43	E15B_A1_128683_UID125030_RD18	0.857143	ARGKVDY	COVID-19	IGHV3-7	IGHJ4	ARGEVDY	Ebola	IGHV3-7	IGHJ4	CV234	E15B
YR004D0_M_10103254_TAGCCTCACTTATATT_RD8	E75a_M_160769_UID114075_RD40	0.857143	ARDEGTY	Healthy	IGHV3-7	IGHJ4	ARDSGTY	Ebola	IGHV3-7	IGHJ4	YR004	E75a
CV239D0_M_10412189_TCCGGTTATTTCGGGT_RD72	HB75-51_A1_10010106_TTTATTCTAATTCCGT_RD219	0.857143	ARGAGDY	COVID-19	IGHV3-72	IGHJ4	ARGSGDY	Healthy	IGHV3-72	IGHJ4	CV239	HB75-51
CV239D0_M_10412189_TCCGGTTATTTCGGGT_RD72	HB75-51_A1_10063277_TCTTGTTACTTTTTAT_RD20	0.857143	ARGAGDY	COVID-19	IGHV3-72	IGHJ4	ARGSGDY	Healthy	IGHV3-72	IGHJ4	CV239	HB75-51
CV222D0_G1_10251188_TTAAATGCTGTTATTT_RD62	CV225D2_A1_10411425_TAGTATTGACTGATAT_RD23	0.857143	ATAMVGF	COVID-19	IGHV3-74	IGHJ4	ATAMVGY	COVID-19	IGHV3-74	IGHJ4	CV222	CV225
CV221D0_A1_10180192_TTTTATTCAATAACTT_RD72	CV247D0_M_10008731_TTACTTTTGGTTCAAT_RD35	0.857143	TRGLGDY	COVID-19	IGHV3-74	IGHJ4	VRGLGDY	COVID-19	IGHV3-74	IGHJ4	CV221	CV247
CV221D0_A1_10180192_TTTTATTCAATAACTT_RD72	CV247D22_M_10662977_TATTGTGCAGTTGCGT_RD10	0.857143	TRGLGDY	COVID-19	IGHV3-74	IGHJ4	LRGLGDY	COVID-19	IGHV3-74	IGHJ4	CV221	CV247
CV247D0_M_10008731_TTACTTTTGGTTCAAT_RD35	EA014D0_M_10140754_TACGTTAAAATTATAT_RD14	0.857143	VRGLGDY	COVID-19	IGHV3-74	IGHJ4	VRGLGDF	Healthy	IGHV3-74	IGHJ4	CV247	EA014
CV247D22_M_11321769_TCAATTCTGTTTAATT_RD72	YR004D0_M_11462581_TGTCGTCCGATAGCTT_RD70	0.857143	ARGYRDY	COVID-19	IGHV3-74	IGHJ4	ARSYRDY	Healthy	IGHV3-74	IGHJ4	CV247	YR004
CV247D0_M_10169046_TAAGTTTTGCTTAGTT_RD43	EA008D10_G1_10116975_TAACTTCAGGTTTTAT_RD53	0.857143	ARDNPDY	COVID-19	IGHV3-74	IGHJ4	ARDPPDY	RSV-I	IGHV3-74	IGHJ4	CV247	EA008
HB74-76_M_10146222_TTCACTTCATTCTGCT_RD17	E82A_A1_104492_UID103960_RD21	0.857143	CILPPGY	Healthy	IGHV3-74	IGHJ4	AILPPGY	Ebola	IGHV3-74	IGHJ4	HB74-76	E82A
CV221D2_M_10141198_TCTGATCCTGTTAATT_RD27	CV234D0_M_10252444_TCCAATTCGTTCTGCT_RD33	0.857143	ARSYFDY	COVID-19	IGHV4-34	IGHJ4	ARSLFDY	COVID-19	IGHV4-34	IGHJ4	CV221	CV234
CV221D2_M_10141198_TCTGATCCTGTTAATT_RD27	YR008D0_M_10032709_TCTAGTCAGATTACGT_RD9	0.857143	ARSYFDY	COVID-19	IGHV4-34	IGHJ4	ARSLFDY	Healthy	IGHV4-34	IGHJ4	CV221	YR008
CV234D0_M_10252444_TCCAATTCGTTCTGCT_RD33	YR008D0_M_10032709_TCTAGTCAGATTACGT_RD9	1	ARSLFDY	COVID-19	IGHV4-34	IGHJ4	ARSLFDY	Healthy	IGHV4-34	IGHJ4	CV234	YR008
CV234D0_G1_10091085_TCTTATTATATTCGAT_RD16	CV239D0_M_10527132_TTACGTGCCGTACCTT_RD29	1	ARGAPGY	COVID-19	IGHV4-34	IGHJ4	ARGAPGY	COVID-19	IGHV4-34	IGHJ4	CV234	CV239
CV325D0_G1_10535200_TTAAGTCGTATTGTAT_RD24	CV225D0_M_11503240_TTCGGTACCTTTGTCT_RD69	0.857143	ARGAPGY	COVID-19	IGHV4-34	IGHJ4	ARGAPGH	COVID-19	IGHV4-34	IGHJ4	CV325	CV225
CV325D0_M_10026212_TCTATTGTTTTCGTTT_RD87	CV225D0_M_11503240_TTCGGTACCTTTGTCT_RD69	0.857143	ARGAPGD	COVID-19	IGHV4-34	IGHJ4	ARGAPGH	COVID-19	IGHV4-34	IGHJ4	CV325	CV225
CV234D0_G1_10091085_TCTTATTATATTCGAT_RD16	CV225D0_M_11503240_TTCGGTACCTTTGTCT_RD69	0.857143	ARGAPGY	COVID-19	IGHV4-34	IGHJ4	ARGAPGH	COVID-19	IGHV4-34	IGHJ4	CV234	CV225
CV325D0_M_10002407_TTACTTTTGTTATTGT_RD91	CV225D0_M_11503240_TTCGGTACCTTTGTCT_RD69	0.857143	ARGAPGY	COVID-19	IGHV4-34	IGHJ4	ARGAPGH	COVID-19	IGHV4-34	IGHJ4	CV325	CV225
CV239D0_M_10527132_TTACGTGCCGTACCTT_RD29	CV225D0_M_11503240_TTCGGTACCTTTGTCT_RD69	0.857143	ARGAPGY	COVID-19	IGHV4-34	IGHJ4	ARGAPGH	COVID-19	IGHV4-34	IGHJ4	CV239	CV225
CV234D0_G1_10091085_TCTTATTATATTCGAT_RD16	CV325D0_M_10026212_TCTATTGTTTTCGTTT_RD87	0.857143	ARGAPGY	COVID-19	IGHV4-34	IGHJ4	ARGAPGD	COVID-19	IGHV4-34	IGHJ4	CV234	CV325
CV239D0_M_10527132_TTACGTGCCGTACCTT_RD29	CV325D0_M_10026212_TCTATTGTTTTCGTTT_RD87	0.857143	ARGAPGY	COVID-19	IGHV4-34	IGHJ4	ARGAPGD	COVID-19	IGHV4-34	IGHJ4	CV239	CV325
CV234D0_G1_10091085_TCTTATTATATTCGAT_RD16	CV325D0_M_10009304_TTATCTGTTGTGCGAT_RD15	0.857143	ARGAPGY	COVID-19	IGHV4-34	IGHJ4	ARGVPGY	COVID-19	IGHV4-34	IGHJ4	CV234	CV325
CV239D0_M_10527132_TTACGTGCCGTACCTT_RD29	CV325D0_M_10009304_TTATCTGTTGTGCGAT_RD15	0.857143	ARGAPGY	COVID-19	IGHV4-34	IGHJ4	ARGVPGY	COVID-19	IGHV4-34	IGHJ4	CV239	CV325
CV258D0_M_10527197_TTCTTTCAACTAGGCT_RD29	CV325D0_M_10009304_TTATCTGTTGTGCGAT_RD15	0.857143	ARGSPGY	COVID-19	IGHV4-34	IGHJ4	ARGVPGY	COVID-19	IGHV4-34	IGHJ4	CV258	CV325
CV325D0_M_10009304_TTATCTGTTGTGCGAT_RD15	CV247D0_A1_10254936_TTGGTTGATCTCGCGT_RD72	0.857143	ARGVPGY	COVID-19	IGHV4-34	IGHJ4	ARGTPGY	COVID-19	IGHV4-34	IGHJ4	CV325	CV247
CV258D0_M_10527197_TTCTTTCAACTAGGCT_RD29	CV247D0_A1_10254936_TTGGTTGATCTCGCGT_RD72	0.857143	ARGSPGY	COVID-19	IGHV4-34	IGHJ4	ARGTPGY	COVID-19	IGHV4-34	IGHJ4	CV258	CV247
CV234D0_G1_10091085_TCTTATTATATTCGAT_RD16	CV247D0_A1_10254936_TTGGTTGATCTCGCGT_RD72	0.857143	ARGAPGY	COVID-19	IGHV4-34	IGHJ4	ARGTPGY	COVID-19	IGHV4-34	IGHJ4	CV234	CV247
CV325D0_M_10002407_TTACTTTTGTTATTGT_RD91	CV247D0_A1_10254936_TTGGTTGATCTCGCGT_RD72	0.857143	ARGAPGY	COVID-19	IGHV4-34	IGHJ4	ARGTPGY	COVID-19	IGHV4-34	IGHJ4	CV325	CV247
CV239D0_M_10527132_TTACGTGCCGTACCTT_RD29	CV247D0_A1_10254936_TTGGTTGATCTCGCGT_RD72	0.857143	ARGAPGY	COVID-19	IGHV4-34	IGHJ4	ARGTPGY	COVID-19	IGHV4-34	IGHJ4	CV239	CV247
CV325D0_G1_10535200_TTAAGTCGTATTGTAT_RD24	CV247D0_A1_10254936_TTGGTTGATCTCGCGT_RD72	0.857143	ARGAPGY	COVID-19	IGHV4-34	IGHJ4	ARGTPGY	COVID-19	IGHV4-34	IGHJ4	CV325	CV247
CV325D0_M_10004243_TGATGTTTGGTCTGAT_RD84	CV247D0_A1_10254936_TTGGTTGATCTCGCGT_RD72	0.857143	ARGVPGY	COVID-19	IGHV4-34	IGHJ4	ARGTPGY	COVID-19	IGHV4-34	IGHJ4	CV325	CV247
CV328D0_M_10449340_TTATTTCTCATTTCGT_RD76	CV247D0_A1_10254936_TTGGTTGATCTCGCGT_RD72	0.857143	ARGSPGY	COVID-19	IGHV4-34	IGHJ4	ARGTPGY	COVID-19	IGHV4-34	IGHJ4	CV328	CV247
CV239D0_M_10527132_TTACGTGCCGTACCTT_RD29	CV258D0_M_10527197_TTCTTTCAACTAGGCT_RD29	0.857143	ARGAPGY	COVID-19	IGHV4-34	IGHJ4	ARGSPGY	COVID-19	IGHV4-34	IGHJ4	CV239	CV258
CV234D0_G1_10091085_TCTTATTATATTCGAT_RD16	CV258D0_M_10527197_TTCTTTCAACTAGGCT_RD29	0.857143	ARGAPGY	COVID-19	IGHV4-34	IGHJ4	ARGSPGY	COVID-19	IGHV4-34	IGHJ4	CV234	CV258
CV258D0_M_10527197_TTCTTTCAACTAGGCT_RD29	CV328D0_M_10449340_TTATTTCTCATTTCGT_RD76	1	ARGSPGY	COVID-19	IGHV4-34	IGHJ4	ARGSPGY	COVID-19	IGHV4-34	IGHJ4	CV258	CV328
CV325D0_G1_10535200_TTAAGTCGTATTGTAT_RD24	CV328D0_M_10449340_TTATTTCTCATTTCGT_RD76	0.857143	ARGAPGY	COVID-19	IGHV4-34	IGHJ4	ARGSPGY	COVID-19	IGHV4-34	IGHJ4	CV325	CV328
CV239D0_M_10527132_TTACGTGCCGTACCTT_RD29	CV328D0_M_10449340_TTATTTCTCATTTCGT_RD76	0.857143	ARGAPGY	COVID-19	IGHV4-34	IGHJ4	ARGSPGY	COVID-19	IGHV4-34	IGHJ4	CV239	CV328
CV234D0_G1_10091085_TCTTATTATATTCGAT_RD16	CV328D0_M_10449340_TTATTTCTCATTTCGT_RD76	0.857143	ARGAPGY	COVID-19	IGHV4-34	IGHJ4	ARGSPGY	COVID-19	IGHV4-34	IGHJ4	CV234	CV328
CV325D0_M_10009304_TTATCTGTTGTGCGAT_RD15	CV328D0_M_10449340_TTATTTCTCATTTCGT_RD76	0.857143	ARGVPGY	COVID-19	IGHV4-34	IGHJ4	ARGSPGY	COVID-19	IGHV4-34	IGHJ4	CV325	CV328
CV325D0_M_10002407_TTACTTTTGTTATTGT_RD91	CV328D0_M_10449340_TTATTTCTCATTTCGT_RD76	0.857143	ARGAPGY	COVID-19	IGHV4-34	IGHJ4	ARGSPGY	COVID-19	IGHV4-34	IGHJ4	CV325	CV328
CV325D0_M_10004243_TGATGTTTGGTCTGAT_RD84	CV328D0_M_10449340_TTATTTCTCATTTCGT_RD76	0.857143	ARGVPGY	COVID-19	IGHV4-34	IGHJ4	ARGSPGY	COVID-19	IGHV4-34	IGHJ4	CV325	CV328
CV325D0_M_10009304_TTATCTGTTGTGCGAT_RD15	YR008D10_G1_10690774_TCGACTTACATTCTTT_RD45	1	ARGVPGY	COVID-19	IGHV4-34	IGHJ4	ARGVPGY	RSV-I	IGHV4-34	IGHJ4	CV325	YR008
CV328D0_M_10449340_TTATTTCTCATTTCGT_RD76	YR008D10_G1_10690774_TCGACTTACATTCTTT_RD45	0.857143	ARGSPGY	COVID-19	IGHV4-34	IGHJ4	ARGVPGY	RSV-I	IGHV4-34	IGHJ4	CV328	YR008
CV258D0_M_10527197_TTCTTTCAACTAGGCT_RD29	YR008D10_G1_10690774_TCGACTTACATTCTTT_RD45	0.857143	ARGSPGY	COVID-19	IGHV4-34	IGHJ4	ARGVPGY	RSV-I	IGHV4-34	IGHJ4	CV258	YR008
CV325D0_G1_10535200_TTAAGTCGTATTGTAT_RD24	YR008D10_G1_10690774_TCGACTTACATTCTTT_RD45	0.857143	ARGAPGY	COVID-19	IGHV4-34	IGHJ4	ARGVPGY	RSV-I	IGHV4-34	IGHJ4	CV325	YR008
CV325D0_M_10002407_TTACTTTTGTTATTGT_RD91	YR008D10_G1_10690774_TCGACTTACATTCTTT_RD45	0.857143	ARGAPGY	COVID-19	IGHV4-34	IGHJ4	ARGVPGY	RSV-I	IGHV4-34	IGHJ4	CV325	YR008
CV247D0_M_10295062_TAGCTTACATTATATT_RD30	YR008D10_G1_10690774_TCGACTTACATTCTTT_RD45	0.857143	ARGAPGY	COVID-19	IGHV4-34	IGHJ4	ARGVPGY	RSV-I	IGHV4-34	IGHJ4	CV247	YR008
CV247D9_M_10547307_TTAATTACATTCACTT_RD69	YR008D10_G1_10690774_TCGACTTACATTCTTT_RD45	1	ARGVPGY	COVID-19	IGHV4-34	IGHJ4	ARGVPGY	RSV-I	IGHV4-34	IGHJ4	CV247	YR008
CV247D2_M_10114331_TTCGTTCTTCTTTTTT_RD45	YR008D10_G1_10690774_TCGACTTACATTCTTT_RD45	0.857143	ARGTPGY	COVID-19	IGHV4-34	IGHJ4	ARGVPGY	RSV-I	IGHV4-34	IGHJ4	CV247	YR008
CV247D2_G2_10772829_TGATGTCACCTTCTTT_RD73	YR008D10_G1_10690774_TCGACTTACATTCTTT_RD45	1	ARGVPGY	COVID-19	IGHV4-34	IGHJ4	ARGVPGY	RSV-I	IGHV4-34	IGHJ4	CV247	YR008
CV247D9_G1_11022182_TGAAATCACCTGGCAT_RD109	YR008D10_G1_10690774_TCGACTTACATTCTTT_RD45	0.857143	ARGAPGY	COVID-19	IGHV4-34	IGHJ4	ARGVPGY	RSV-I	IGHV4-34	IGHJ4	CV247	YR008
CV247D9_M_10432478_TTCATTTACCTGAAAT_RD38	YR008D10_G1_10690774_TCGACTTACATTCTTT_RD45	1	ARGVPGY	COVID-19	IGHV4-34	IGHJ4	ARGVPGY	RSV-I	IGHV4-34	IGHJ4	CV247	YR008
CV325D0_M_10004243_TGATGTTTGGTCTGAT_RD84	YR008D10_G1_10690774_TCGACTTACATTCTTT_RD45	1	ARGVPGY	COVID-19	IGHV4-34	IGHJ4	ARGVPGY	RSV-I	IGHV4-34	IGHJ4	CV325	YR008
CV247D0_A1_10254936_TTGGTTGATCTCGCGT_RD72	YR008D10_G1_10690774_TCGACTTACATTCTTT_RD45	0.857143	ARGTPGY	COVID-19	IGHV4-34	IGHJ4	ARGVPGY	RSV-I	IGHV4-34	IGHJ4	CV247	YR008
CV239D0_M_10527132_TTACGTGCCGTACCTT_RD29	YR008D10_G1_10690774_TCGACTTACATTCTTT_RD45	0.857143	ARGAPGY	COVID-19	IGHV4-34	IGHJ4	ARGVPGY	RSV-I	IGHV4-34	IGHJ4	CV239	YR008
CV234D0_G1_10091085_TCTTATTATATTCGAT_RD16	YR008D10_G1_10690774_TCGACTTACATTCTTT_RD45	0.857143	ARGAPGY	COVID-19	IGHV4-34	IGHJ4	ARGVPGY	RSV-I	IGHV4-34	IGHJ4	CV234	YR008
CV328D0_M_10449340_TTATTTCTCATTTCGT_RD76	CV247D2_M_10114331_TTCGTTCTTCTTTTTT_RD45	0.857143	ARGSPGY	COVID-19	IGHV4-34	IGHJ4	ARGTPGY	COVID-19	IGHV4-34	IGHJ4	CV328	CV247
CV239D0_M_10527132_TTACGTGCCGTACCTT_RD29	CV247D2_M_10114331_TTCGTTCTTCTTTTTT_RD45	0.857143	ARGAPGY	COVID-19	IGHV4-34	IGHJ4	ARGTPGY	COVID-19	IGHV4-34	IGHJ4	CV239	CV247
CV258D0_M_10527197_TTCTTTCAACTAGGCT_RD29	CV247D2_M_10114331_TTCGTTCTTCTTTTTT_RD45	0.857143	ARGSPGY	COVID-19	IGHV4-34	IGHJ4	ARGTPGY	COVID-19	IGHV4-34	IGHJ4	CV258	CV247
CV325D0_G1_10535200_TTAAGTCGTATTGTAT_RD24	CV247D2_M_10114331_TTCGTTCTTCTTTTTT_RD45	0.857143	ARGAPGY	COVID-19	IGHV4-34	IGHJ4	ARGTPGY	COVID-19	IGHV4-34	IGHJ4	CV325	CV247
CV325D0_M_10009304_TTATCTGTTGTGCGAT_RD15	CV247D2_M_10114331_TTCGTTCTTCTTTTTT_RD45	0.857143	ARGVPGY	COVID-19	IGHV4-34	IGHJ4	ARGTPGY	COVID-19	IGHV4-34	IGHJ4	CV325	CV247
CV325D0_M_10002407_TTACTTTTGTTATTGT_RD91	CV247D2_M_10114331_TTCGTTCTTCTTTTTT_RD45	0.857143	ARGAPGY	COVID-19	IGHV4-34	IGHJ4	ARGTPGY	COVID-19	IGHV4-34	IGHJ4	CV325	CV247
CV234D0_G1_10091085_TCTTATTATATTCGAT_RD16	CV247D2_M_10114331_TTCGTTCTTCTTTTTT_RD45	0.857143	ARGAPGY	COVID-19	IGHV4-34	IGHJ4	ARGTPGY	COVID-19	IGHV4-34	IGHJ4	CV234	CV247
CV325D0_M_10004243_TGATGTTTGGTCTGAT_RD84	CV247D2_M_10114331_TTCGTTCTTCTTTTTT_RD45	0.857143	ARGVPGY	COVID-19	IGHV4-34	IGHJ4	ARGTPGY	COVID-19	IGHV4-34	IGHJ4	CV325	CV247
CV325D0_M_10009304_TTATCTGTTGTGCGAT_RD15	CV247D9_M_10547307_TTAATTACATTCACTT_RD69	1	ARGVPGY	COVID-19	IGHV4-34	IGHJ4	ARGVPGY	COVID-19	IGHV4-34	IGHJ4	CV325	CV247
CV234D0_G1_10091085_TCTTATTATATTCGAT_RD16	CV247D9_M_10547307_TTAATTACATTCACTT_RD69	0.857143	ARGAPGY	COVID-19	IGHV4-34	IGHJ4	ARGVPGY	COVID-19	IGHV4-34	IGHJ4	CV234	CV247
CV325D0_M_10004243_TGATGTTTGGTCTGAT_RD84	CV247D9_M_10547307_TTAATTACATTCACTT_RD69	1	ARGVPGY	COVID-19	IGHV4-34	IGHJ4	ARGVPGY	COVID-19	IGHV4-34	IGHJ4	CV325	CV247
CV239D0_M_10527132_TTACGTGCCGTACCTT_RD29	CV247D9_M_10547307_TTAATTACATTCACTT_RD69	0.857143	ARGAPGY	COVID-19	IGHV4-34	IGHJ4	ARGVPGY	COVID-19	IGHV4-34	IGHJ4	CV239	CV247
CV328D0_M_10449340_TTATTTCTCATTTCGT_RD76	CV247D9_M_10547307_TTAATTACATTCACTT_RD69	0.857143	ARGSPGY	COVID-19	IGHV4-34	IGHJ4	ARGVPGY	COVID-19	IGHV4-34	IGHJ4	CV328	CV247
CV325D0_M_10002407_TTACTTTTGTTATTGT_RD91	CV247D9_M_10547307_TTAATTACATTCACTT_RD69	0.857143	ARGAPGY	COVID-19	IGHV4-34	IGHJ4	ARGVPGY	COVID-19	IGHV4-34	IGHJ4	CV325	CV247
CV325D0_G1_10535200_TTAAGTCGTATTGTAT_RD24	CV247D9_M_10547307_TTAATTACATTCACTT_RD69	0.857143	ARGAPGY	COVID-19	IGHV4-34	IGHJ4	ARGVPGY	COVID-19	IGHV4-34	IGHJ4	CV325	CV247
CV258D0_M_10527197_TTCTTTCAACTAGGCT_RD29	CV247D9_M_10547307_TTAATTACATTCACTT_RD69	0.857143	ARGSPGY	COVID-19	IGHV4-34	IGHJ4	ARGVPGY	COVID-19	IGHV4-34	IGHJ4	CV258	CV247
CV325D0_M_10002407_TTACTTTTGTTATTGT_RD91	CV247D2_G2_10772829_TGATGTCACCTTCTTT_RD73	0.857143	ARGAPGY	COVID-19	IGHV4-34	IGHJ4	ARGVPGY	COVID-19	IGHV4-34	IGHJ4	CV325	CV247
CV325D0_M_10009304_TTATCTGTTGTGCGAT_RD15	CV247D2_G2_10772829_TGATGTCACCTTCTTT_RD73	1	ARGVPGY	COVID-19	IGHV4-34	IGHJ4	ARGVPGY	COVID-19	IGHV4-34	IGHJ4	CV325	CV247
CV325D0_M_10004243_TGATGTTTGGTCTGAT_RD84	CV247D2_G2_10772829_TGATGTCACCTTCTTT_RD73	1	ARGVPGY	COVID-19	IGHV4-34	IGHJ4	ARGVPGY	COVID-19	IGHV4-34	IGHJ4	CV325	CV247
CV328D0_M_10449340_TTATTTCTCATTTCGT_RD76	CV247D2_G2_10772829_TGATGTCACCTTCTTT_RD73	0.857143	ARGSPGY	COVID-19	IGHV4-34	IGHJ4	ARGVPGY	COVID-19	IGHV4-34	IGHJ4	CV328	CV247
CV325D0_G1_10535200_TTAAGTCGTATTGTAT_RD24	CV247D2_G2_10772829_TGATGTCACCTTCTTT_RD73	0.857143	ARGAPGY	COVID-19	IGHV4-34	IGHJ4	ARGVPGY	COVID-19	IGHV4-34	IGHJ4	CV325	CV247
CV258D0_M_10527197_TTCTTTCAACTAGGCT_RD29	CV247D2_G2_10772829_TGATGTCACCTTCTTT_RD73	0.857143	ARGSPGY	COVID-19	IGHV4-34	IGHJ4	ARGVPGY	COVID-19	IGHV4-34	IGHJ4	CV258	CV247
CV239D0_M_10527132_TTACGTGCCGTACCTT_RD29	CV247D2_G2_10772829_TGATGTCACCTTCTTT_RD73	0.857143	ARGAPGY	COVID-19	IGHV4-34	IGHJ4	ARGVPGY	COVID-19	IGHV4-34	IGHJ4	CV239	CV247
CV234D0_G1_10091085_TCTTATTATATTCGAT_RD16	CV247D2_G2_10772829_TGATGTCACCTTCTTT_RD73	0.857143	ARGAPGY	COVID-19	IGHV4-34	IGHJ4	ARGVPGY	COVID-19	IGHV4-34	IGHJ4	CV234	CV247
CV247D0_M_10295062_TAGCTTACATTATATT_RD30	YR008D10_G2_11851575_TACGCTAGCATTTACT_RD41	0.857143	ARGAPGY	COVID-19	IGHV4-34	IGHJ4	ARGAPGS	RSV-I	IGHV4-34	IGHJ4	CV247	YR008
CV234D0_G1_10091085_TCTTATTATATTCGAT_RD16	YR008D10_G2_11851575_TACGCTAGCATTTACT_RD41	0.857143	ARGAPGY	COVID-19	IGHV4-34	IGHJ4	ARGAPGS	RSV-I	IGHV4-34	IGHJ4	CV234	YR008
CV247D9_G1_11022182_TGAAATCACCTGGCAT_RD109	YR008D10_G2_11851575_TACGCTAGCATTTACT_RD41	0.857143	ARGAPGY	COVID-19	IGHV4-34	IGHJ4	ARGAPGS	RSV-I	IGHV4-34	IGHJ4	CV247	YR008
CV325D0_M_10026212_TCTATTGTTTTCGTTT_RD87	YR008D10_G2_11851575_TACGCTAGCATTTACT_RD41	0.857143	ARGAPGD	COVID-19	IGHV4-34	IGHJ4	ARGAPGS	RSV-I	IGHV4-34	IGHJ4	CV325	YR008
CV225D0_M_11503240_TTCGGTACCTTTGTCT_RD69	YR008D10_G2_11851575_TACGCTAGCATTTACT_RD41	0.857143	ARGAPGH	COVID-19	IGHV4-34	IGHJ4	ARGAPGS	RSV-I	IGHV4-34	IGHJ4	CV225	YR008
CV325D0_G1_10535200_TTAAGTCGTATTGTAT_RD24	YR008D10_G2_11851575_TACGCTAGCATTTACT_RD41	0.857143	ARGAPGY	COVID-19	IGHV4-34	IGHJ4	ARGAPGS	RSV-I	IGHV4-34	IGHJ4	CV325	YR008
CV239D0_M_10527132_TTACGTGCCGTACCTT_RD29	YR008D10_G2_11851575_TACGCTAGCATTTACT_RD41	0.857143	ARGAPGY	COVID-19	IGHV4-34	IGHJ4	ARGAPGS	RSV-I	IGHV4-34	IGHJ4	CV239	YR008
CV325D0_M_10002407_TTACTTTTGTTATTGT_RD91	YR008D10_G2_11851575_TACGCTAGCATTTACT_RD41	0.857143	ARGAPGY	COVID-19	IGHV4-34	IGHJ4	ARGAPGS	RSV-I	IGHV4-34	IGHJ4	CV325	YR008
CV239D0_M_10527132_TTACGTGCCGTACCTT_RD29	CV325D0_M_10002407_TTACTTTTGTTATTGT_RD91	1	ARGAPGY	COVID-19	IGHV4-34	IGHJ4	ARGAPGY	COVID-19	IGHV4-34	IGHJ4	CV239	CV325
CV234D0_G1_10091085_TCTTATTATATTCGAT_RD16	CV325D0_M_10002407_TTACTTTTGTTATTGT_RD91	1	ARGAPGY	COVID-19	IGHV4-34	IGHJ4	ARGAPGY	COVID-19	IGHV4-34	IGHJ4	CV234	CV325
CV258D0_M_10527197_TTCTTTCAACTAGGCT_RD29	CV325D0_M_10002407_TTACTTTTGTTATTGT_RD91	0.857143	ARGSPGY	COVID-19	IGHV4-34	IGHJ4	ARGAPGY	COVID-19	IGHV4-34	IGHJ4	CV258	CV325
CV325D0_M_10002407_TTACTTTTGTTATTGT_RD91	CV247D0_M_10295062_TAGCTTACATTATATT_RD30	1	ARGAPGY	COVID-19	IGHV4-34	IGHJ4	ARGAPGY	COVID-19	IGHV4-34	IGHJ4	CV325	CV247
CV239D0_M_10527132_TTACGTGCCGTACCTT_RD29	CV247D0_M_10295062_TAGCTTACATTATATT_RD30	1	ARGAPGY	COVID-19	IGHV4-34	IGHJ4	ARGAPGY	COVID-19	IGHV4-34	IGHJ4	CV239	CV247
CV325D0_G1_10535200_TTAAGTCGTATTGTAT_RD24	CV247D0_M_10295062_TAGCTTACATTATATT_RD30	1	ARGAPGY	COVID-19	IGHV4-34	IGHJ4	ARGAPGY	COVID-19	IGHV4-34	IGHJ4	CV325	CV247
CV234D0_G1_10091085_TCTTATTATATTCGAT_RD16	CV247D0_M_10295062_TAGCTTACATTATATT_RD30	1	ARGAPGY	COVID-19	IGHV4-34	IGHJ4	ARGAPGY	COVID-19	IGHV4-34	IGHJ4	CV234	CV247
CV225D0_M_11503240_TTCGGTACCTTTGTCT_RD69	CV247D0_M_10295062_TAGCTTACATTATATT_RD30	0.857143	ARGAPGH	COVID-19	IGHV4-34	IGHJ4	ARGAPGY	COVID-19	IGHV4-34	IGHJ4	CV225	CV247
CV258D0_M_10527197_TTCTTTCAACTAGGCT_RD29	CV247D0_M_10295062_TAGCTTACATTATATT_RD30	0.857143	ARGSPGY	COVID-19	IGHV4-34	IGHJ4	ARGAPGY	COVID-19	IGHV4-34	IGHJ4	CV258	CV247
CV325D0_M_10004243_TGATGTTTGGTCTGAT_RD84	CV247D0_M_10295062_TAGCTTACATTATATT_RD30	0.857143	ARGVPGY	COVID-19	IGHV4-34	IGHJ4	ARGAPGY	COVID-19	IGHV4-34	IGHJ4	CV325	CV247
CV325D0_M_10009304_TTATCTGTTGTGCGAT_RD15	CV247D0_M_10295062_TAGCTTACATTATATT_RD30	0.857143	ARGVPGY	COVID-19	IGHV4-34	IGHJ4	ARGAPGY	COVID-19	IGHV4-34	IGHJ4	CV325	CV247
CV325D0_M_10026212_TCTATTGTTTTCGTTT_RD87	CV247D0_M_10295062_TAGCTTACATTATATT_RD30	0.857143	ARGAPGD	COVID-19	IGHV4-34	IGHJ4	ARGAPGY	COVID-19	IGHV4-34	IGHJ4	CV325	CV247
CV328D0_M_10449340_TTATTTCTCATTTCGT_RD76	CV247D0_M_10295062_TAGCTTACATTATATT_RD30	0.857143	ARGSPGY	COVID-19	IGHV4-34	IGHJ4	ARGAPGY	COVID-19	IGHV4-34	IGHJ4	CV328	CV247
CV234D0_G1_10091085_TCTTATTATATTCGAT_RD16	CV325D0_M_10004243_TGATGTTTGGTCTGAT_RD84	0.857143	ARGAPGY	COVID-19	IGHV4-34	IGHJ4	ARGVPGY	COVID-19	IGHV4-34	IGHJ4	CV234	CV325
CV258D0_M_10527197_TTCTTTCAACTAGGCT_RD29	CV325D0_M_10004243_TGATGTTTGGTCTGAT_RD84	0.857143	ARGSPGY	COVID-19	IGHV4-34	IGHJ4	ARGVPGY	COVID-19	IGHV4-34	IGHJ4	CV258	CV325
CV239D0_M_10527132_TTACGTGCCGTACCTT_RD29	CV325D0_M_10004243_TGATGTTTGGTCTGAT_RD84	0.857143	ARGAPGY	COVID-19	IGHV4-34	IGHJ4	ARGVPGY	COVID-19	IGHV4-34	IGHJ4	CV239	CV325
CV325D0_M_10009304_TTATCTGTTGTGCGAT_RD15	CV247D9_G1_11022182_TGAAATCACCTGGCAT_RD109	0.857143	ARGVPGY	COVID-19	IGHV4-34	IGHJ4	ARGAPGY	COVID-19	IGHV4-34	IGHJ4	CV325	CV247
CV258D0_M_10527197_TTCTTTCAACTAGGCT_RD29	CV247D9_G1_11022182_TGAAATCACCTGGCAT_RD109	0.857143	ARGSPGY	COVID-19	IGHV4-34	IGHJ4	ARGAPGY	COVID-19	IGHV4-34	IGHJ4	CV258	CV247
CV325D0_M_10002407_TTACTTTTGTTATTGT_RD91	CV247D9_G1_11022182_TGAAATCACCTGGCAT_RD109	1	ARGAPGY	COVID-19	IGHV4-34	IGHJ4	ARGAPGY	COVID-19	IGHV4-34	IGHJ4	CV325	CV247
CV325D0_G1_10535200_TTAAGTCGTATTGTAT_RD24	CV247D9_G1_11022182_TGAAATCACCTGGCAT_RD109	1	ARGAPGY	COVID-19	IGHV4-34	IGHJ4	ARGAPGY	COVID-19	IGHV4-34	IGHJ4	CV325	CV247
CV234D0_G1_10091085_TCTTATTATATTCGAT_RD16	CV247D9_G1_11022182_TGAAATCACCTGGCAT_RD109	1	ARGAPGY	COVID-19	IGHV4-34	IGHJ4	ARGAPGY	COVID-19	IGHV4-34	IGHJ4	CV234	CV247
CV325D0_M_10026212_TCTATTGTTTTCGTTT_RD87	CV247D9_G1_11022182_TGAAATCACCTGGCAT_RD109	0.857143	ARGAPGD	COVID-19	IGHV4-34	IGHJ4	ARGAPGY	COVID-19	IGHV4-34	IGHJ4	CV325	CV247
CV239D0_M_10527132_TTACGTGCCGTACCTT_RD29	CV247D9_G1_11022182_TGAAATCACCTGGCAT_RD109	1	ARGAPGY	COVID-19	IGHV4-34	IGHJ4	ARGAPGY	COVID-19	IGHV4-34	IGHJ4	CV239	CV247
CV328D0_M_10449340_TTATTTCTCATTTCGT_RD76	CV247D9_G1_11022182_TGAAATCACCTGGCAT_RD109	0.857143	ARGSPGY	COVID-19	IGHV4-34	IGHJ4	ARGAPGY	COVID-19	IGHV4-34	IGHJ4	CV328	CV247
CV225D0_M_11503240_TTCGGTACCTTTGTCT_RD69	CV247D9_G1_11022182_TGAAATCACCTGGCAT_RD109	0.857143	ARGAPGH	COVID-19	IGHV4-34	IGHJ4	ARGAPGY	COVID-19	IGHV4-34	IGHJ4	CV225	CV247
CV325D0_M_10004243_TGATGTTTGGTCTGAT_RD84	CV247D9_G1_11022182_TGAAATCACCTGGCAT_RD109	0.857143	ARGVPGY	COVID-19	IGHV4-34	IGHJ4	ARGAPGY	COVID-19	IGHV4-34	IGHJ4	CV325	CV247
CV239D0_M_10527132_TTACGTGCCGTACCTT_RD29	CV247D9_M_10432478_TTCATTTACCTGAAAT_RD38	0.857143	ARGAPGY	COVID-19	IGHV4-34	IGHJ4	ARGVPGY	COVID-19	IGHV4-34	IGHJ4	CV239	CV247
CV234D0_G1_10091085_TCTTATTATATTCGAT_RD16	CV247D9_M_10432478_TTCATTTACCTGAAAT_RD38	0.857143	ARGAPGY	COVID-19	IGHV4-34	IGHJ4	ARGVPGY	COVID-19	IGHV4-34	IGHJ4	CV234	CV247
CV325D0_M_10002407_TTACTTTTGTTATTGT_RD91	CV247D9_M_10432478_TTCATTTACCTGAAAT_RD38	0.857143	ARGAPGY	COVID-19	IGHV4-34	IGHJ4	ARGVPGY	COVID-19	IGHV4-34	IGHJ4	CV325	CV247
CV328D0_M_10449340_TTATTTCTCATTTCGT_RD76	CV247D9_M_10432478_TTCATTTACCTGAAAT_RD38	0.857143	ARGSPGY	COVID-19	IGHV4-34	IGHJ4	ARGVPGY	COVID-19	IGHV4-34	IGHJ4	CV328	CV247
CV325D0_G1_10535200_TTAAGTCGTATTGTAT_RD24	CV247D9_M_10432478_TTCATTTACCTGAAAT_RD38	0.857143	ARGAPGY	COVID-19	IGHV4-34	IGHJ4	ARGVPGY	COVID-19	IGHV4-34	IGHJ4	CV325	CV247
CV325D0_M_10004243_TGATGTTTGGTCTGAT_RD84	CV247D9_M_10432478_TTCATTTACCTGAAAT_RD38	1	ARGVPGY	COVID-19	IGHV4-34	IGHJ4	ARGVPGY	COVID-19	IGHV4-34	IGHJ4	CV325	CV247
CV325D0_M_10009304_TTATCTGTTGTGCGAT_RD15	CV247D9_M_10432478_TTCATTTACCTGAAAT_RD38	1	ARGVPGY	COVID-19	IGHV4-34	IGHJ4	ARGVPGY	COVID-19	IGHV4-34	IGHJ4	CV325	CV247
CV258D0_M_10527197_TTCTTTCAACTAGGCT_RD29	CV247D9_M_10432478_TTCATTTACCTGAAAT_RD38	0.857143	ARGSPGY	COVID-19	IGHV4-34	IGHJ4	ARGVPGY	COVID-19	IGHV4-34	IGHJ4	CV258	CV247
CV258D0_M_10527197_TTCTTTCAACTAGGCT_RD29	EA005D10_G1_10189050_TTACGTTTTGTGTTTT_RD16	0.857143	ARGSPGY	COVID-19	IGHV4-34	IGHJ4	ARGAPGY	RSV-I	IGHV4-34	IGHJ4	CV258	EA005
YR008D10_G2_11851575_TACGCTAGCATTTACT_RD41	EA005D10_G1_10189050_TTACGTTTTGTGTTTT_RD16	0.857143	ARGAPGS	RSV-I	IGHV4-34	IGHJ4	ARGAPGY	RSV-I	IGHV4-34	IGHJ4	YR008	EA005
CV325D0_M_10002407_TTACTTTTGTTATTGT_RD91	EA005D10_G1_10189050_TTACGTTTTGTGTTTT_RD16	1	ARGAPGY	COVID-19	IGHV4-34	IGHJ4	ARGAPGY	RSV-I	IGHV4-34	IGHJ4	CV325	EA005
CV239D0_M_10527132_TTACGTGCCGTACCTT_RD29	EA005D10_G1_10189050_TTACGTTTTGTGTTTT_RD16	1	ARGAPGY	COVID-19	IGHV4-34	IGHJ4	ARGAPGY	RSV-I	IGHV4-34	IGHJ4	CV239	EA005
CV234D0_G1_10091085_TCTTATTATATTCGAT_RD16	EA005D10_G1_10189050_TTACGTTTTGTGTTTT_RD16	1	ARGAPGY	COVID-19	IGHV4-34	IGHJ4	ARGAPGY	RSV-I	IGHV4-34	IGHJ4	CV234	EA005
CV247D0_A1_10254936_TTGGTTGATCTCGCGT_RD72	EA005D10_G1_10189050_TTACGTTTTGTGTTTT_RD16	0.857143	ARGTPGY	COVID-19	IGHV4-34	IGHJ4	ARGAPGY	RSV-I	IGHV4-34	IGHJ4	CV247	EA005
CV247D2_M_10114331_TTCGTTCTTCTTTTTT_RD45	EA005D10_G1_10189050_TTACGTTTTGTGTTTT_RD16	0.857143	ARGTPGY	COVID-19	IGHV4-34	IGHJ4	ARGAPGY	RSV-I	IGHV4-34	IGHJ4	CV247	EA005
CV247D0_M_10295062_TAGCTTACATTATATT_RD30	EA005D10_G1_10189050_TTACGTTTTGTGTTTT_RD16	1	ARGAPGY	COVID-19	IGHV4-34	IGHJ4	ARGAPGY	RSV-I	IGHV4-34	IGHJ4	CV247	EA005
CV247D9_M_10432478_TTCATTTACCTGAAAT_RD38	EA005D10_G1_10189050_TTACGTTTTGTGTTTT_RD16	0.857143	ARGVPGY	COVID-19	IGHV4-34	IGHJ4	ARGAPGY	RSV-I	IGHV4-34	IGHJ4	CV247	EA005
CV325D0_M_10009304_TTATCTGTTGTGCGAT_RD15	EA005D10_G1_10189050_TTACGTTTTGTGTTTT_RD16	0.857143	ARGVPGY	COVID-19	IGHV4-34	IGHJ4	ARGAPGY	RSV-I	IGHV4-34	IGHJ4	CV325	EA005
CV247D9_M_10547307_TTAATTACATTCACTT_RD69	EA005D10_G1_10189050_TTACGTTTTGTGTTTT_RD16	0.857143	ARGVPGY	COVID-19	IGHV4-34	IGHJ4	ARGAPGY	RSV-I	IGHV4-34	IGHJ4	CV247	EA005
CV325D0_M_10004243_TGATGTTTGGTCTGAT_RD84	EA005D10_G1_10189050_TTACGTTTTGTGTTTT_RD16	0.857143	ARGVPGY	COVID-19	IGHV4-34	IGHJ4	ARGAPGY	RSV-I	IGHV4-34	IGHJ4	CV325	EA005
CV247D9_G1_11022182_TGAAATCACCTGGCAT_RD109	EA005D10_G1_10189050_TTACGTTTTGTGTTTT_RD16	1	ARGAPGY	COVID-19	IGHV4-34	IGHJ4	ARGAPGY	RSV-I	IGHV4-34	IGHJ4	CV247	EA005
CV325D0_G1_10535200_TTAAGTCGTATTGTAT_RD24	EA005D10_G1_10189050_TTACGTTTTGTGTTTT_RD16	1	ARGAPGY	COVID-19	IGHV4-34	IGHJ4	ARGAPGY	RSV-I	IGHV4-34	IGHJ4	CV325	EA005
CV225D0_M_11503240_TTCGGTACCTTTGTCT_RD69	EA005D10_G1_10189050_TTACGTTTTGTGTTTT_RD16	0.857143	ARGAPGH	COVID-19	IGHV4-34	IGHJ4	ARGAPGY	RSV-I	IGHV4-34	IGHJ4	CV225	EA005
YR008D10_G1_10690774_TCGACTTACATTCTTT_RD45	EA005D10_G1_10189050_TTACGTTTTGTGTTTT_RD16	0.857143	ARGVPGY	RSV-I	IGHV4-34	IGHJ4	ARGAPGY	RSV-I	IGHV4-34	IGHJ4	YR008	EA005
CV247D2_G2_10772829_TGATGTCACCTTCTTT_RD73	EA005D10_G1_10189050_TTACGTTTTGTGTTTT_RD16	0.857143	ARGVPGY	COVID-19	IGHV4-34	IGHJ4	ARGAPGY	RSV-I	IGHV4-34	IGHJ4	CV247	EA005
CV328D0_M_10449340_TTATTTCTCATTTCGT_RD76	EA005D10_G1_10189050_TTACGTTTTGTGTTTT_RD16	0.857143	ARGSPGY	COVID-19	IGHV4-34	IGHJ4	ARGAPGY	RSV-I	IGHV4-34	IGHJ4	CV328	EA005
CV325D0_M_10026212_TCTATTGTTTTCGTTT_RD87	EA005D10_G1_10189050_TTACGTTTTGTGTTTT_RD16	0.857143	ARGAPGD	COVID-19	IGHV4-34	IGHJ4	ARGAPGY	RSV-I	IGHV4-34	IGHJ4	CV325	EA005
CV234D0_G1_10091085_TCTTATTATATTCGAT_RD16	CV325D0_G1_10535200_TTAAGTCGTATTGTAT_RD24	1	ARGAPGY	COVID-19	IGHV4-34	IGHJ4	ARGAPGY	COVID-19	IGHV4-34	IGHJ4	CV234	CV325
CV239D0_M_10527132_TTACGTGCCGTACCTT_RD29	CV325D0_G1_10535200_TTAAGTCGTATTGTAT_RD24	1	ARGAPGY	COVID-19	IGHV4-34	IGHJ4	ARGAPGY	COVID-19	IGHV4-34	IGHJ4	CV239	CV325
CV258D0_M_10527197_TTCTTTCAACTAGGCT_RD29	CV325D0_G1_10535200_TTAAGTCGTATTGTAT_RD24	0.857143	ARGSPGY	COVID-19	IGHV4-34	IGHJ4	ARGAPGY	COVID-19	IGHV4-34	IGHJ4	CV258	CV325
CV258D0_A1_10094557_TGGTGTCCAGTAAAGT_RD63	HB09-89_M_10534998_TCTTCTGTCTTGCTTT_RD35	0.857143	ASARWDY	COVID-19	IGHV4-34	IGHJ4	ASARFDY	Healthy	IGHV4-34	IGHJ4	CV258	HB09-89
CV258D0_A2_10130406_TATACTATTCTAGGCT_RD86	HB09-89_M_10534998_TCTTCTGTCTTGCTTT_RD35	0.857143	ASARYDY	COVID-19	IGHV4-34	IGHJ4	ASARFDY	Healthy	IGHV4-34	IGHJ4	CV258	HB09-89
CV258D0_A1_10094557_TGGTGTCCAGTAAAGT_RD63	HB09-89_M_10164389_TTGCTTTGTGTTATGT_RD57	1	ASARWDY	COVID-19	IGHV4-34	IGHJ4	ASARWDY	Healthy	IGHV4-34	IGHJ4	CV258	HB09-89
CV258D0_A2_10130406_TATACTATTCTAGGCT_RD86	HB09-89_M_10164389_TTGCTTTGTGTTATGT_RD57	0.857143	ASARYDY	COVID-19	IGHV4-34	IGHJ4	ASARWDY	Healthy	IGHV4-34	IGHJ4	CV258	HB09-89
HB01-94_M_11018729_TTCGATTTCGTTTCGT_RD87	CV325D0_M_10017496_TCATATTTGGTTACAT_RD120	0.857143	ARDGFDY	Healthy	IGHV4-34	IGHJ4	ARVGFDY	COVID-19	IGHV4-34	IGHJ4	HB01-94	CV325
HB01-94_M_11018729_TTCGATTTCGTTTCGT_RD87	EA008D0_M_10312858_TCTTGTCGTCTAACAT_RD30	0.857143	ARDGFDY	Healthy	IGHV4-34	IGHJ4	ARGDFDY	Healthy	IGHV4-34	IGHJ4	HB01-94	EA008
HB01-94_M_11018729_TTCGATTTCGTTTCGT_RD87	CV247D9_M_11335687_TGGTCTTTAGTACTTT_RD30	0.857143	ARDGFDY	Healthy	IGHV4-34	IGHJ4	ARVGFDY	COVID-19	IGHV4-34	IGHJ4	HB01-94	CV247
CV325D0_M_10017496_TCATATTTGGTTACAT_RD120	CV247D9_M_11335687_TGGTCTTTAGTACTTT_RD30	1	ARVGFDY	COVID-19	IGHV4-34	IGHJ4	ARVGFDY	COVID-19	IGHV4-34	IGHJ4	CV325	CV247
CV227D0_G1_10992385_TTCTTTTTATTTTTGT_RD24	YR004D10_M_11587737_TATTTTGTTGTGGACT_RD64	0.857143	ARGLGGY	COVID-19	IGHV4-34	IGHJ4	ARGLGDY	RSV-I	IGHV4-34	IGHJ4	CV227	YR004
HB72-93_M_10444028_TAATGTTTTATCATGT_RD50	YR003D0_M_10125474_TAGACTATATTGTTAT_RD44	0.857143	ASRPFDY	Healthy	IGHV4-34	IGHJ4	ASRPRDY	Healthy	IGHV4-34	IGHJ4	HB72-93	YR003
HB76-49_M_10077419_TATCCTGGTTTGCGGT_RD184	CV247FU_M_10043157_TTCGATTTGGTTGAAT_RD37	1	ARHGGDY	Healthy	IGHV4-39	IGHJ4	ARHGGDY	COVID-19Recovered	IGHV4-39	IGHJ4	HB76-49	CV247FU
HB76-49_M_10077419_TATCCTGGTTTGCGGT_RD184	YR001D10_M_11506273_TTTCTTATGATGTTGT_RD76	0.857143	ARHGGDY	Healthy	IGHV4-39	IGHJ4	ARRGGDY	RSV-I	IGHV4-39	IGHJ4	HB76-49	YR001
HB09-89_M_11037009_TTTTGTAAATTGGACT_RD17	YR001D10_M_11506273_TTTCTTATGATGTTGT_RD76	0.857143	ARRHGDY	Healthy	IGHV4-39	IGHJ4	ARRGGDY	RSV-I	IGHV4-39	IGHJ4	HB09-89	YR001
CV247FU_M_10043157_TTCGATTTGGTTGAAT_RD37	YR001D10_M_11506273_TTTCTTATGATGTTGT_RD76	0.857143	ARHGGDY	COVID-19Recovered	IGHV4-39	IGHJ4	ARRGGDY	RSV-I	IGHV4-39	IGHJ4	CV247FU	YR001
EA005D0_M_11214383_TTTTATGGTTTCTTTT_RD33	EA014D10_M_10396090_TCAAATATGCTTAATT_RD97	0.857143	ARDRGDY	Healthy	IGHV5-51	IGHJ4	ARHRGDY	RSV-U	IGHV5-51	IGHJ4	EA005	EA014
HB74-76_M_10346829_TCTTCTTTGATTTGTT_RD46	EA022D10_M_10865724_TTTCGTTCTCTATCGT_RD12	0.857143	ARQPGDY	Healthy	IGHV5-51	IGHJ4	ARQEGDY	RSV-U	IGHV5-51	IGHJ4	HB74-76	EA022
CV293FU_M_10026664_TTGGGTATGTTGGTAT_RD29	EA014D10_M_10751226_TACGGTCCTTTTGTTT_RD71	0.857143	ARGWFDP	COVID-19Recovered	IGHV3-11	IGHJ5	ARAWFDP	RSV-U	IGHV3-11	IGHJ5	CV293FU	EA014
CV247D0_G1_11126150_TCATATGGTCTTTGGT_RD84	YR008D10_A1_11935851_TTTTATTCACTTCTTT_RD58	0.857143	TTGSGYH	COVID-19	IGHV3-15	IGHJ5	TTESGYH	RSV-I	IGHV3-15	IGHJ5	CV247	YR008
CV221D0_A1_10096293_TCAACTCGGATAGGGT_RD89	CV247D9_G2_10687918_TCCGATGGTGTGGATT_RD57	0.857143	VRDWPVD	COVID-19	IGHV3-48	IGHJ5	VRDWPVI	COVID-19	IGHV3-48	IGHJ5	CV221	CV247
YR002D10_M_10131301_TCTTGTGATTTCTTAT_RD23	EA014D10_M_10450243_TGCCCTATGCTTTTAT_RD68	0.857143	ARDGSSY	RSV-U	IGHV3-53	IGHJ5	ARDGSSG	RSV-U	IGHV3-53	IGHJ5	YR002	EA014
CV258D0_A1_10923700_TATGATCCGGTTTTAT_RD56	CV328D0_A2_10102776_TATGGTAGTTTGACGT_RD96	0.857143	ATSGGGQ	COVID-19	IGHV3-7	IGHJ5	ATSGGGL	COVID-19	IGHV3-7	IGHJ5	CV258	CV328
CV258D0_A1_11003803_TATAATTTTGTATTTT_RD11	CV328D0_A2_10102776_TATGGTAGTTTGACGT_RD96	0.857143	ATSGGGV	COVID-19	IGHV3-7	IGHJ5	ATSGGGL	COVID-19	IGHV3-7	IGHJ5	CV258	CV328
YR001D10_A2_11380714_TAACGTCTAATGTGGT_RD102	YR002D10_M_11638871_TGAACTGGTCTACGGT_RD10	0.857143	ARDRGSM	RSV-I	IGHV3-7	IGHJ5	ARDRGSH	RSV-U	IGHV3-7	IGHJ5	YR001	YR002
HB09-89_A2_10001237_TCGAGTTTTCTTTTTT_RD94	EA003D0_M_10814887_TTTTTTTGCTTTGTCT_RD18	0.857143	ARTGDDY	Healthy	IGHV3-7	IGHJ5	AATGDDY	Healthy	IGHV3-7	IGHJ5	HB09-89	EA003
YR008D0_M_12036293_TCAGCTAGTATGGCTT_RD78	EA003D0_M_10422722_TCAGTTGCATTTTCAT_RD53	0.857143	ARGRFDP	Healthy	IGHV3-7	IGHJ5	ARGEFDP	Healthy	IGHV3-7	IGHJ5	YR008	EA003
HB72-93_A2_10092592_TTATTTCTGGTATTTT_RD17	EA008D0_A2_10264837_TTTTTTAGGTTATAAT_RD63	0.857143	VRNWDGY	Healthy	IGHV3-7	IGHJ5	VRNWDGS	Healthy	IGHV3-7	IGHJ5	HB72-93	EA008
CV221D0_G1_10342172_TTGCCTTATTTTTTTT_RD102	CV239D0_M_10070869_TACCATGTCGTTGAGT_RD91	0.857143	ATSFMDV	COVID-19	IGHV1-24	IGHJ6	ATSTMDV	COVID-19	IGHV1-24	IGHJ6	CV221	CV239
CV239D0_A1_10207540_TTATTTGGGTTCGTTT_RD20	YR002D0_G2_10120912_TAGGGTTACGTGATAT_RD96	1	VKQFVDV	COVID-19	IGHV3-23	IGHJ6	VKQFVDV	Healthy	IGHV3-23	IGHJ6	CV239	YR002
CV258D0_A1_10265222_TATGCTTGGATTTATT_RD86	EA008D0_G2_10829834_TACTCTCTTGTACGTT_RD79	0.857143	ARGGMDV	COVID-19	IGHV3-30	IGHJ6	ARGRMDV	Healthy	IGHV3-30	IGHJ6	CV258	EA008
HB73-97_M_10160044_TTGTGTCGTATTTTTT_RD26	YR008D0_M_11719487_TATTCTCAAATGTTGT_RD19	0.857143	VRGLGDV	Healthy	IGHV3-74	IGHJ6	VSGLGDV	Healthy	IGHV3-74	IGHJ6	HB73-97	YR008
YR006D0_M_10286498_TACTGTACCTTGACTT_RD93	EA022D10_M_10839608_TACCCTGTCATTGTTT_RD63	0.857143	ARTYMDV	Healthy	IGHV4-34	IGHJ6	ARNYMDV	RSV-U	IGHV4-34	IGHJ6	YR006	EA022
YR001D0_M_10681431_TGAAATTAATTTAGAT_RD70	YR002D10_M_10426578_TCTTATGACGTCGCAT_RD29	0.857143	TRRGVDV	Healthy	IGHV5-51	IGHJ6	ARRGVDV	RSV-U	IGHV5-51	IGHJ6	YR001	YR002
YF207D0_M_136524_UID125382_RD52	E15B_M_148654_UID142300_RD40	0.857143	ANYGMDV	Healthy	IGHV6-1	IGHJ6	ATYGMDV	Ebola	IGHV6-1	IGHJ6	YF207	E15B
CV258D0_A_10574612_TAAGTTCTCTTTATTT_RD77	HB73-97_A1_10045915_TGAACTGCTTTTAGCT_RD26	0.875	ARDFKDKG	COVID-19	IGHV3-74	IGHJ1	ARDFKDLG	Healthy	IGHV3-74	IGHJ1	CV258	HB73-97
CV258D0_A_10574612_TAAGTTCTCTTTATTT_RD77	CV293D0_M_10277355_TTTCTTTTTGTCTAAT_RD13	0.875	ARDFKDKG	COVID-19	IGHV3-74	IGHJ1	ARDFKDRG	COVID-19	IGHV3-74	IGHJ1	CV258	CV293
HB73-97_A1_10045915_TGAACTGCTTTTAGCT_RD26	CV293D0_M_10277355_TTTCTTTTTGTCTAAT_RD13	0.875	ARDFKDLG	Healthy	IGHV3-74	IGHJ1	ARDFKDRG	COVID-19	IGHV3-74	IGHJ1	HB73-97	CV293
CV221D0_M_11092450_TGCTTTCAACTTGGGT_RD37	CV293D0_M_10482248_TGTTTTACAATATAAT_RD62	1	ARDWYFDL	COVID-19	IGHV3-53	IGHJ2	ARDWYFDL	COVID-19	IGHV3-53	IGHJ2	CV221	CV293
HB01-94_A1_10130500_TAGCTTATATTAATCT_RD36	E50A_M_112235_UID110737_RD11	0.875	ARGGAFDI	Healthy	IGHV1-18	IGHJ3	ARGDAFDI	Ebola	IGHV1-18	IGHJ3	HB01-94	E50A
CV227D9_A1_11113517_TATATTGGCATGGATT_RD23	CV239D0_A1_10015784_TACTTTTTTTTTTACT_RD13	1	AKGGSFDI	COVID-19	IGHV3-30	IGHJ3	AKGGSFDI	COVID-19	IGHV3-30	IGHJ3	CV227	CV239
CV227D9_A1_11113517_TATATTGGCATGGATT_RD23	CV222D0_A1_10027616_TGCAGTTATATGATTT_RD75	0.875	AKGGSFDI	COVID-19	IGHV3-30	IGHJ3	SKGGSFDI	COVID-19	IGHV3-30	IGHJ3	CV227	CV222
CV239D0_A1_10015784_TACTTTTTTTTTTACT_RD13	CV222D0_A1_10027616_TGCAGTTATATGATTT_RD75	0.875	AKGGSFDI	COVID-19	IGHV3-30	IGHJ3	SKGGSFDI	COVID-19	IGHV3-30	IGHJ3	CV239	CV222
CV258D0_G1_11017867_TTTTATCACCTTGCAT_RD17	YR002D0_M_10117642_TTCATTCTTTTGTCAT_RD71	0.875	ARGDAFDI	COVID-19	IGHV3-53	IGHJ3	ARGEAFDI	Healthy	IGHV3-53	IGHJ3	CV258	YR002
CV256D0_M_10690010_TATATTAATCTATATT_RD68	EA022D0_M_10672344_TGCTCTCCCGTTTATT_RD11	0.875	ARDHAFDI	COVID-19	IGHV3-53	IGHJ3	ARDYAFDI	Healthy	IGHV3-53	IGHJ3	CV256	EA022
CV223D0_G2_10157147_TGTTTTTCGTTTACTT_RD78	E2A_G3_118847_UID116494_RD13	0.875	ARGRGLDL	COVID-19	IGHV3-7	IGHJ3	ARGRGLNL	Ebola	IGHV3-7	IGHJ3	CV223	E2A
HB73-97_M_10744346_TTTCGTTCGGTTCAGT_RD53	EB215_M_669609_UID206931_RD11	0.875	ARDRAFDI	Healthy	IGHV3-74	IGHJ3	ARDWAFDI	Ebola	IGHV3-74	IGHJ3	HB73-97	EB215
CV234D0_M_10013042_TATTATCTTTTTCAGT_RD87	EA022D0_M_10271689_TGTAGTCACGTGTTCT_RD69	0.875	ARDDAFDI	COVID-19	IGHV4-31	IGHJ3	ARDHAFDI	Healthy	IGHV4-31	IGHJ3	CV234	EA022
YR008D0_M_10461823_TCAGATCTGTTTAGGT_RD28	EA014D0_M_10023678_TGTTATAGATTGTTCT_RD19	0.875	ARGAAFDI	Healthy	IGHV4-34	IGHJ3	AREAAFDI	Healthy	IGHV4-34	IGHJ3	YR008	EA014
YR003D10_M_10078913_TGATATGTACTCTTGT_RD54	E50B_A1_158825_UID150862_RD38	0.875	ARTNAFDI	RSV-U	IGHV4-38-2	IGHJ3	ARDNAFDI	Ebola	IGHV4-38-2	IGHJ3	YR003	E50B
YR003D10_M_10078913_TGATATGTACTCTTGT_RD54	E15B_A1_109724_UID108542_RD18	0.875	ARTNAFDI	RSV-U	IGHV4-38-2	IGHJ3	ARTRAFDI	Ebola	IGHV4-38-2	IGHJ3	YR003	E15B
CV239D0_A2_10102849_TATTATCTGTTTGGGT_RD79	CV256D0_A2_10159780_TACATTACTTTTGGTT_RD17	0.875	ARNNAFDI	COVID-19	IGHV4-59	IGHJ3	ARTNAFDI	COVID-19	IGHV4-59	IGHJ3	CV239	CV256
CV256D0_A2_10159780_TACATTACTTTTGGTT_RD17	EA022D0_M_11031991_TGTTCTATCCTGCGCT_RD29	0.875	ARTNAFDI	COVID-19	IGHV4-59	IGHJ3	ARTGAFDI	Healthy	IGHV4-59	IGHJ3	CV256	EA022
CV258D0_M_10021613_TGGTCTACTTTGTCCT_RD85	CV247D22_M_10248611_TAGTCTAAGCTAGCAT_RD12	1	ARGSAFDI	COVID-19	IGHV6-1	IGHJ3	ARGSAFDI	COVID-19	IGHV6-1	IGHJ3	CV258	CV247
CV258D0_M_10021613_TGGTCTACTTTGTCCT_RD85	EA003D0_M_10079293_TTGTGTTGAGTAGGTT_RD67	0.875	ARGSAFDI	COVID-19	IGHV6-1	IGHJ3	ARGDAFDI	Healthy	IGHV6-1	IGHJ3	CV258	EA003
CV247D22_M_10248611_TAGTCTAAGCTAGCAT_RD12	EA003D0_M_10079293_TTGTGTTGAGTAGGTT_RD67	0.875	ARGSAFDI	COVID-19	IGHV6-1	IGHJ3	ARGDAFDI	Healthy	IGHV6-1	IGHJ3	CV247	EA003
CV258D0_M_10021613_TGGTCTACTTTGTCCT_RD85	EA008D0_M_11054330_TCAACTGTGGTAGTTT_RD46	0.875	ARGSAFDI	COVID-19	IGHV6-1	IGHJ3	ARGDAFDI	Healthy	IGHV6-1	IGHJ3	CV258	EA008
CV247D22_M_10248611_TAGTCTAAGCTAGCAT_RD12	EA008D0_M_11054330_TCAACTGTGGTAGTTT_RD46	0.875	ARGSAFDI	COVID-19	IGHV6-1	IGHJ3	ARGDAFDI	Healthy	IGHV6-1	IGHJ3	CV247	EA008
EA003D0_M_10079293_TTGTGTTGAGTAGGTT_RD67	EA008D0_M_11054330_TCAACTGTGGTAGTTT_RD46	1	ARGDAFDI	Healthy	IGHV6-1	IGHJ3	ARGDAFDI	Healthy	IGHV6-1	IGHJ3	EA003	EA008
YR001D10_M_11335768_TCTACTGAGTTGGTGT_RD12	EB217_M_590862_UID207535_RD15	0.875	ARGWAFHI	RSV-I	IGHV6-1	IGHJ3	ASGWAFHI	Ebola	IGHV6-1	IGHJ3	YR001	EB217
CV256D0_M_10112327_TACTATCTGATGCAAT_RD84	HB01-94_M_10090571_TGCCGTTGAGTCCGGT_RD72	0.875	ARDRQCGY	COVID-19	IGHV1-18	IGHJ4	ARDRQGGY	Healthy	IGHV1-18	IGHJ4	CV256	HB01-94
CV258D0_M_10232658_TACAGTTAACTTTTTT_RD83	YR002D0_G2_10447178_TCCGATTGACTAATCT_RD38	0.875	ARDWSFDY	COVID-19	IGHV1-18	IGHJ4	ARDPSFDY	Healthy	IGHV1-18	IGHJ4	CV258	YR002
CV325D0_M_11326208_TGTATTTGTTTTTAAT_RD34	YR002D0_G2_10447178_TCCGATTGACTAATCT_RD38	0.875	ARDPMFDY	COVID-19	IGHV1-18	IGHJ4	ARDPSFDY	Healthy	IGHV1-18	IGHJ4	CV325	YR002
CV227D2_A1_10051915_TGTCTTGAGCTCTATT_RD11	CV222D2_A1_10230547_TTATGTGCTTTTACGT_RD54	0.875	ARDRPPDY	COVID-19	IGHV1-2	IGHJ4	ARDRPPDH	COVID-19	IGHV1-2	IGHJ4	CV227	CV222
CV221D0_G1_10020826_TGTGATAGCTTAGCGT_RD11	CV223D0_M_10002727_TGGAATGGGTTTAATT_RD80	0.875	ATEPGLDY	COVID-19	IGHV1-24	IGHJ4	ATDPGLDY	COVID-19	IGHV1-24	IGHJ4	CV221	CV223
CV223D0_M_10002727_TGGAATGGGTTTAATT_RD80	CV233D0_M_10168224_TCATTTGATATAACCT_RD83	0.875	ATDPGLDY	COVID-19	IGHV1-24	IGHJ4	ATDQGLDY	COVID-19	IGHV1-24	IGHJ4	CV223	CV233
CV233D0_M_10234366_TAGCATTATCTACCGT_RD61	CV234D2_M_10012638_TGGGATATGGTATTTT_RD67	1	LSYYKPDY	COVID-19	IGHV1-24	IGHJ4	LSYYKPDY	COVID-19	IGHV1-24	IGHJ4	CV233	CV234
HB09-89_A1_10274435_TATACTACTTTGAGCT_RD27	CV225D2_G2_10799303_TTACATCCATTACTTT_RD15	0.875	ATGSRTDY	Healthy	IGHV1-3	IGHJ4	ATGSRTDF	COVID-19	IGHV1-3	IGHJ4	HB09-89	CV225
CV258D0_A1_10129314_TTGTGTCCTCTGTACT_RD75	YR003D10_G2_10153794_TCCATTGGCTTTTTTT_RD48	0.875	VAVDFGDY	COVID-19	IGHV1-3	IGHJ4	VAVDLGDY	RSV-U	IGHV1-3	IGHJ4	CV258	YR003
CV293D0_M_10211647_TCAAATGCAATCTTTT_RD96	EA008D10_M_10495322_TTTCGTTTCATCTTCT_RD79	0.875	ARSSSFDY	COVID-19	IGHV1-3	IGHJ4	ARSSYFDY	RSV-I	IGHV1-3	IGHJ4	CV293	EA008
CV256D0_A1_10008658_TTCATTATTTTGCAGT_RD56	YR004D10_A1_11888838_TGCTTTCGAATTCATT_RD16	0.875	TRGGDFDY	COVID-19	IGHV1-8	IGHJ4	ARGGDFDY	RSV-I	IGHV1-8	IGHJ4	CV256	YR004
CV222FU_M_10148472_TCAACTCGATTGGTTT_RD44	EA008D10_M_10018445_TATGTTTAGTTAATCT_RD66	0.875	ARGDSSDY	COVID-19Recovered	IGHV1-8	IGHJ4	ARGYSSDY	RSV-I	IGHV1-8	IGHJ4	CV222FU	EA008
EA008D10_M_10018445_TATGTTTAGTTAATCT_RD66	E15B_M_135904_UID131293_RD20	0.875	ARGYSSDY	RSV-I	IGHV1-8	IGHJ4	ARGYSVDY	Ebola	IGHV1-8	IGHJ4	EA008	E15B
CV226D0_A1_10618877_TCTTTTTCTGTTTTTT_RD78	CV258D0_A1_10029133_TTCTGTTCGATTGTTT_RD19	0.875	TTARVADY	COVID-19	IGHV3-15	IGHJ4	TTAAVADY	COVID-19	IGHV3-15	IGHJ4	CV226	CV258
CV221D2_A1_10343236_TGGCATTTATTAGCTT_RD29	HB72-93_A1_10421376_TCATATCGATTACACT_RD65	1	TTGAYEGG	COVID-19	IGHV3-15	IGHJ4	TTGAYEGG	Healthy	IGHV3-15	IGHJ4	CV221	HB72-93
CV258D0_A2_10529913_TTAATTATAGTTTAAT_RD76	YR002D10_A2_10000598_TCAGGTATAATTACCT_RD49	0.875	TTGSYEGY	COVID-19	IGHV3-15	IGHJ4	TTGSYEGI	RSV-U	IGHV3-15	IGHJ4	CV258	YR002
CV258D0_A2_10529913_TTAATTATAGTTTAAT_RD76	EA024D0_A1_10158848_TAATCTTGTCTAGCCT_RD43	0.875	TTGSYEGY	COVID-19	IGHV3-15	IGHJ4	TTGSVEGY	Healthy	IGHV3-15	IGHJ4	CV258	EA024
CV239D0_A2_10118960_TATTGTCTTATCGAAT_RD96	EA024D0_A1_10158848_TAATCTTGTCTAGCCT_RD43	0.875	TTGSVEGG	COVID-19	IGHV3-15	IGHJ4	TTGSVEGY	Healthy	IGHV3-15	IGHJ4	CV239	EA024
CV258D0_A2_10529913_TTAATTATAGTTTAAT_RD76	E75a_G2_121202_UID105022_RD76	0.875	TTGSYEGY	COVID-19	IGHV3-15	IGHJ4	TTGSVEGY	Ebola	IGHV3-15	IGHJ4	CV258	E75a
CV239D0_A2_10118960_TATTGTCTTATCGAAT_RD96	E75a_G2_121202_UID105022_RD76	0.875	TTGSVEGG	COVID-19	IGHV3-15	IGHJ4	TTGSVEGY	Ebola	IGHV3-15	IGHJ4	CV239	E75a
EA024D0_A1_10158848_TAATCTTGTCTAGCCT_RD43	E75a_G2_121202_UID105022_RD76	1	TTGSVEGY	Healthy	IGHV3-15	IGHJ4	TTGSVEGY	Ebola	IGHV3-15	IGHJ4	EA024	E75a
EA024D0_A1_10158848_TAATCTTGTCTAGCCT_RD43	E75a_A2_336638_UID112619_RD66	0.875	TTGSVEGY	Healthy	IGHV3-15	IGHJ4	TTGSYEGY	Ebola	IGHV3-15	IGHJ4	EA024	E75a
CV258D0_A2_10529913_TTAATTATAGTTTAAT_RD76	E75a_A2_336638_UID112619_RD66	1	TTGSYEGY	COVID-19	IGHV3-15	IGHJ4	TTGSYEGY	Ebola	IGHV3-15	IGHJ4	CV258	E75a
YR002D10_A2_10000598_TCAGGTATAATTACCT_RD49	E75a_A2_336638_UID112619_RD66	0.875	TTGSYEGI	RSV-U	IGHV3-15	IGHJ4	TTGSYEGY	Ebola	IGHV3-15	IGHJ4	YR002	E75a
YR002D10_G1_10017743_TAAAATCGCTTTTTTT_RD94	YR008D10_G1_11527285_TTTCTTGTCATGTGTT_RD12	0.875	TTRNNLYF	RSV-U	IGHV3-15	IGHJ4	TTRNNLWF	RSV-I	IGHV3-15	IGHJ4	YR002	YR008
YR002D10_G1_10017743_TAAAATCGCTTTTTTT_RD94	YR008D10_G1_11815973_TTCTGTTGTCTTTCAT_RD67	0.875	TTRNNLYF	RSV-U	IGHV3-15	IGHJ4	TSRNNLYF	RSV-I	IGHV3-15	IGHJ4	YR002	YR008
HB09-89_M_10357441_TTCCATTCCTTGAACT_RD34	EA008D10_M_10443005_TAGGATCGGGTCGCTT_RD82	0.875	ARGGEIDY	Healthy	IGHV3-21	IGHJ4	ARGGQIDY	RSV-I	IGHV3-21	IGHJ4	HB09-89	EA008
YR006D0_M_10230762_TTACATCCTTTCGAGT_RD73	EA022D0_A1_10218965_TCATATTTAATTAGCT_RD11	0.875	ARDPVGDY	Healthy	IGHV3-21	IGHJ4	ARDPYGDY	Healthy	IGHV3-21	IGHJ4	YR006	EA022
CV227D0_G2_10488139_TCTCATGCATTGCTAT_RD46	EA024D0_G2_11216995_TCTCTTGTTTTGGTTT_RD9	0.875	VRGDSRDF	COVID-19	IGHV3-21	IGHJ4	LRGDSRDF	Healthy	IGHV3-21	IGHJ4	CV227	EA024
EA003D0_A1_10191130_TCTCTTGGGTTCGCGT_RD71	E2B_G1_103370_UID102981_RD23	0.875	LRGDRRDY	Healthy	IGHV3-21	IGHJ4	LRGDQRDY	Ebola	IGHV3-21	IGHJ4	EA003	E2B
CV258D0_A2_10260958_TCATTTGAATTTTTTT_RD11	E75a_A1_163464_UID114703_RD53	0.875	VTGDSRDY	COVID-19	IGHV3-21	IGHJ4	VTGDSRDC	Ebola	IGHV3-21	IGHJ4	CV258	E75a
CV226D0_M_10339886_TCACTTCTCATTCTTT_RD61	CV256D0_A1_10039463_TTAATTTTTTTTTGAT_RD60	0.875	AKGRGFDY	COVID-19	IGHV3-23	IGHJ4	AKGRTFDY	COVID-19	IGHV3-23	IGHJ4	CV226	CV256
CV226D0_A1_10235832_TCTGGTTTACTTTACT_RD34	CV258D0_A1_10017166_TTCGGTTGGGTAAACT_RD44	0.875	VKGGWGDD	COVID-19	IGHV3-23	IGHJ4	VKGGWLDD	COVID-19	IGHV3-23	IGHJ4	CV226	CV258
CV226D0_A1_10235832_TCTGGTTTACTTTACT_RD34	CV328D0_A1_10143618_TACCATATAGTGTCGT_RD178	0.875	VKGGWGDD	COVID-19	IGHV3-23	IGHJ4	VKGGWLDD	COVID-19	IGHV3-23	IGHJ4	CV226	CV328
CV258D0_A1_10017166_TTCGGTTGGGTAAACT_RD44	CV328D0_A1_10143618_TACCATATAGTGTCGT_RD178	1	VKGGWLDD	COVID-19	IGHV3-23	IGHJ4	VKGGWLDD	COVID-19	IGHV3-23	IGHJ4	CV258	CV328
CV226D0_A1_10235832_TCTGGTTTACTTTACT_RD34	HB09-89_A2_10701612_TTATTTAATCTGTGAT_RD44	0.875	VKGGWGDD	COVID-19	IGHV3-23	IGHJ4	VKGGWGDN	Healthy	IGHV3-23	IGHJ4	CV226	HB09-89
CV226D0_A1_10235832_TCTGGTTTACTTTACT_RD34	CV247D0_M_10128424_TCGTCTGATTTCTCTT_RD29	0.875	VKGGWGDD	COVID-19	IGHV3-23	IGHJ4	VKGGWLDD	COVID-19	IGHV3-23	IGHJ4	CV226	CV247
CV328D0_A1_10143618_TACCATATAGTGTCGT_RD178	CV247D0_M_10128424_TCGTCTGATTTCTCTT_RD29	1	VKGGWLDD	COVID-19	IGHV3-23	IGHJ4	VKGGWLDD	COVID-19	IGHV3-23	IGHJ4	CV328	CV247
CV258D0_A1_10017166_TTCGGTTGGGTAAACT_RD44	CV247D0_M_10128424_TCGTCTGATTTCTCTT_RD29	1	VKGGWLDD	COVID-19	IGHV3-23	IGHJ4	VKGGWLDD	COVID-19	IGHV3-23	IGHJ4	CV258	CV247
CV221D0_M_10933640_TCTGGTGGTTTTGGGT_RD88	CV258D0_G2_10166248_TATTCTTATTTACCTT_RD31	0.875	ARNYYFDY	COVID-19	IGHV3-23	IGHJ4	ASNYYFDY	COVID-19	IGHV3-23	IGHJ4	CV221	CV258
YR008D0_M_11933995_TGCAATACATTATAAT_RD18	E82A_A1_145487_UID139606_RD9	1	VKGGWLDY	Healthy	IGHV3-23	IGHJ4	VKGGWLDY	Ebola	IGHV3-23	IGHJ4	YR008	E82A
CV258D0_A1_10076162_TATTATATTTTCTTGT_RD67	E82A_A1_145487_UID139606_RD9	0.875	TKGGWLDY	COVID-19	IGHV3-23	IGHJ4	VKGGWLDY	Ebola	IGHV3-23	IGHJ4	CV258	E82A
CV247D0_M_10128424_TCGTCTGATTTCTCTT_RD29	E82A_A1_145487_UID139606_RD9	0.875	VKGGWLDD	COVID-19	IGHV3-23	IGHJ4	VKGGWLDY	Ebola	IGHV3-23	IGHJ4	CV247	E82A
YR002D0_M_11326515_TTCGTTAGCATGCATT_RD89	E82A_A1_145487_UID139606_RD9	0.875	TKGGWLDY	Healthy	IGHV3-23	IGHJ4	VKGGWLDY	Ebola	IGHV3-23	IGHJ4	YR002	E82A
CV239D0_M_10469102_TAACTTCGGTTCGTGT_RD15	E82A_A1_145487_UID139606_RD9	0.875	VKGGWADY	COVID-19	IGHV3-23	IGHJ4	VKGGWLDY	Ebola	IGHV3-23	IGHJ4	CV239	E82A
CV328D0_A1_10143618_TACCATATAGTGTCGT_RD178	E82A_A1_145487_UID139606_RD9	0.875	VKGGWLDD	COVID-19	IGHV3-23	IGHJ4	VKGGWLDY	Ebola	IGHV3-23	IGHJ4	CV328	E82A
CV225D0_A1_10085846_TGCCATGATTTGTTAT_RD61	E82A_A1_145487_UID139606_RD9	0.875	VKGAWLDY	COVID-19	IGHV3-23	IGHJ4	VKGGWLDY	Ebola	IGHV3-23	IGHJ4	CV225	E82A
CV258D0_A1_10017166_TTCGGTTGGGTAAACT_RD44	E82A_A1_145487_UID139606_RD9	0.875	VKGGWLDD	COVID-19	IGHV3-23	IGHJ4	VKGGWLDY	Ebola	IGHV3-23	IGHJ4	CV258	E82A
YR001D0_M_10015125_TCTCTTCGGATATTCT_RD75	E82A_A1_145487_UID139606_RD9	0.875	AKGGWLDY	Healthy	IGHV3-23	IGHJ4	VKGGWLDY	Ebola	IGHV3-23	IGHJ4	YR001	E82A
CV258D0_A1_10076162_TATTATATTTTCTTGT_RD67	YR001D0_M_10015125_TCTCTTCGGATATTCT_RD75	0.875	TKGGWLDY	COVID-19	IGHV3-23	IGHJ4	AKGGWLDY	Healthy	IGHV3-23	IGHJ4	CV258	YR001
HB83-44_M_10134206_TTTTGTGGGTTTTGTT_RD99	YR001D0_M_10015125_TCTCTTCGGATATTCT_RD75	0.875	AMGGWLDY	Healthy	IGHV3-23	IGHJ4	AKGGWLDY	Healthy	IGHV3-23	IGHJ4	HB83-44	YR001
CV258D0_A1_10076162_TATTATATTTTCTTGT_RD67	CV325D0_A1_10010127_TTTGGTTTATTTTTAT_RD92	0.875	TKGGWLDY	COVID-19	IGHV3-23	IGHJ4	TKGAWLDY	COVID-19	IGHV3-23	IGHJ4	CV258	CV325
CV328D0_A1_10143618_TACCATATAGTGTCGT_RD178	YR008D0_M_11933995_TGCAATACATTATAAT_RD18	0.875	VKGGWLDD	COVID-19	IGHV3-23	IGHJ4	VKGGWLDY	Healthy	IGHV3-23	IGHJ4	CV328	YR008
YR002D0_M_11326515_TTCGTTAGCATGCATT_RD89	YR008D0_M_11933995_TGCAATACATTATAAT_RD18	0.875	TKGGWLDY	Healthy	IGHV3-23	IGHJ4	VKGGWLDY	Healthy	IGHV3-23	IGHJ4	YR002	YR008
CV247D0_M_10128424_TCGTCTGATTTCTCTT_RD29	YR008D0_M_11933995_TGCAATACATTATAAT_RD18	0.875	VKGGWLDD	COVID-19	IGHV3-23	IGHJ4	VKGGWLDY	Healthy	IGHV3-23	IGHJ4	CV247	YR008
CV258D0_A1_10017166_TTCGGTTGGGTAAACT_RD44	YR008D0_M_11933995_TGCAATACATTATAAT_RD18	0.875	VKGGWLDD	COVID-19	IGHV3-23	IGHJ4	VKGGWLDY	Healthy	IGHV3-23	IGHJ4	CV258	YR008
CV239D0_M_10469102_TAACTTCGGTTCGTGT_RD15	YR008D0_M_11933995_TGCAATACATTATAAT_RD18	0.875	VKGGWADY	COVID-19	IGHV3-23	IGHJ4	VKGGWLDY	Healthy	IGHV3-23	IGHJ4	CV239	YR008
CV258D0_A1_10076162_TATTATATTTTCTTGT_RD67	YR008D0_M_11933995_TGCAATACATTATAAT_RD18	0.875	TKGGWLDY	COVID-19	IGHV3-23	IGHJ4	VKGGWLDY	Healthy	IGHV3-23	IGHJ4	CV258	YR008
CV225D0_A1_10085846_TGCCATGATTTGTTAT_RD61	YR008D0_M_11933995_TGCAATACATTATAAT_RD18	0.875	VKGAWLDY	COVID-19	IGHV3-23	IGHJ4	VKGGWLDY	Healthy	IGHV3-23	IGHJ4	CV225	YR008
YR001D0_M_10015125_TCTCTTCGGATATTCT_RD75	YR008D0_M_11933995_TGCAATACATTATAAT_RD18	0.875	AKGGWLDY	Healthy	IGHV3-23	IGHJ4	VKGGWLDY	Healthy	IGHV3-23	IGHJ4	YR001	YR008
CV258D0_A1_10076162_TATTATATTTTCTTGT_RD67	EA024D0_A1_10039644_TTTATTTGGGTTTAAT_RD25	0.875	TKGGWLDY	COVID-19	IGHV3-23	IGHJ4	TKGAWLDY	Healthy	IGHV3-23	IGHJ4	CV258	EA024
YR002D0_M_11326515_TTCGTTAGCATGCATT_RD89	EA024D0_A1_10039644_TTTATTTGGGTTTAAT_RD25	0.875	TKGGWLDY	Healthy	IGHV3-23	IGHJ4	TKGAWLDY	Healthy	IGHV3-23	IGHJ4	YR002	EA024
CV325D0_A1_10010127_TTTGGTTTATTTTTAT_RD92	EA024D0_A1_10039644_TTTATTTGGGTTTAAT_RD25	1	TKGAWLDY	COVID-19	IGHV3-23	IGHJ4	TKGAWLDY	Healthy	IGHV3-23	IGHJ4	CV325	EA024
CV225D0_A1_10085846_TGCCATGATTTGTTAT_RD61	EA024D0_A1_10039644_TTTATTTGGGTTTAAT_RD25	0.875	VKGAWLDY	COVID-19	IGHV3-23	IGHJ4	TKGAWLDY	Healthy	IGHV3-23	IGHJ4	CV225	EA024
CV325D0_A1_10010127_TTTGGTTTATTTTTAT_RD92	YR002D0_M_11326515_TTCGTTAGCATGCATT_RD89	0.875	TKGAWLDY	COVID-19	IGHV3-23	IGHJ4	TKGGWLDY	Healthy	IGHV3-23	IGHJ4	CV325	YR002
CV258D0_A1_10076162_TATTATATTTTCTTGT_RD67	YR002D0_M_11326515_TTCGTTAGCATGCATT_RD89	1	TKGGWLDY	COVID-19	IGHV3-23	IGHJ4	TKGGWLDY	Healthy	IGHV3-23	IGHJ4	CV258	YR002
YR001D0_M_10015125_TCTCTTCGGATATTCT_RD75	YR002D0_M_11326515_TTCGTTAGCATGCATT_RD89	0.875	AKGGWLDY	Healthy	IGHV3-23	IGHJ4	TKGGWLDY	Healthy	IGHV3-23	IGHJ4	YR001	YR002
CV222D0_G1_11370188_TACTCTGCAATTTTCT_RD82	CV225D0_G3_10170853_TTACTTCATCTTAGAT_RD105	1	AKGVEVDY	COVID-19	IGHV3-23	IGHJ4	AKGVEVDY	COVID-19	IGHV3-23	IGHJ4	CV222	CV225
CV222D0_G1_10322730_TTATCTATTTTATAGT_RD32	CV225D0_G3_10170853_TTACTTCATCTTAGAT_RD105	1	AKGVEVDY	COVID-19	IGHV3-23	IGHJ4	AKGVEVDY	COVID-19	IGHV3-23	IGHJ4	CV222	CV225
CV325D0_A1_10010127_TTTGGTTTATTTTTAT_RD92	CV225D0_A1_10085846_TGCCATGATTTGTTAT_RD61	0.875	TKGAWLDY	COVID-19	IGHV3-23	IGHJ4	VKGAWLDY	COVID-19	IGHV3-23	IGHJ4	CV325	CV225
CV221D0_M_10065696_TCTTATGTACTAATTT_RD66	CV225D0_A1_10085846_TGCCATGATTTGTTAT_RD61	0.875	VKGAWCDY	COVID-19	IGHV3-23	IGHJ4	VKGAWLDY	COVID-19	IGHV3-23	IGHJ4	CV221	CV225
YR001D0_M_10015125_TCTCTTCGGATATTCT_RD75	YR004D10_M_12072918_TTATCTACAATGCTCT_RD86	0.875	AKGGWLDY	Healthy	IGHV3-23	IGHJ4	AKGGWLDC	RSV-I	IGHV3-23	IGHJ4	YR001	YR004
YR001D0_M_10015125_TCTCTTCGGATATTCT_RD75	YR004D0_M_10726531_TTCCGTTGGGTTTGGT_RD49	0.875	AKGGWLDY	Healthy	IGHV3-23	IGHJ4	AKGGWLDQ	Healthy	IGHV3-23	IGHJ4	YR001	YR004
CV225D0_A1_10085846_TGCCATGATTTGTTAT_RD61	EA024D0_A1_10117104_TACCGTAGGCTATCAT_RD9	0.875	VKGAWLDY	COVID-19	IGHV3-23	IGHJ4	VKGAWLDW	Healthy	IGHV3-23	IGHJ4	CV225	EA024
CV234D0_M_10359121_TGGCGTTGAATTTGCT_RD14	YR003D10_M_10501495_TCACGTGTTCTCATCT_RD12	0.875	AKVRGNDY	COVID-19	IGHV3-23	IGHJ4	AKVRGGDY	RSV-U	IGHV3-23	IGHJ4	CV234	YR003
CV227D9_A1_10037616_TGTGGTGAACTTATGT_RD20	HB72-93_A2_10200224_TAGAATCGTTTAATGT_RD17	0.875	AKGGDFDL	COVID-19	IGHV3-30	IGHJ4	AKGGDFDS	Healthy	IGHV3-30	IGHJ4	CV227	HB72-93
HB01-94_A1_10262959_TTGTTTCGATTTTCAT_RD15	HB72-93_A1_10709992_TCCTTTGCCATGCTAT_RD72	0.875	ARGGSFDF	Healthy	IGHV3-30	IGHJ4	ARGGSFDS	Healthy	IGHV3-30	IGHJ4	HB01-94	HB72-93
HB01-94_A1_10262959_TTGTTTCGATTTTCAT_RD15	HB76-49_A1_10037676_TGGATTTTATTCTCGT_RD69	0.875	ARGGSFDF	Healthy	IGHV3-30	IGHJ4	ARGGSFDS	Healthy	IGHV3-30	IGHJ4	HB01-94	HB76-49
HB72-93_A1_10709992_TCCTTTGCCATGCTAT_RD72	HB76-49_A1_10037676_TGGATTTTATTCTCGT_RD69	1	ARGGSFDS	Healthy	IGHV3-30	IGHJ4	ARGGSFDS	Healthy	IGHV3-30	IGHJ4	HB72-93	HB76-49
CV256D0_M_10103489_TAGCCTGTTATCTTGT_RD56	CV247D0_M_10460335_TTTGGTAGGGTGTTAT_RD52	0.875	ARDLGIDY	COVID-19	IGHV3-30	IGHJ4	ARVLGIDY	COVID-19	IGHV3-30	IGHJ4	CV256	CV247
CV256D0_M_10103489_TAGCCTGTTATCTTGT_RD56	YR004D10_A1_11527117_TACCTTTACTTTTGGT_RD73	0.875	ARDLGIDY	COVID-19	IGHV3-30	IGHJ4	ARALGIDY	RSV-I	IGHV3-30	IGHJ4	CV256	YR004
CV247D0_M_10460335_TTTGGTAGGGTGTTAT_RD52	YR004D10_A1_11527117_TACCTTTACTTTTGGT_RD73	0.875	ARVLGIDY	COVID-19	IGHV3-30	IGHJ4	ARALGIDY	RSV-I	IGHV3-30	IGHJ4	CV247	YR004
HB72-93_A1_10014375_TACGGTCACATATTCT_RD86	YR004D0_A1_10546344_TCTCATTCCGTTGCTT_RD49	1	ARGGDFDY	Healthy	IGHV3-30	IGHJ4	ARGGDFDY	Healthy	IGHV3-30	IGHJ4	HB72-93	YR004
HB01-94_M_10683945_TCAGGTTTAATATAAT_RD70	YR006D10_A2_10128850_TCATCTTTCCTTTGCT_RD34	0.875	ARDRDFDY	Healthy	IGHV3-30-3	IGHJ4	ARDTDFDY	RSV-U	IGHV3-30-3	IGHJ4	HB01-94	YR006
CV293D0_M_10563484_TTCGATACCCTTATCT_RD253	YR006D10_A2_10128850_TCATCTTTCCTTTGCT_RD34	0.875	ARDTNFDY	COVID-19	IGHV3-30-3	IGHJ4	ARDTDFDY	RSV-U	IGHV3-30-3	IGHJ4	CV293	YR006
HB01-94_M_10683945_TCAGGTTTAATATAAT_RD70	EA008D0_M_10589434_TATACTATTCTAATGT_RD72	0.875	ARDRDFDY	Healthy	IGHV3-30-3	IGHJ4	ARDRGFDY	Healthy	IGHV3-30-3	IGHJ4	HB01-94	EA008
CV293D0_A1_10380212_TAGCTTCTTATTACTT_RD193	EA008D10_M_10641006_TATGATGTCATCCATT_RD94	0.875	ARDRSLDY	COVID-19	IGHV3-30-3	IGHJ4	ARDRSYDY	RSV-I	IGHV3-30-3	IGHJ4	CV293	EA008
YR008D0_M_11777409_TATTTTTTGATCGGGT_RD84	YR006D0_M_10222087_TCAGTTGCTGTTCAAT_RD73	0.875	ARGERFDY	Healthy	IGHV3-33	IGHJ4	ARGEQFDY	Healthy	IGHV3-33	IGHJ4	YR008	YR006
HB72-93_M_10878976_TAAAATCATATATATT_RD71	EA022D10_A1_10569405_TACAATGCTATGGGAT_RD86	0.875	ARDRGFDY	Healthy	IGHV3-33	IGHJ4	ARDQGFDY	RSV-U	IGHV3-33	IGHJ4	HB72-93	EA022
CV227D0_M_10405464_TTGTTTAAGTTGTTGT_RD17	CV293D0_M_11267176_TGATATTGCATACGTT_RD26	0.875	ARDRFPDY	COVID-19	IGHV3-48	IGHJ4	ARDRFSDY	COVID-19	IGHV3-48	IGHJ4	CV227	CV293
CV227D0_M_10405464_TTGTTTAAGTTGTTGT_RD17	E43a_A1_211203_UID125447_RD12	0.875	ARDRFPDY	COVID-19	IGHV3-48	IGHJ4	ARDRDPDY	Ebola	IGHV3-48	IGHJ4	CV227	E43a
CV221D0_M_11446220_TTATTTTGCGTGTTCT_RD38	HB76-49_M_10201375_TGGGCTGGTGTATTAT_RD10	0.875	ARGNSFDY	COVID-19	IGHV3-48	IGHJ4	ARGNSCDY	Healthy	IGHV3-48	IGHJ4	CV221	HB76-49
CV234D0_A2_10306021_TGATGTTACATTGCAT_RD13	CV247D0_A2_10327742_TGACTTACATTCATTT_RD53	0.875	ARDRHSDI	COVID-19	IGHV3-48	IGHJ4	ARDRHSDY	COVID-19	IGHV3-48	IGHJ4	CV234	CV247
CV293D0_M_11267176_TGATATTGCATACGTT_RD26	CV247D0_A2_10327742_TGACTTACATTCATTT_RD53	0.875	ARDRFSDY	COVID-19	IGHV3-48	IGHJ4	ARDRHSDY	COVID-19	IGHV3-48	IGHJ4	CV293	CV247
CV293FU_G1_10395264_TTATGTTGTATCGAGT_RD141	YR003D0_A1_11567069_TTTAGTCCTATACAAT_RD87	0.875	ARGGPFDY	COVID-19Recovered	IGHV3-48	IGHJ4	ARGGDFDY	Healthy	IGHV3-48	IGHJ4	CV293FU	YR003
CV233D0_M_10045835_TACGCTCTACTAAACT_RD42	YR006D10_A1_10061477_TTGCCTGTGCTAGGTT_RD19	0.875	ARVVYFDY	COVID-19	IGHV3-48	IGHJ4	ARVVPFDY	RSV-U	IGHV3-48	IGHJ4	CV233	YR006
CV233D0_M_10045835_TACGCTCTACTAAACT_RD42	YR006D10_A2_10714987_TCTTATCCATTCTATT_RD73	0.875	ARVVYFDY	COVID-19	IGHV3-48	IGHJ4	ARVVPFDY	RSV-U	IGHV3-48	IGHJ4	CV233	YR006
CV233D0_M_10045835_TACGCTCTACTAAACT_RD42	EA008D10_M_10010042_TGTGCTCACATGCATT_RD33	0.875	ARVVYFDY	COVID-19	IGHV3-48	IGHJ4	ARVVAFDY	RSV-I	IGHV3-48	IGHJ4	CV233	EA008
YR006D10_A1_10061477_TTGCCTGTGCTAGGTT_RD19	EA008D10_M_10010042_TGTGCTCACATGCATT_RD33	0.875	ARVVPFDY	RSV-U	IGHV3-48	IGHJ4	ARVVAFDY	RSV-I	IGHV3-48	IGHJ4	YR006	EA008
YR006D10_A2_10714987_TCTTATCCATTCTATT_RD73	EA008D10_M_10010042_TGTGCTCACATGCATT_RD33	0.875	ARVVPFDY	RSV-U	IGHV3-48	IGHJ4	ARVVAFDY	RSV-I	IGHV3-48	IGHJ4	YR006	EA008
YR006D0_M_10934112_TTGATTTTTTTCTTAT_RD55	EA008D0_M_11668117_TGTCATACAATAGAGT_RD10	0.875	ARDLGLDY	Healthy	IGHV3-48	IGHJ4	ARDLRLDY	Healthy	IGHV3-48	IGHJ4	YR006	EA008
YR008D0_A1_10063315_TGGTCTCCTATTTCAT_RD19	EA008D0_M_11668117_TGTCATACAATAGAGT_RD10	1	ARDLRLDY	Healthy	IGHV3-48	IGHJ4	ARDLRLDY	Healthy	IGHV3-48	IGHJ4	YR008	EA008
YR008D0_A1_10063315_TGGTCTCCTATTTCAT_RD19	YR006D0_M_10934112_TTGATTTTTTTCTTAT_RD55	0.875	ARDLRLDY	Healthy	IGHV3-48	IGHJ4	ARDLGLDY	Healthy	IGHV3-48	IGHJ4	YR008	YR006
CV258D0_G2_10029020_TTGCTTACACTGCCCT_RD51	EA008D10_A1_10619044_TCATTTTATGTATCTT_RD71	0.875	GGGGSIDY	COVID-19	IGHV3-48	IGHJ4	GGGGSVDY	RSV-I	IGHV3-48	IGHJ4	CV258	EA008
HB09-89_M_10158327_TTACGTCATATTGAGT_RD70	EA008D10_M_10531961_TAGTTTCTGGTGGAGT_RD102	0.875	ARDEGLAY	Healthy	IGHV3-48	IGHJ4	ARDEGLNY	RSV-I	IGHV3-48	IGHJ4	HB09-89	EA008
CV222D2_A1_10715708_TCCGATCTTCTCTTTT_RD17	E43a_A1_373698_UID159373_RD94	0.875	ARARDYDY	COVID-19	IGHV3-48	IGHJ4	ARARPYDY	Ebola	IGHV3-48	IGHJ4	CV222	E43a
CV247D0_A1_10667394_TTATATTAACTAGGTT_RD31	EA005D0_M_10146773_TTTCTTGCATTATTTT_RD78	0.875	TRAYYFDY	COVID-19	IGHV3-49	IGHJ4	TRAFYFDY	Healthy	IGHV3-49	IGHJ4	CV247	EA005
EA008D10_A1_10166247_TACCTTTGTTTGTGAT_RD38	ADI-14599	0.875	KSGGAFDY	RSV-I	IGHV3-49	IGHJ4	KSGGQFDY	RSV F protein	IGHV3-49	IGHJ4	EA008	ADI-14599
CV221D2_M_10367977_TCGTTTCAAATGCAGT_RD43	CV256D0_M_10053688_TTGATTTACGTTACCT_RD72	0.875	ARDRWFDY	COVID-19	IGHV3-53	IGHJ4	ARDRYFDY	COVID-19	IGHV3-53	IGHJ4	CV221	CV256
CV221D2_M_11411528_TTGGGTGTTCTAATGT_RD19	CV256D0_M_10053688_TTGATTTACGTTACCT_RD72	0.875	ARDREFDY	COVID-19	IGHV3-53	IGHJ4	ARDRYFDY	COVID-19	IGHV3-53	IGHJ4	CV221	CV256
CV221D2_M_10367977_TCGTTTCAAATGCAGT_RD43	YR002D10_M_10000371_TCGTCTCATTTTATGT_RD14	0.875	ARDRWFDY	COVID-19	IGHV3-53	IGHJ4	ARDRYFDY	RSV-U	IGHV3-53	IGHJ4	CV221	YR002
CV221D2_M_11411528_TTGGGTGTTCTAATGT_RD19	YR002D10_M_10000371_TCGTCTCATTTTATGT_RD14	0.875	ARDREFDY	COVID-19	IGHV3-53	IGHJ4	ARDRYFDY	RSV-U	IGHV3-53	IGHJ4	CV221	YR002
CV256D0_M_10053688_TTGATTTACGTTACCT_RD72	YR002D10_M_10000371_TCGTCTCATTTTATGT_RD14	1	ARDRYFDY	COVID-19	IGHV3-53	IGHJ4	ARDRYFDY	RSV-U	IGHV3-53	IGHJ4	CV256	YR002
CV247D0_M_11017420_TAACTTGCCATTCCGT_RD42	YR002D10_M_12049061_TAGTCTGTATTATCAT_RD8	0.875	ARDLPPDY	COVID-19	IGHV3-53	IGHJ4	ARDLPLDY	RSV-U	IGHV3-53	IGHJ4	CV247	YR002
HB72-93_G2_10323369_TTTAATAATCTTGTTT_RD47	EA003D0_G2_10113518_TTATTTTCCATAGAGT_RD30	0.875	AGGPNRGY	Healthy	IGHV3-53	IGHJ4	AGGPSRGY	Healthy	IGHV3-53	IGHJ4	HB72-93	EA003
CV247D0_G2_11309855_TATCATAACTTTTTCT_RD25	EA024D10_G2_10040738_TTAGTTTCCTTGTCTT_RD88	0.875	AATSSKDY	COVID-19	IGHV3-53	IGHJ4	AATSSLDY	RSV-U	IGHV3-53	IGHJ4	CV247	EA024
CV256D0_M_10013292_TGTCTTCTAGTCTCAT_RD92	CV247D0_M_10506079_TTCGCTGCTCTAACTT_RD49	1	VKDRYVDY	COVID-19	IGHV3-64D	IGHJ4	VKDRYVDY	COVID-19	IGHV3-64D	IGHJ4	CV256	CV247
CV256D0_M_10171928_TTAGATCTTTTGATTT_RD23	CV247D0_M_10506079_TTCGCTGCTCTAACTT_RD49	1	VKDRYVDY	COVID-19	IGHV3-64D	IGHJ4	VKDRYVDY	COVID-19	IGHV3-64D	IGHJ4	CV256	CV247
CV256D0_M_10013292_TGTCTTCTAGTCTCAT_RD92	YR002D0_M_11915328_TCCCATTTAGTAAGTT_RD73	0.875	VKDRYVDY	COVID-19	IGHV3-64D	IGHJ4	VKDRWVDY	Healthy	IGHV3-64D	IGHJ4	CV256	YR002
HB72-93_M_10078638_TGGCATGTCTTTCATT_RD41	YR002D0_M_11915328_TCCCATTTAGTAAGTT_RD73	0.875	VKDRWVDF	Healthy	IGHV3-64D	IGHJ4	VKDRWVDY	Healthy	IGHV3-64D	IGHJ4	HB72-93	YR002
CV256D0_M_10171928_TTAGATCTTTTGATTT_RD23	YR002D0_M_11915328_TCCCATTTAGTAAGTT_RD73	0.875	VKDRYVDY	COVID-19	IGHV3-64D	IGHJ4	VKDRWVDY	Healthy	IGHV3-64D	IGHJ4	CV256	YR002
CV247D0_M_10506079_TTCGCTGCTCTAACTT_RD49	YR002D0_M_11915328_TCCCATTTAGTAAGTT_RD73	0.875	VKDRYVDY	COVID-19	IGHV3-64D	IGHJ4	VKDRWVDY	Healthy	IGHV3-64D	IGHJ4	CV247	YR002
CV256D0_M_10171928_TTAGATCTTTTGATTT_RD23	YR003D0_M_11531793_TTCTATAGCTTTTTAT_RD45	1	VKDRYVDY	COVID-19	IGHV3-64D	IGHJ4	VKDRYVDY	Healthy	IGHV3-64D	IGHJ4	CV256	YR003
CV256D0_M_10013292_TGTCTTCTAGTCTCAT_RD92	YR003D0_M_11531793_TTCTATAGCTTTTTAT_RD45	1	VKDRYVDY	COVID-19	IGHV3-64D	IGHJ4	VKDRYVDY	Healthy	IGHV3-64D	IGHJ4	CV256	YR003
CV247D0_M_10506079_TTCGCTGCTCTAACTT_RD49	YR003D0_M_11531793_TTCTATAGCTTTTTAT_RD45	1	VKDRYVDY	COVID-19	IGHV3-64D	IGHJ4	VKDRYVDY	Healthy	IGHV3-64D	IGHJ4	CV247	YR003
YR002D0_M_11915328_TCCCATTTAGTAAGTT_RD73	YR003D0_M_11531793_TTCTATAGCTTTTTAT_RD45	0.875	VKDRWVDY	Healthy	IGHV3-64D	IGHJ4	VKDRYVDY	Healthy	IGHV3-64D	IGHJ4	YR002	YR003
CV233D0_G1_10036466_TAATTTTTGGTTGAAT_RD93	CV328D0_G1_10293230_TTGCTTCGACTGGGTT_RD95	0.875	ARILRNDY	COVID-19	IGHV3-66	IGHJ4	ARIVRNDY	COVID-19	IGHV3-66	IGHJ4	CV233	CV328
CV225D0_M_10106569_TTAGGTTCTCTGCCGT_RD85	YR006D0_M_10107390_TGAGCTTGCCTAAGCT_RD40	0.875	ARGRYVVY	COVID-19	IGHV3-66	IGHJ4	ARGRYFVY	Healthy	IGHV3-66	IGHJ4	CV225	YR006
CV239D0_M_10745273_TACTATCTCATGGTCT_RD83	CV258D0_M_10119683_TGGTATTCCGTTAAAT_RD47	0.875	TRENYFDY	COVID-19	IGHV3-7	IGHJ4	ARENYFDY	COVID-19	IGHV3-7	IGHJ4	CV239	CV258
CV239D0_M_10745273_TACTATCTCATGGTCT_RD83	EA003D0_M_10337537_TCTGGTCTATTTAGAT_RD27	0.875	TRENYFDY	COVID-19	IGHV3-7	IGHJ4	ARENYFDY	Healthy	IGHV3-7	IGHJ4	CV239	EA003
CV258D0_M_10119683_TGGTATTCCGTTAAAT_RD47	EA003D0_M_10337537_TCTGGTCTATTTAGAT_RD27	1	ARENYFDY	COVID-19	IGHV3-7	IGHJ4	ARENYFDY	Healthy	IGHV3-7	IGHJ4	CV258	EA003
CV221D0_A2_10436518_TTCTCTATGGTAGCGT_RD78	CV258D0_A1_10361578_TTCTCTGTGGTACGGT_RD47	1	AKGGHLDY	COVID-19	IGHV3-7	IGHJ4	AKGGHLDY	COVID-19	IGHV3-7	IGHJ4	CV221	CV258
CV221D0_A2_10436518_TTCTCTATGGTAGCGT_RD78	E46a_A2_134348_UID108048_RD117	0.875	AKGGHLDY	COVID-19	IGHV3-7	IGHJ4	ASGGHLDY	Ebola	IGHV3-7	IGHJ4	CV221	E46a
YR004D10_M_10408930_TTCATTGCGTTGTGCT_RD98	E46a_A2_134348_UID108048_RD117	0.875	ASGGHVDY	RSV-I	IGHV3-7	IGHJ4	ASGGHLDY	Ebola	IGHV3-7	IGHJ4	YR004	E46a
CV258D0_A1_10361578_TTCTCTGTGGTACGGT_RD47	E46a_A2_134348_UID108048_RD117	0.875	AKGGHLDY	COVID-19	IGHV3-7	IGHJ4	ASGGHLDY	Ebola	IGHV3-7	IGHJ4	CV258	E46a
EA003D0_M_10162386_TGCACTCATATACAAT_RD77	E46a_A2_134348_UID108048_RD117	0.875	ASGGHIDY	Healthy	IGHV3-7	IGHJ4	ASGGHLDY	Ebola	IGHV3-7	IGHJ4	EA003	E46a
HB01-94_M_10090040_TTCAATGCAATTGCCT_RD62	E46a_A2_134348_UID108048_RD117	1	ASGGHLDY	Healthy	IGHV3-7	IGHJ4	ASGGHLDY	Ebola	IGHV3-7	IGHJ4	HB01-94	E46a
EA003D0_A1_10032331_TCCCGTCTGTTCGGCT_RD38	E46a_A2_134348_UID108048_RD117	0.875	ASGGHVDY	Healthy	IGHV3-7	IGHJ4	ASGGHLDY	Ebola	IGHV3-7	IGHJ4	EA003	E46a
HB72-93_A1_10811868_TCTTCTAACTTACGTT_RD15	E46a_A2_134348_UID108048_RD117	0.875	TSGGHLDY	Healthy	IGHV3-7	IGHJ4	ASGGHLDY	Ebola	IGHV3-7	IGHJ4	HB72-93	E46a
YR004D10_M_11871388_TTTTGTGCAGTAAAGT_RD21	E46a_A2_134348_UID108048_RD117	0.875	ASGGHVDY	RSV-I	IGHV3-7	IGHJ4	ASGGHLDY	Ebola	IGHV3-7	IGHJ4	YR004	E46a
E15B_G2_107931_UID106963_RD13	E46a_A2_134348_UID108048_RD117	0.875	ASGGHVDY	Ebola	IGHV3-7	IGHJ4	ASGGHLDY	Ebola	IGHV3-7	IGHJ4	E15B	E46a
CV258D0_M_10707353_TGACTTCAATTACTGT_RD13	E46a_A2_134348_UID108048_RD117	1	ASGGHLDY	COVID-19	IGHV3-7	IGHJ4	ASGGHLDY	Ebola	IGHV3-7	IGHJ4	CV258	E46a
HB72-93_A1_10053232_TGTCTTTCTGTCTTAT_RD57	E46a_A2_134348_UID108048_RD117	0.875	ASGGALDY	Healthy	IGHV3-7	IGHJ4	ASGGHLDY	Ebola	IGHV3-7	IGHJ4	HB72-93	E46a
CV221D0_A2_10436518_TTCTCTATGGTAGCGT_RD78	CV258D0_M_10707353_TGACTTCAATTACTGT_RD13	0.875	AKGGHLDY	COVID-19	IGHV3-7	IGHJ4	ASGGHLDY	COVID-19	IGHV3-7	IGHJ4	CV221	CV258
CV258D0_A1_10361578_TTCTCTGTGGTACGGT_RD47	HB01-94_M_10090040_TTCAATGCAATTGCCT_RD62	0.875	AKGGHLDY	COVID-19	IGHV3-7	IGHJ4	ASGGHLDY	Healthy	IGHV3-7	IGHJ4	CV258	HB01-94
CV221D0_A2_10436518_TTCTCTATGGTAGCGT_RD78	HB01-94_M_10090040_TTCAATGCAATTGCCT_RD62	0.875	AKGGHLDY	COVID-19	IGHV3-7	IGHJ4	ASGGHLDY	Healthy	IGHV3-7	IGHJ4	CV221	HB01-94
CV258D0_M_10707353_TGACTTCAATTACTGT_RD13	HB01-94_M_10090040_TTCAATGCAATTGCCT_RD62	1	ASGGHLDY	COVID-19	IGHV3-7	IGHJ4	ASGGHLDY	Healthy	IGHV3-7	IGHJ4	CV258	HB01-94
CV258D0_A1_10361578_TTCTCTGTGGTACGGT_RD47	YR004D10_M_10067661_TTATTTTCAATTTCGT_RD110	0.875	AKGGHLDY	COVID-19	IGHV3-7	IGHJ4	SKGGHLDY	RSV-I	IGHV3-7	IGHJ4	CV258	YR004
CV221D0_A2_10436518_TTCTCTATGGTAGCGT_RD78	YR004D10_M_10067661_TTATTTTCAATTTCGT_RD110	0.875	AKGGHLDY	COVID-19	IGHV3-7	IGHJ4	SKGGHLDY	RSV-I	IGHV3-7	IGHJ4	CV221	YR004
CV258D0_A1_10361578_TTCTCTGTGGTACGGT_RD47	E43a_M_312063_UID146766_RD102	0.875	AKGGHLDY	COVID-19	IGHV3-7	IGHJ4	AKGGSLDY	Ebola	IGHV3-7	IGHJ4	CV258	E43a
YR008D0_M_10227411_TCACGTTACATGATTT_RD45	E43a_M_312063_UID146766_RD102	0.875	AVGGSLDY	Healthy	IGHV3-7	IGHJ4	AKGGSLDY	Ebola	IGHV3-7	IGHJ4	YR008	E43a
CV221D0_A2_10436518_TTCTCTATGGTAGCGT_RD78	E43a_M_312063_UID146766_RD102	0.875	AKGGHLDY	COVID-19	IGHV3-7	IGHJ4	AKGGSLDY	Ebola	IGHV3-7	IGHJ4	CV221	E43a
HB72-93_A1_10053232_TGTCTTTCTGTCTTAT_RD57	E46a_A2_211035_UID125413_RD47	0.875	ASGGALDY	Healthy	IGHV3-7	IGHJ4	ASGGHLDY	Ebola	IGHV3-7	IGHJ4	HB72-93	E46a
EA003D0_M_10162386_TGCACTCATATACAAT_RD77	E46a_A2_211035_UID125413_RD47	0.875	ASGGHIDY	Healthy	IGHV3-7	IGHJ4	ASGGHLDY	Ebola	IGHV3-7	IGHJ4	EA003	E46a
HB01-94_M_10090040_TTCAATGCAATTGCCT_RD62	E46a_A2_211035_UID125413_RD47	1	ASGGHLDY	Healthy	IGHV3-7	IGHJ4	ASGGHLDY	Ebola	IGHV3-7	IGHJ4	HB01-94	E46a
CV221D0_A2_10436518_TTCTCTATGGTAGCGT_RD78	E46a_A2_211035_UID125413_RD47	0.875	AKGGHLDY	COVID-19	IGHV3-7	IGHJ4	ASGGHLDY	Ebola	IGHV3-7	IGHJ4	CV221	E46a
E15B_G2_107931_UID106963_RD13	E46a_A2_211035_UID125413_RD47	0.875	ASGGHVDY	Ebola	IGHV3-7	IGHJ4	ASGGHLDY	Ebola	IGHV3-7	IGHJ4	E15B	E46a
CV258D0_M_10707353_TGACTTCAATTACTGT_RD13	E46a_A2_211035_UID125413_RD47	1	ASGGHLDY	COVID-19	IGHV3-7	IGHJ4	ASGGHLDY	Ebola	IGHV3-7	IGHJ4	CV258	E46a
YR004D10_M_11871388_TTTTGTGCAGTAAAGT_RD21	E46a_A2_211035_UID125413_RD47	0.875	ASGGHVDY	RSV-I	IGHV3-7	IGHJ4	ASGGHLDY	Ebola	IGHV3-7	IGHJ4	YR004	E46a
YR004D10_M_10408930_TTCATTGCGTTGTGCT_RD98	E46a_A2_211035_UID125413_RD47	0.875	ASGGHVDY	RSV-I	IGHV3-7	IGHJ4	ASGGHLDY	Ebola	IGHV3-7	IGHJ4	YR004	E46a
HB72-93_A1_10811868_TCTTCTAACTTACGTT_RD15	E46a_A2_211035_UID125413_RD47	0.875	TSGGHLDY	Healthy	IGHV3-7	IGHJ4	ASGGHLDY	Ebola	IGHV3-7	IGHJ4	HB72-93	E46a
EA003D0_A1_10032331_TCCCGTCTGTTCGGCT_RD38	E46a_A2_211035_UID125413_RD47	0.875	ASGGHVDY	Healthy	IGHV3-7	IGHJ4	ASGGHLDY	Ebola	IGHV3-7	IGHJ4	EA003	E46a
CV258D0_A1_10361578_TTCTCTGTGGTACGGT_RD47	E46a_A2_211035_UID125413_RD47	0.875	AKGGHLDY	COVID-19	IGHV3-7	IGHJ4	ASGGHLDY	Ebola	IGHV3-7	IGHJ4	CV258	E46a
CV224FU_M_10003729_TTTTCTTGGTTTTTTT_RD21	YR003D0_G2_11590936_TAGCATCTTTTTATTT_RD16	0.875	LSGYDSGY	COVID-19Recovered	IGHV3-7	IGHJ4	LSGYTSGY	Healthy	IGHV3-7	IGHJ4	CV224FU	YR003
CV293D0_A1_10360858_TGCACTTACATGTGTT_RD97	YR003D0_G2_11590936_TAGCATCTTTTTATTT_RD16	0.875	VSGYTSGY	COVID-19	IGHV3-7	IGHJ4	LSGYTSGY	Healthy	IGHV3-7	IGHJ4	CV293	YR003
CV221D0_M_11263596_TTGTCTTAGCTAAGTT_RD24	YR003D0_G2_11590936_TAGCATCTTTTTATTT_RD16	0.875	ASGYTSGY	COVID-19	IGHV3-7	IGHJ4	LSGYTSGY	Healthy	IGHV3-7	IGHJ4	CV221	YR003
HB73-97_A1_10192131_TTTCTTGCGGTTTAGT_RD38	YR003D0_G2_11590936_TAGCATCTTTTTATTT_RD16	1	LSGYTSGY	Healthy	IGHV3-7	IGHJ4	LSGYTSGY	Healthy	IGHV3-7	IGHJ4	HB73-97	YR003
CV221D0_M_11263596_TTGTCTTAGCTAAGTT_RD24	CV258D0_G2_10131885_TCGCCTGCGCTGCACT_RD47	0.875	ASGYTSGY	COVID-19	IGHV3-7	IGHJ4	ASDYTSGY	COVID-19	IGHV3-7	IGHJ4	CV221	CV258
CV293D0_A1_10360858_TGCACTTACATGTGTT_RD97	YR003D0_A2_11807516_TTTCTTTTCGTTCTAT_RD73	1	VSGYTSGY	COVID-19	IGHV3-7	IGHJ4	VSGYTSGY	Healthy	IGHV3-7	IGHJ4	CV293	YR003
HB73-97_A1_10192131_TTTCTTGCGGTTTAGT_RD38	YR003D0_A2_11807516_TTTCTTTTCGTTCTAT_RD73	0.875	LSGYTSGY	Healthy	IGHV3-7	IGHJ4	VSGYTSGY	Healthy	IGHV3-7	IGHJ4	HB73-97	YR003
CV221D0_M_11263596_TTGTCTTAGCTAAGTT_RD24	YR003D0_A2_11807516_TTTCTTTTCGTTCTAT_RD73	0.875	ASGYTSGY	COVID-19	IGHV3-7	IGHJ4	VSGYTSGY	Healthy	IGHV3-7	IGHJ4	CV221	YR003
CV221D0_M_11263596_TTGTCTTAGCTAAGTT_RD24	HB73-97_A1_10192131_TTTCTTGCGGTTTAGT_RD38	0.875	ASGYTSGY	COVID-19	IGHV3-7	IGHJ4	LSGYTSGY	Healthy	IGHV3-7	IGHJ4	CV221	HB73-97
HB73-97_A1_10192131_TTTCTTGCGGTTTAGT_RD38	CV293D0_A1_10360858_TGCACTTACATGTGTT_RD97	0.875	LSGYTSGY	Healthy	IGHV3-7	IGHJ4	VSGYTSGY	COVID-19	IGHV3-7	IGHJ4	HB73-97	CV293
CV221D0_M_11263596_TTGTCTTAGCTAAGTT_RD24	CV293D0_A1_10360858_TGCACTTACATGTGTT_RD97	0.875	ASGYTSGY	COVID-19	IGHV3-7	IGHJ4	VSGYTSGY	COVID-19	IGHV3-7	IGHJ4	CV221	CV293
CV221D0_M_11263596_TTGTCTTAGCTAAGTT_RD24	CV293FU_A2_10079420_TGCCTTTTACTGTGGT_RD169	0.875	ASGYTSGY	COVID-19	IGHV3-7	IGHJ4	ASGYTSGR	COVID-19Recovered	IGHV3-7	IGHJ4	CV221	CV293FU
CV258D0_M_10707353_TGACTTCAATTACTGT_RD13	YR004D10_M_10408930_TTCATTGCGTTGTGCT_RD98	0.875	ASGGHLDY	COVID-19	IGHV3-7	IGHJ4	ASGGHVDY	RSV-I	IGHV3-7	IGHJ4	CV258	YR004
HB01-94_M_10090040_TTCAATGCAATTGCCT_RD62	YR004D10_M_10408930_TTCATTGCGTTGTGCT_RD98	0.875	ASGGHLDY	Healthy	IGHV3-7	IGHJ4	ASGGHVDY	RSV-I	IGHV3-7	IGHJ4	HB01-94	YR004
HB01-94_M_10090040_TTCAATGCAATTGCCT_RD62	HB72-93_A1_10811868_TCTTCTAACTTACGTT_RD15	0.875	ASGGHLDY	Healthy	IGHV3-7	IGHJ4	TSGGHLDY	Healthy	IGHV3-7	IGHJ4	HB01-94	HB72-93
CV258D0_M_10707353_TGACTTCAATTACTGT_RD13	HB72-93_A1_10811868_TCTTCTAACTTACGTT_RD15	0.875	ASGGHLDY	COVID-19	IGHV3-7	IGHJ4	TSGGHLDY	Healthy	IGHV3-7	IGHJ4	CV258	HB72-93
YR004D10_M_11871388_TTTTGTGCAGTAAAGT_RD21	EA003D0_A1_10032331_TCCCGTCTGTTCGGCT_RD38	1	ASGGHVDY	RSV-I	IGHV3-7	IGHJ4	ASGGHVDY	Healthy	IGHV3-7	IGHJ4	YR004	EA003
CV258D0_M_10707353_TGACTTCAATTACTGT_RD13	EA003D0_A1_10032331_TCCCGTCTGTTCGGCT_RD38	0.875	ASGGHLDY	COVID-19	IGHV3-7	IGHJ4	ASGGHVDY	Healthy	IGHV3-7	IGHJ4	CV258	EA003
YR004D10_M_10408930_TTCATTGCGTTGTGCT_RD98	EA003D0_A1_10032331_TCCCGTCTGTTCGGCT_RD38	1	ASGGHVDY	RSV-I	IGHV3-7	IGHJ4	ASGGHVDY	Healthy	IGHV3-7	IGHJ4	YR004	EA003
HB01-94_M_10090040_TTCAATGCAATTGCCT_RD62	EA003D0_A1_10032331_TCCCGTCTGTTCGGCT_RD38	0.875	ASGGHLDY	Healthy	IGHV3-7	IGHJ4	ASGGHVDY	Healthy	IGHV3-7	IGHJ4	HB01-94	EA003
HB01-94_M_10090040_TTCAATGCAATTGCCT_RD62	HB72-93_A1_10053232_TGTCTTTCTGTCTTAT_RD57	0.875	ASGGHLDY	Healthy	IGHV3-7	IGHJ4	ASGGALDY	Healthy	IGHV3-7	IGHJ4	HB01-94	HB72-93
CV258D0_M_10707353_TGACTTCAATTACTGT_RD13	HB72-93_A1_10053232_TGTCTTTCTGTCTTAT_RD57	0.875	ASGGHLDY	COVID-19	IGHV3-7	IGHJ4	ASGGALDY	Healthy	IGHV3-7	IGHJ4	CV258	HB72-93
EA003D0_A1_10032331_TCCCGTCTGTTCGGCT_RD38	E15B_G2_107931_UID106963_RD13	1	ASGGHVDY	Healthy	IGHV3-7	IGHJ4	ASGGHVDY	Ebola	IGHV3-7	IGHJ4	EA003	E15B
HB01-94_M_10090040_TTCAATGCAATTGCCT_RD62	E15B_G2_107931_UID106963_RD13	0.875	ASGGHLDY	Healthy	IGHV3-7	IGHJ4	ASGGHVDY	Ebola	IGHV3-7	IGHJ4	HB01-94	E15B
CV258D0_M_10707353_TGACTTCAATTACTGT_RD13	E15B_G2_107931_UID106963_RD13	0.875	ASGGHLDY	COVID-19	IGHV3-7	IGHJ4	ASGGHVDY	Ebola	IGHV3-7	IGHJ4	CV258	E15B
YR004D10_M_10408930_TTCATTGCGTTGTGCT_RD98	E15B_G2_107931_UID106963_RD13	1	ASGGHVDY	RSV-I	IGHV3-7	IGHJ4	ASGGHVDY	Ebola	IGHV3-7	IGHJ4	YR004	E15B
YR004D10_M_11871388_TTTTGTGCAGTAAAGT_RD21	E15B_G2_107931_UID106963_RD13	1	ASGGHVDY	RSV-I	IGHV3-7	IGHJ4	ASGGHVDY	Ebola	IGHV3-7	IGHJ4	YR004	E15B
EA003D0_M_10162386_TGCACTCATATACAAT_RD77	E15B_G2_107931_UID106963_RD13	0.875	ASGGHIDY	Healthy	IGHV3-7	IGHJ4	ASGGHVDY	Ebola	IGHV3-7	IGHJ4	EA003	E15B
CV258D0_M_10707353_TGACTTCAATTACTGT_RD13	EA003D0_M_10162386_TGCACTCATATACAAT_RD77	0.875	ASGGHLDY	COVID-19	IGHV3-7	IGHJ4	ASGGHIDY	Healthy	IGHV3-7	IGHJ4	CV258	EA003
YR004D10_M_10408930_TTCATTGCGTTGTGCT_RD98	EA003D0_M_10162386_TGCACTCATATACAAT_RD77	0.875	ASGGHVDY	RSV-I	IGHV3-7	IGHJ4	ASGGHIDY	Healthy	IGHV3-7	IGHJ4	YR004	EA003
HB01-94_M_10090040_TTCAATGCAATTGCCT_RD62	EA003D0_M_10162386_TGCACTCATATACAAT_RD77	0.875	ASGGHLDY	Healthy	IGHV3-7	IGHJ4	ASGGHIDY	Healthy	IGHV3-7	IGHJ4	HB01-94	EA003
YR004D10_M_11871388_TTTTGTGCAGTAAAGT_RD21	EA003D0_M_10162386_TGCACTCATATACAAT_RD77	0.875	ASGGHVDY	RSV-I	IGHV3-7	IGHJ4	ASGGHIDY	Healthy	IGHV3-7	IGHJ4	YR004	EA003
CV258D0_M_10707353_TGACTTCAATTACTGT_RD13	YR004D10_M_11871388_TTTTGTGCAGTAAAGT_RD21	0.875	ASGGHLDY	COVID-19	IGHV3-7	IGHJ4	ASGGHVDY	RSV-I	IGHV3-7	IGHJ4	CV258	YR004
HB01-94_M_10090040_TTCAATGCAATTGCCT_RD62	YR004D10_M_11871388_TTTTGTGCAGTAAAGT_RD21	0.875	ASGGHLDY	Healthy	IGHV3-7	IGHJ4	ASGGHVDY	RSV-I	IGHV3-7	IGHJ4	HB01-94	YR004
CV239D0_A2_10149773_TAGGCTGAGTTTGCTT_RD19	HB72-93_M_10956309_TTTATTTTTTTTAAAT_RD61	0.875	ARGRSPDN	COVID-19	IGHV3-7	IGHJ4	ARGRSPDY	Healthy	IGHV3-7	IGHJ4	CV239	HB72-93
CV223D0_A1_10022664_TCTCTTGTAGTAGTTT_RD77	YR004D10_M_11793327_TCCGGTTATATAATAT_RD93	0.875	AKGRGLDY	COVID-19	IGHV3-7	IGHJ4	ARGRGLDY	RSV-I	IGHV3-7	IGHJ4	CV223	YR004
HB73-97_M_10261540_TCCTATTCGATTCACT_RD61	YR004D10_M_11793327_TCCGGTTATATAATAT_RD93	0.875	ARGRGADY	Healthy	IGHV3-7	IGHJ4	ARGRGLDY	RSV-I	IGHV3-7	IGHJ4	HB73-97	YR004
CV325D0_M_10274635_TTAAGTTACGTGTTGT_RD59	YR004D10_M_11793327_TCCGGTTATATAATAT_RD93	0.875	ARGGRLDY	COVID-19	IGHV3-7	IGHJ4	ARGRGLDY	RSV-I	IGHV3-7	IGHJ4	CV325	YR004
CV256D0_M_10036368_TACATTGGCCTATACT_RD86	YR004D10_M_11793327_TCCGGTTATATAATAT_RD93	0.875	ARGRGVDY	COVID-19	IGHV3-7	IGHJ4	ARGRGLDY	RSV-I	IGHV3-7	IGHJ4	CV256	YR004
YR004D10_M_11793327_TCCGGTTATATAATAT_RD93	YR008D0_M_11493595_TTATTTCTAGTTCATT_RD12	0.875	ARGRGLDY	RSV-I	IGHV3-7	IGHJ4	ARGRGADY	Healthy	IGHV3-7	IGHJ4	YR004	YR008
HB10-82_A2_10096121_TTAACTGCACTCATTT_RD21	YR008D0_M_11493595_TTATTTCTAGTTCATT_RD12	0.875	ARGGRADY	Healthy	IGHV3-7	IGHJ4	ARGRGADY	Healthy	IGHV3-7	IGHJ4	HB10-82	YR008
CV256D0_M_10036368_TACATTGGCCTATACT_RD86	YR008D0_M_11493595_TTATTTCTAGTTCATT_RD12	0.875	ARGRGVDY	COVID-19	IGHV3-7	IGHJ4	ARGRGADY	Healthy	IGHV3-7	IGHJ4	CV256	YR008
HB73-97_M_10261540_TCCTATTCGATTCACT_RD61	YR008D0_M_11493595_TTATTTCTAGTTCATT_RD12	1	ARGRGADY	Healthy	IGHV3-7	IGHJ4	ARGRGADY	Healthy	IGHV3-7	IGHJ4	HB73-97	YR008
HB73-97_M_10261540_TCCTATTCGATTCACT_RD61	EA008D0_M_10100725_TTAGTTAACTTCTATT_RD29	0.875	ARGRGADY	Healthy	IGHV3-7	IGHJ4	ARGRGVDY	Healthy	IGHV3-7	IGHJ4	HB73-97	EA008
CV256D0_M_10036368_TACATTGGCCTATACT_RD86	EA008D0_M_10100725_TTAGTTAACTTCTATT_RD29	1	ARGRGVDY	COVID-19	IGHV3-7	IGHJ4	ARGRGVDY	Healthy	IGHV3-7	IGHJ4	CV256	EA008
YR004D10_M_11793327_TCCGGTTATATAATAT_RD93	EA008D0_M_10100725_TTAGTTAACTTCTATT_RD29	0.875	ARGRGLDY	RSV-I	IGHV3-7	IGHJ4	ARGRGVDY	Healthy	IGHV3-7	IGHJ4	YR004	EA008
YR008D0_M_11493595_TTATTTCTAGTTCATT_RD12	EA008D0_M_10100725_TTAGTTAACTTCTATT_RD29	0.875	ARGRGADY	Healthy	IGHV3-7	IGHJ4	ARGRGVDY	Healthy	IGHV3-7	IGHJ4	YR008	EA008
CV256D0_M_10036368_TACATTGGCCTATACT_RD86	HB73-97_M_10261540_TCCTATTCGATTCACT_RD61	0.875	ARGRGVDY	COVID-19	IGHV3-7	IGHJ4	ARGRGADY	Healthy	IGHV3-7	IGHJ4	CV256	HB73-97
HB09-89_M_10174980_TCCTATTTCATACATT_RD52	EB217_A2_245474_UID182009_RD26	0.875	ANLWEQGY	Healthy	IGHV3-7	IGHJ4	ANLWEYGY	Ebola	IGHV3-7	IGHJ4	HB09-89	EB217
HB09-89_M_10039409_TTGTGTCTAGTTCCGT_RD8	EB217_A2_245474_UID182009_RD26	0.875	ANLWEQGY	Healthy	IGHV3-7	IGHJ4	ANLWEYGY	Ebola	IGHV3-7	IGHJ4	HB09-89	EB217
HB73-97_M_10261540_TCCTATTCGATTCACT_RD61	HB10-82_A2_10096121_TTAACTGCACTCATTT_RD21	0.875	ARGRGADY	Healthy	IGHV3-7	IGHJ4	ARGGRADY	Healthy	IGHV3-7	IGHJ4	HB73-97	HB10-82
HB73-97_A1_10192131_TTTCTTGCGGTTTAGT_RD38	CV224FU_M_10003729_TTTTCTTGGTTTTTTT_RD21	0.875	LSGYTSGY	Healthy	IGHV3-7	IGHJ4	LSGYDSGY	COVID-19Recovered	IGHV3-7	IGHJ4	HB73-97	CV224FU
HB76-49_A2_10052382_TATAATATTCTTAAAT_RD31	YR004D10_M_10060906_TCTGATGTTATATGTT_RD69	0.875	ANNWESGY	Healthy	IGHV3-7	IGHJ4	ANNWESGH	RSV-I	IGHV3-7	IGHJ4	HB76-49	YR004
HB76-49_A2_10039712_TCTCTTACGATGTATT_RD66	YR004D10_M_10060906_TCTGATGTTATATGTT_RD69	0.875	ANNWESGY	Healthy	IGHV3-7	IGHJ4	ANNWESGH	RSV-I	IGHV3-7	IGHJ4	HB76-49	YR004
HB76-49_A2_10052382_TATAATATTCTTAAAT_RD31	YR001D0_M_11409237_TACAATAAGTTGTCAT_RD62	0.875	ANNWESGY	Healthy	IGHV3-7	IGHJ4	ANDWESGY	Healthy	IGHV3-7	IGHJ4	HB76-49	YR001
HB76-49_A2_10039712_TCTCTTACGATGTATT_RD66	YR001D0_M_11409237_TACAATAAGTTGTCAT_RD62	0.875	ANNWESGY	Healthy	IGHV3-7	IGHJ4	ANDWESGY	Healthy	IGHV3-7	IGHJ4	HB76-49	YR001
CV325D0_M_10252629_TGGCGTCGCATTTTTT_RD203	EA008D0_M_10059789_TGCAGTGTGCTTAGTT_RD66	0.875	ALSRTFDY	COVID-19	IGHV3-7	IGHJ4	ATSRTFDY	Healthy	IGHV3-7	IGHJ4	CV325	EA008
YR003D0_M_10019533_TCAGGTTCTCTGTTAT_RD53	EA008D0_M_10059789_TGCAGTGTGCTTAGTT_RD66	1	ATSRTFDY	Healthy	IGHV3-7	IGHJ4	ATSRTFDY	Healthy	IGHV3-7	IGHJ4	YR003	EA008
YR003D0_M_11571878_TTTGTTGTCGTGTCGT_RD8	EA008D0_M_10059789_TGCAGTGTGCTTAGTT_RD66	0.875	ATSRTLDY	Healthy	IGHV3-7	IGHJ4	ATSRTFDY	Healthy	IGHV3-7	IGHJ4	YR003	EA008
CV234D0_M_10262459_TAAGGTCCCTTTGTAT_RD86	EA008D0_M_10059789_TGCAGTGTGCTTAGTT_RD66	1	ATSRTFDY	COVID-19	IGHV3-7	IGHJ4	ATSRTFDY	Healthy	IGHV3-7	IGHJ4	CV234	EA008
CV234D0_M_10262459_TAAGGTCCCTTTGTAT_RD86	CV325D0_M_10252629_TGGCGTCGCATTTTTT_RD203	0.875	ATSRTFDY	COVID-19	IGHV3-7	IGHJ4	ALSRTFDY	COVID-19	IGHV3-7	IGHJ4	CV234	CV325
CV234D0_M_10262459_TAAGGTCCCTTTGTAT_RD86	YR003D0_M_11571878_TTTGTTGTCGTGTCGT_RD8	0.875	ATSRTFDY	COVID-19	IGHV3-7	IGHJ4	ATSRTLDY	Healthy	IGHV3-7	IGHJ4	CV234	YR003
CV226D2_M_10086859_TATGGTTTTGTTGTTT_RD77	YR003D0_M_11571878_TTTGTTGTCGTGTCGT_RD8	0.875	ATSRSLDY	COVID-19	IGHV3-7	IGHJ4	ATSRTLDY	Healthy	IGHV3-7	IGHJ4	CV226	YR003
EA008D0_M_10059789_TGCAGTGTGCTTAGTT_RD66	E75a_M_112441_UID103010_RD145	0.875	ATSRTFDY	Healthy	IGHV3-7	IGHJ4	ATSRTFDL	Ebola	IGHV3-7	IGHJ4	EA008	E75a
CV234D0_M_10262459_TAAGGTCCCTTTGTAT_RD86	E75a_M_112441_UID103010_RD145	0.875	ATSRTFDY	COVID-19	IGHV3-7	IGHJ4	ATSRTFDL	Ebola	IGHV3-7	IGHJ4	CV234	E75a
YR003D0_M_10019533_TCAGGTTCTCTGTTAT_RD53	E75a_M_112441_UID103010_RD145	0.875	ATSRTFDY	Healthy	IGHV3-7	IGHJ4	ATSRTFDL	Ebola	IGHV3-7	IGHJ4	YR003	E75a
CV234D0_M_10262459_TAAGGTCCCTTTGTAT_RD86	YR003D0_M_10019533_TCAGGTTCTCTGTTAT_RD53	1	ATSRTFDY	COVID-19	IGHV3-7	IGHJ4	ATSRTFDY	Healthy	IGHV3-7	IGHJ4	CV234	YR003
CV325D0_M_10252629_TGGCGTCGCATTTTTT_RD203	YR003D0_M_10019533_TCAGGTTCTCTGTTAT_RD53	0.875	ALSRTFDY	COVID-19	IGHV3-7	IGHJ4	ATSRTFDY	Healthy	IGHV3-7	IGHJ4	CV325	YR003
HB76-49_G2_10037063_TCGTTTTAATTTTTTT_RD13	CV325D0_M_10274635_TTAAGTTACGTGTTGT_RD59	0.875	ARGVRLDY	Healthy	IGHV3-7	IGHJ4	ARGGRLDY	COVID-19	IGHV3-7	IGHJ4	HB76-49	CV325
HB10-82_A2_10096121_TTAACTGCACTCATTT_RD21	CV325D0_M_10274635_TTAAGTTACGTGTTGT_RD59	0.875	ARGGRADY	Healthy	IGHV3-7	IGHJ4	ARGGRLDY	COVID-19	IGHV3-7	IGHJ4	HB10-82	CV325
HB01-94_M_10666413_TCACGTTGTGTCCGAT_RD45	CV328D0_A2_10486224_TGGGATTAACTACGTT_RD138	1	ARNWYQDY	Healthy	IGHV3-7	IGHJ4	ARNWYQDY	COVID-19	IGHV3-7	IGHJ4	HB01-94	CV328
HB10-82_M_10116287_TAGTTTTCAGTCTTGT_RD49	CV225D0_M_10572084_TGAGGTGTTCTTTCGT_RD92	0.875	ARDVGVDY	Healthy	IGHV3-7	IGHJ4	ARDLGVDY	COVID-19	IGHV3-7	IGHJ4	HB10-82	CV225
CV325D0_M_10274635_TTAAGTTACGTGTTGT_RD59	EA022D0_M_11000969_TTCATTTGCATTATGT_RD65	0.875	ARGGRLDY	COVID-19	IGHV3-7	IGHJ4	ARGGALDY	Healthy	IGHV3-7	IGHJ4	CV325	EA022
HB72-93_A1_10053232_TGTCTTTCTGTCTTAT_RD57	EA022D0_M_11000969_TTCATTTGCATTATGT_RD65	0.875	ASGGALDY	Healthy	IGHV3-7	IGHJ4	ARGGALDY	Healthy	IGHV3-7	IGHJ4	HB72-93	EA022
HB72-93_A1_10053232_TGTCTTTCTGTCTTAT_RD57	CV247D9_G2_10016297_TGACATTTGCTTTTTT_RD9	0.875	ASGGALDY	Healthy	IGHV3-7	IGHJ4	ASGEALDY	COVID-19	IGHV3-7	IGHJ4	HB72-93	CV247
CV239D0_M_10776013_TGGTCTATTTTACAAT_RD57	YR001D10_M_10106970_TGGAATGTTGTACGTT_RD108	0.875	ARDRYLAY	COVID-19	IGHV3-7	IGHJ4	ARDRYLAG	RSV-I	IGHV3-7	IGHJ4	CV239	YR001
HB01-94_A2_10862893_TCGAATCCTTTAACTT_RD10	YR002D0_M_11881385_TTGACTTTTTTCCATT_RD75	0.875	ASTLRLDY	Healthy	IGHV3-7	IGHJ4	ASTLRRDY	Healthy	IGHV3-7	IGHJ4	HB01-94	YR002
YR001D10_A1_12102846_TGAGCTGCTGTATAAT_RD82	YR004D0_M_11407246_TGCTTTTCTCTCGCGT_RD71	0.875	AGGIGLDY	RSV-I	IGHV3-7	IGHJ4	AGGVGLDY	Healthy	IGHV3-7	IGHJ4	YR001	YR004
CV256D0_A1_10432727_TTCACTTATCTATGCT_RD20	YR004D0_A1_10102787_TATATTCGTGTTCAGT_RD37	1	ARSIAGGY	COVID-19	IGHV3-7	IGHJ4	ARSIAGGY	Healthy	IGHV3-7	IGHJ4	CV256	YR004
YR004D0_M_11463053_TGTTGTTTAATTGCGT_RD24	EB216_M_283181_UID198665_RD36	0.875	SKGGHLDD	Healthy	IGHV3-7	IGHJ4	SKGGHLDN	Ebola	IGHV3-7	IGHJ4	YR004	EB216
YR004D10_M_10067661_TTATTTTCAATTTCGT_RD110	EB216_M_283181_UID198665_RD36	0.875	SKGGHLDY	RSV-I	IGHV3-7	IGHJ4	SKGGHLDN	Ebola	IGHV3-7	IGHJ4	YR004	EB216
CV325D0_M_10274635_TTAAGTTACGTGTTGT_RD59	YR008D10_G2_11504808_TTACTTTATGTCTATT_RD60	0.875	ARGGRLDY	COVID-19	IGHV3-7	IGHJ4	ARGGRLDS	RSV-I	IGHV3-7	IGHJ4	CV325	YR008
YR001D0_G2_10279143_TAGCGTTGGGTGTACT_RD22	YR004D0_M_10331369_TTAATTGACATTATAT_RD45	0.875	ARAGGLDY	Healthy	IGHV3-7	IGHJ4	ARAGRLDY	Healthy	IGHV3-7	IGHJ4	YR001	YR004
CV325D0_M_10274635_TTAAGTTACGTGTTGT_RD59	YR004D0_M_10331369_TTAATTGACATTATAT_RD45	0.875	ARGGRLDY	COVID-19	IGHV3-7	IGHJ4	ARAGRLDY	Healthy	IGHV3-7	IGHJ4	CV325	YR004
YR001D0_G2_10279143_TAGCGTTGGGTGTACT_RD22	EA008D10_M_10670455_TGATATATATTATTTT_RD31	0.875	ARAGGLDY	Healthy	IGHV3-7	IGHJ4	ASAGGLDY	RSV-I	IGHV3-7	IGHJ4	YR001	EA008
YR001D0_A1_11811897_TATTGTTTTGTCCATT_RD76	YR008D0_G2_10200324_TTAATTATCTTTGTCT_RD24	0.875	ASGWYSEF	Healthy	IGHV3-7	IGHJ4	ASGWYSEY	Healthy	IGHV3-7	IGHJ4	YR001	YR008
YR001D0_A1_11380827_TGATTTAAACTTTTGT_RD87	YR008D0_G2_10200324_TTAATTATCTTTGTCT_RD24	0.875	ATGWYSEY	Healthy	IGHV3-7	IGHJ4	ASGWYSEY	Healthy	IGHV3-7	IGHJ4	YR001	YR008
YR004D10_M_11793327_TCCGGTTATATAATAT_RD93	YR008D0_M_11881057_TCTCATTGACTCTGGT_RD117	0.875	ARGRGLDY	RSV-I	IGHV3-7	IGHJ4	ARHRGLDY	Healthy	IGHV3-7	IGHJ4	YR004	YR008
CV258D0_A2_10042384_TATTATTAAATTTCAT_RD88	YR006D0_M_10159938_TGAAATGTTTTTATCT_RD42	0.875	ARGIGSGY	COVID-19	IGHV3-7	IGHJ4	ARGGISGY	Healthy	IGHV3-7	IGHJ4	CV258	YR006
CV258D0_G2_10131885_TCGCCTGCGCTGCACT_RD47	EA003D0_G1_10181802_TAATATCTTCTAAAAT_RD98	0.875	ASDYTSGY	COVID-19	IGHV3-7	IGHJ4	ASDYTSGR	Healthy	IGHV3-7	IGHJ4	CV258	EA003
CV293FU_A2_10079420_TGCCTTTTACTGTGGT_RD169	EA003D0_G1_10181802_TAATATCTTCTAAAAT_RD98	0.875	ASGYTSGR	COVID-19Recovered	IGHV3-7	IGHJ4	ASDYTSGR	Healthy	IGHV3-7	IGHJ4	CV293FU	EA003
YR004D10_M_11576762_TGGCTTTTCTTGATAT_RD82	EA003D0_G2_10993482_TCTAATTTACTTTTGT_RD11	0.875	ARKNSLDY	RSV-I	IGHV3-7	IGHJ4	ARKNALDY	Healthy	IGHV3-7	IGHJ4	YR004	EA003
HB72-93_M_10089589_TTATTTTGTGTAGGTT_RD80	EA008D10_M_10042973_TATCGTGTATTACTAT_RD17	0.875	ARARGFDY	Healthy	IGHV3-7	IGHJ4	ARARGFEY	RSV-I	IGHV3-7	IGHJ4	HB72-93	EA008
CV256D0_M_10265588_TTATATACTTTACGAT_RD30	EA014D10_M_10372804_TTTACTCCGTTTTACT_RD80	1	ARDWLLDY	COVID-19	IGHV3-7	IGHJ4	ARDWLLDY	RSV-U	IGHV3-7	IGHJ4	CV256	EA014
CV256D0_A2_10529086_TCGGCTACCGTTGAAT_RD49	EB216_G2_205114_UID163380_RD39	0.875	AAWGIDNH	COVID-19	IGHV3-7	IGHJ4	ASWGIDNH	Ebola	IGHV3-7	IGHJ4	CV256	EB216
CV226D0_A2_10075962_TGCAATAACTTGAACT_RD30	YF207D0_M_160844_UID139847_RD15	0.875	ARDRTSGY	COVID-19	IGHV3-7	IGHJ4	ARDRRSGY	Healthy	IGHV3-7	IGHJ4	CV226	YF207
CV233D0_A2_11024679_TCTAGTTTGCTTCTTT_RD9	E2A_G2_127828_UID124282_RD34	0.875	RDGHYSGR	COVID-19	IGHV3-7	IGHJ4	RDGHYSNR	Ebola	IGHV3-7	IGHJ4	CV233	E2A
CV223D0_M_10096808_TACGATTGATTACACT_RD75	E14A_M_162117_UID153576_RD39	0.875	ARTGDFDY	COVID-19	IGHV3-7	IGHJ4	ARTGDRDY	Ebola	IGHV3-7	IGHJ4	CV223	E14A
CV258D0_G2_10297480_TATCGTCACATGGGCT_RD79	E15B_A2_108301_UID107290_RD19	0.875	ARGQRLGS	COVID-19	IGHV3-7	IGHJ4	ARGQQLGS	Ebola	IGHV3-7	IGHJ4	CV258	E15B
YR008D0_A1_11698751_TTTGTTCACTTTATTT_RD70	E15B_A2_108301_UID107290_RD19	0.875	ARDQQLGS	Healthy	IGHV3-7	IGHJ4	ARGQQLGS	Ebola	IGHV3-7	IGHJ4	YR008	E15B
CV258D0_G2_10297480_TATCGTCACATGGGCT_RD79	E75a_M_303015_UID144950_RD69	0.875	ARGQRLGS	COVID-19	IGHV3-7	IGHJ4	ARGQRLGY	Ebola	IGHV3-7	IGHJ4	CV258	E75a
CV221D2_M_10998635_TGTATTCCTTTACAGT_RD82	E75a_M_124480_UID105797_RD162	0.875	ATGHYGGY	COVID-19	IGHV3-7	IGHJ4	ARGHYGGY	Ebola	IGHV3-7	IGHJ4	CV221	E75a
HB73-97_M_10066635_TTGGTTACCTTCGCAT_RD40	EA003D0_M_11457096_TGCCTTATAGTTCTTT_RD44	0.875	VRLLDRDY	Healthy	IGHV3-74	IGHJ4	VRLLDLDY	Healthy	IGHV3-74	IGHJ4	HB73-97	EA003
HB73-97_M_10204324_TACCCTAGCATAGGTT_RD60	EA003D0_M_11457096_TGCCTTATAGTTCTTT_RD44	1	VRLLDLDY	Healthy	IGHV3-74	IGHJ4	VRLLDLDY	Healthy	IGHV3-74	IGHJ4	HB73-97	EA003
CV239D0_M_10128411_TTGCGTGCCTTTGTGT_RD37	CV328D0_A1_11061354_TTTTGTTATATTTATT_RD146	0.875	ARSDWLDY	COVID-19	IGHV3-74	IGHJ4	ARRDWLDY	COVID-19	IGHV3-74	IGHJ4	CV239	CV328
CV222D0_A2_11232181_TGAGCTCCAGTAACCT_RD55	CV225D0_M_10466275_TCATGTGTTGTCGAAT_RD80	0.875	ARGVAADY	COVID-19	IGHV3-74	IGHJ4	ARGVGADY	COVID-19	IGHV3-74	IGHJ4	CV222	CV225
CV258D0_A1_10052780_TGTCCTTTAGTTCTGT_RD65	YR004D0_G2_10010005_TACACTCATTTCACGT_RD23	0.875	VRDKPIDY	COVID-19	IGHV3-74	IGHJ4	TRDKPIDY	Healthy	IGHV3-74	IGHJ4	CV258	YR004
CV256D0_M_10101953_TGACCTGTAGTCTACT_RD71	YR004D0_M_11699903_TTAATTCAACTCTATT_RD44	0.875	ARGSPSDY	COVID-19	IGHV3-74	IGHJ4	ARGTPSDY	Healthy	IGHV3-74	IGHJ4	CV256	YR004
CV239D0_M_10422540_TGCAATTTTATCACTT_RD89	YR008D0_M_10331730_TCCAATTACTTTGACT_RD9	0.875	ARSRPFDY	COVID-19	IGHV3-74	IGHJ4	ARSRDFDY	Healthy	IGHV3-74	IGHJ4	CV239	YR008
YR004D0_G2_11465771_TTCTTTCCGCTGGGTT_RD76	EA005D0_A1_10495234_TCTTTTGCTGTGTGAT_RD109	0.875	LKDGPLDY	Healthy	IGHV3-74	IGHJ4	VKDGPLDY	Healthy	IGHV3-74	IGHJ4	YR004	EA005
YR004D10_A1_10009918_TTTCATCCGTTCGGCT_RD14	EA024D0_G2_10027337_TTCTTTCTTGTTTCTT_RD50	0.875	VRDSSSSY	RSV-I	IGHV3-74	IGHJ4	VRDSSASY	Healthy	IGHV3-74	IGHJ4	YR004	EA024
YR006D0_M_10021324_TACAATTTTGTCTGTT_RD8	EA024D0_G2_10027337_TTCTTTCTTGTTTCTT_RD50	0.875	VRDSSAKY	Healthy	IGHV3-74	IGHJ4	VRDSSASY	Healthy	IGHV3-74	IGHJ4	YR006	EA024
EA005D0_M_10068347_TTTTATGGTCTCTAAT_RD30	EA024D0_M_10020827_TCGTGTCGCTTCACAT_RD16	0.875	TTSRSFDY	Healthy	IGHV3-74	IGHJ4	ATSRSFDY	Healthy	IGHV3-74	IGHJ4	EA005	EA024
HB73-97_M_10092362_TGGAGTCTGCTGTGGT_RD28	YF199D0_M_240628_UID179825_RD12	1	ARFGDYGD	Healthy	IGHV3-74	IGHJ4	ARFGDYGD	Healthy	IGHV3-74	IGHJ4	HB73-97	YF199
CV293D0_A2_10056811_TATCATTCGGTGCTGT_RD100	YR008D0_A2_11409291_TTTTGTATTCTCTTTT_RD96	0.875	VLGGDFDY	COVID-19	IGHV4-34	IGHJ4	TLGGDFDY	Healthy	IGHV4-34	IGHJ4	CV293	YR008
CV233D0_G1_10705140_TAATGTGTTCTTGGTT_RD67	EA003D0_A1_10031087_TTAGATCGTCTTTCGT_RD79	0.875	ARGYYFDF	COVID-19	IGHV4-34	IGHJ4	ARGLYFDF	Healthy	IGHV4-34	IGHJ4	CV233	EA003
CV234D0_M_10644641_TCTTTTTGTTTAGTTT_RD36	EA008D0_M_10445804_TAAGTTTAGATCTTTT_RD46	0.875	ARGRSPDY	COVID-19	IGHV4-34	IGHJ4	ARGRIPDY	Healthy	IGHV4-34	IGHJ4	CV234	EA008
EA003D10_M_10177453_TATTATATCCTGTACT_RD37	EA008D0_M_10445804_TAAGTTTAGATCTTTT_RD46	0.875	GRGRIPDY	RSV-I	IGHV4-34	IGHJ4	ARGRIPDY	Healthy	IGHV4-34	IGHJ4	EA003	EA008
CV222D0_M_10506683_TAACTTACGTTAGGCT_RD85	EA008D0_M_10852096_TCAAGTTATGTCAAGT_RD70	0.875	ARGRKFDY	COVID-19	IGHV4-34	IGHJ4	ARGREFDY	Healthy	IGHV4-34	IGHJ4	CV222	EA008
CV222D0_M_10506683_TAACTTACGTTAGGCT_RD85	EA022D10_M_10219994_TGCTATTTATTTTCCT_RD99	0.875	ARGRKFDY	COVID-19	IGHV4-34	IGHJ4	ARGRYFDY	RSV-U	IGHV4-34	IGHJ4	CV222	EA022
EA008D0_M_10852096_TCAAGTTATGTCAAGT_RD70	EA022D10_M_10219994_TGCTATTTATTTTCCT_RD99	0.875	ARGREFDY	Healthy	IGHV4-34	IGHJ4	ARGRYFDY	RSV-U	IGHV4-34	IGHJ4	EA008	EA022
YR008D0_M_10814864_TAACTTCCGTTTAGCT_RD71	EA022D10_M_10048146_TGTAGTACTTTTGACT_RD47	0.875	ARGVTGDY	Healthy	IGHV4-34	IGHJ4	ARGVIGDY	RSV-U	IGHV4-34	IGHJ4	YR008	EA022
EA003D10_M_10060539_TCCTATCCTCTTTTAT_RD37	EB217_M_260316_UID153057_RD35	0.875	ARGIALDY	RSV-I	IGHV4-34	IGHJ4	ARGLALDY	Ebola	IGHV4-34	IGHJ4	EA003	EB217
CV226D2_M_10373772_TTATCTGCCATAACAT_RD56	YR004D10_A1_10091048_TATATTATGCTTTTAT_RD39	0.875	ARHGANDY	COVID-19	IGHV4-39	IGHJ4	ARVGANDY	RSV-I	IGHV4-39	IGHJ4	CV226	YR004
CV328D0_A1_10941548_TTCACTATGTTATGTT_RD180	CV222D0_A1_10553306_TTACTTGACTTAATTT_RD25	0.875	ARGPPEDY	COVID-19	IGHV4-59	IGHJ4	ARGPPFDY	COVID-19	IGHV4-59	IGHJ4	CV328	CV222
EA024D10_A2_11119526_TTTGCTTTTGTAATAT_RD91	E43a_A1_135520_UID108337_RD132	0.875	VGGYNFDY	RSV-U	IGHV4-59	IGHJ4	VCGYNFDY	Ebola	IGHV4-59	IGHJ4	EA024	E43a
HB01-94_M_10135869_TTGGTTGATGTCTGGT_RD10	E15A_M_154320_UID147102_RD25	0.875	ARGTELDY	Healthy	IGHV5-51	IGHJ4	ARGTYLDY	Ebola	IGHV5-51	IGHJ4	HB01-94	E15A
HB76-49_A2_10029682_TGGTCTGCTATTGGAT_RD53	YR002D0_A1_10037680_TAATTTAATCTATTCT_RD28	0.875	ARGLALDY	Healthy	IGHV6-1	IGHJ4	ARGYALDY	Healthy	IGHV6-1	IGHJ4	HB76-49	YR002
CV226D2_M_10649058_TTTCTTTGCTTTCCGT_RD80	CV328D0_M_10166033_TTAAGTGTTCTGATAT_RD158	0.875	ATGIWFDP	COVID-19	IGHV1-24	IGHJ5	ATGDWFDP	COVID-19	IGHV1-24	IGHJ5	CV226	CV328
YR004D10_M_10112186_TTGGGTACCATGACCT_RD86	EB215_G1_207092_UID164350_RD34	0.875	ARGDWFDP	RSV-I	IGHV1-3	IGHJ5	AMGDWFDP	Ebola	IGHV1-3	IGHJ5	YR004	EB215
CV225D0_G1_10696463_TATTATTTAATGTTGT_RD11	CV247FU_M_10149283_TCAGCTTCTATGAGCT_RD208	0.875	AYSNWFDP	COVID-19	IGHV1-69	IGHJ5	ARSNWFDP	COVID-19Recovered	IGHV1-69	IGHJ5	CV225	CV247FU
CV247D22_M_11505159_TCCCTTGCTGTCTGAT_RD86	CV247FU_M_10149283_TCAGCTTCTATGAGCT_RD208	0.875	ARGNWFDP	COVID-19	IGHV1-69	IGHJ5	ARSNWFDP	COVID-19Recovered	IGHV1-69	IGHJ5	CV247	CV247FU
YR001D0_M_11484126_TTCTATGTTATTTGCT_RD77	EB215_M_365147_UID230669_RD32	0.875	ARGSWFDP	Healthy	IGHV3-11	IGHJ5	ARGNWFDP	Ebola	IGHV3-11	IGHJ5	YR001	EB215
HB01-94_M_10128518_TCCTTTCTACTATTGT_RD60	CV222D0_A2_10053090_TTGTATTTCGTGGTGT_RD52	0.875	TTDPRWGL	Healthy	IGHV3-15	IGHJ5	TTDPKWGL	COVID-19	IGHV3-15	IGHJ5	HB01-94	CV222
EA005D0_A1_10021814_TTCGGTTCGATTATTT_RD37	EA022D10_M_10838281_TATTATTATCTGGGCT_RD76	0.875	TTLNWFDP	Healthy	IGHV3-15	IGHJ5	TTSNWFDP	RSV-U	IGHV3-15	IGHJ5	EA005	EA022
HB76-49_M_10053216_TTGAGTCTTTTGCACT_RD36	E2A_M_136490_UID131808_RD27	0.875	TTEPWFDP	Healthy	IGHV3-15	IGHJ5	TTEGWFDP	Ebola	IGHV3-15	IGHJ5	HB76-49	E2A
CV258D0_M_10098257_TATTTTCATGTCTATT_RD12	E15B_G2_127599_UID124087_RD26	0.875	TTLYRLDP	COVID-19	IGHV3-15	IGHJ5	TTLYRRDP	Ebola	IGHV3-15	IGHJ5	CV258	E15B
CV325D0_M_10020049_TTACATTTCCTATTTT_RD197	EA024D0_A1_10338867_TATTATTGGTTATCTT_RD72	0.875	VKGDWGDD	COVID-19	IGHV3-23	IGHJ5	VKGAWGDD	Healthy	IGHV3-23	IGHJ5	CV325	EA024
CV293D0_M_10740968_TATGATAAGTTATTGT_RD30	YR004D0_M_11699200_TGTGCTACGATTCTAT_RD34	0.875	VGYNWFDP	COVID-19	IGHV3-30	IGHJ5	GGYNWFDP	Healthy	IGHV3-30	IGHJ5	CV293	YR004
CV233D0_A1_10000378_TTGTATGCGTTTGACT_RD43	CV234D2_A1_10003275_TGATTTATAATGTCGT_RD30	1	AMMTTPWV	COVID-19	IGHV3-33	IGHJ5	AMMTTPWV	COVID-19	IGHV3-33	IGHJ5	CV233	CV234
HB72-93_M_10415934_TACATTGTTTTGTTCT_RD72	YR001D0_M_10179458_TCTTATGATCTGACTT_RD72	0.875	ARDSGFDP	Healthy	IGHV3-48	IGHJ5	ARDSGFDT	Healthy	IGHV3-48	IGHJ5	HB72-93	YR001
HB72-93_A2_10043597_TCACTTTGCCTTAGAT_RD98	YR001D10_M_11608837_TCAGATTTACTGTCTT_RD10	0.875	ASHDWFDP	Healthy	IGHV3-53	IGHJ5	AGHDWFDP	RSV-I	IGHV3-53	IGHJ5	HB72-93	YR001
YR003D10_M_10325598_TTTTCTATATTTAGGT_RD77	YR006D10_M_10148781_TATAATTACGTGATCT_RD55	1	VKDRWVDY	RSV-U	IGHV3-64D	IGHJ5	VKDRWVDY	RSV-U	IGHV3-64D	IGHJ5	YR003	YR006
CV234D2_M_10574552_TCCATTCCTGTAGAGT_RD75	YR008D0_M_11912640_TTCAATTTACTCTTTT_RD66	1	GRDRWWAG	COVID-19	IGHV3-7	IGHJ5	GRDRWWAG	Healthy	IGHV3-7	IGHJ5	CV234	YR008
YR006D0_G2_10746723_TGGCTTATTGTCAGTT_RD15	E2A_G1_116889_UID114795_RD22	0.875	ARSNWFDP	Healthy	IGHV3-7	IGHJ5	ARSNLFDP	Ebola	IGHV3-7	IGHJ5	YR006	E2A
YR006D0_G2_10746723_TGGCTTATTGTCAGTT_RD15	E43a_A1_154768_UID112737_RD54	0.875	ARSNWFDP	Healthy	IGHV3-7	IGHJ5	ARGNWFDP	Ebola	IGHV3-7	IGHJ5	YR006	E43a
CV258D0_M_10135967_TGCATTTCTATTAAGT_RD79	E15A_M_102158_UID101928_RD14	0.875	TRSDWFDP	COVID-19	IGHV3-74	IGHJ5	VRSDWFDP	Ebola	IGHV3-74	IGHJ5	CV258	E15A
HB76-49_A1_10023608_TGACATTTGCTTTGTT_RD170	E15A_M_102158_UID101928_RD14	0.875	ARSDWFDP	Healthy	IGHV3-74	IGHJ5	VRSDWFDP	Ebola	IGHV3-74	IGHJ5	HB76-49	E15A
HB72-93_M_10018761_TCTGGTGTCATCGTTT_RD86	E15A_M_102158_UID101928_RD14	0.875	ARSDWFDP	Healthy	IGHV3-74	IGHJ5	VRSDWFDP	Ebola	IGHV3-74	IGHJ5	HB72-93	E15A
HB72-93_M_10093919_TTAATTGCCATGGGCT_RD91	E15A_M_102158_UID101928_RD14	0.875	TRSDWFDP	Healthy	IGHV3-74	IGHJ5	VRSDWFDP	Ebola	IGHV3-74	IGHJ5	HB72-93	E15A
HB73-97_G2_10822865_TATATTTTATTGCTAT_RD17	E15A_M_102158_UID101928_RD14	0.875	VMSDWFDP	Healthy	IGHV3-74	IGHJ5	VRSDWFDP	Ebola	IGHV3-74	IGHJ5	HB73-97	E15A
CV258D0_M_10309972_TTTACTTGTATAGATT_RD9	E15A_M_102158_UID101928_RD14	0.875	ARSDWFDP	COVID-19	IGHV3-74	IGHJ5	VRSDWFDP	Ebola	IGHV3-74	IGHJ5	CV258	E15A
CV256D0_G2_10014138_TTGGGTTCTATAACGT_RD67	E15A_M_102158_UID101928_RD14	0.875	VKSDWFDP	COVID-19	IGHV3-74	IGHJ5	VRSDWFDP	Ebola	IGHV3-74	IGHJ5	CV256	E15A
YR002D0_G2_10007038_TCCGATGTTCTACGTT_RD89	E15A_M_102158_UID101928_RD14	0.875	VKSDWFDP	Healthy	IGHV3-74	IGHJ5	VRSDWFDP	Ebola	IGHV3-74	IGHJ5	YR002	E15A
CV258D0_M_10135967_TGCATTTCTATTAAGT_RD79	E15B_A2_116978_UID114869_RD17	0.875	TRSDWFDP	COVID-19	IGHV3-74	IGHJ5	TRSNWFDP	Ebola	IGHV3-74	IGHJ5	CV258	E15B
HB72-93_M_10093919_TTAATTGCCATGGGCT_RD91	E15B_A2_116978_UID114869_RD17	0.875	TRSDWFDP	Healthy	IGHV3-74	IGHJ5	TRSNWFDP	Ebola	IGHV3-74	IGHJ5	HB72-93	E15B
CV258D0_M_10135967_TGCATTTCTATTAAGT_RD79	HB76-49_A1_10023608_TGACATTTGCTTTGTT_RD170	0.875	TRSDWFDP	COVID-19	IGHV3-74	IGHJ5	ARSDWFDP	Healthy	IGHV3-74	IGHJ5	CV258	HB76-49
HB72-93_M_10064684_TCTGATTCAATTTCTT_RD84	HB76-49_A1_10023608_TGACATTTGCTTTGTT_RD170	0.875	AKSDWFDP	Healthy	IGHV3-74	IGHJ5	ARSDWFDP	Healthy	IGHV3-74	IGHJ5	HB72-93	HB76-49
HB72-93_M_10093919_TTAATTGCCATGGGCT_RD91	HB76-49_A1_10023608_TGACATTTGCTTTGTT_RD170	0.875	TRSDWFDP	Healthy	IGHV3-74	IGHJ5	ARSDWFDP	Healthy	IGHV3-74	IGHJ5	HB72-93	HB76-49
HB72-93_M_10018761_TCTGGTGTCATCGTTT_RD86	HB76-49_A1_10023608_TGACATTTGCTTTGTT_RD170	1	ARSDWFDP	Healthy	IGHV3-74	IGHJ5	ARSDWFDP	Healthy	IGHV3-74	IGHJ5	HB72-93	HB76-49
CV258D0_M_10309972_TTTACTTGTATAGATT_RD9	HB76-49_A1_10023608_TGACATTTGCTTTGTT_RD170	1	ARSDWFDP	COVID-19	IGHV3-74	IGHJ5	ARSDWFDP	Healthy	IGHV3-74	IGHJ5	CV258	HB76-49
CV258D0_M_10309972_TTTACTTGTATAGATT_RD9	HB72-93_M_10093919_TTAATTGCCATGGGCT_RD91	0.875	ARSDWFDP	COVID-19	IGHV3-74	IGHJ5	TRSDWFDP	Healthy	IGHV3-74	IGHJ5	CV258	HB72-93
CV258D0_M_10135967_TGCATTTCTATTAAGT_RD79	HB72-93_M_10093919_TTAATTGCCATGGGCT_RD91	1	TRSDWFDP	COVID-19	IGHV3-74	IGHJ5	TRSDWFDP	Healthy	IGHV3-74	IGHJ5	CV258	HB72-93
CV258D0_M_10135967_TGCATTTCTATTAAGT_RD79	HB72-93_M_10018761_TCTGGTGTCATCGTTT_RD86	0.875	TRSDWFDP	COVID-19	IGHV3-74	IGHJ5	ARSDWFDP	Healthy	IGHV3-74	IGHJ5	CV258	HB72-93
CV258D0_M_10309972_TTTACTTGTATAGATT_RD9	HB72-93_M_10018761_TCTGGTGTCATCGTTT_RD86	1	ARSDWFDP	COVID-19	IGHV3-74	IGHJ5	ARSDWFDP	Healthy	IGHV3-74	IGHJ5	CV258	HB72-93
CV258D0_M_10309972_TTTACTTGTATAGATT_RD9	HB72-93_M_10064684_TCTGATTCAATTTCTT_RD84	0.875	ARSDWFDP	COVID-19	IGHV3-74	IGHJ5	AKSDWFDP	Healthy	IGHV3-74	IGHJ5	CV258	HB72-93
CV256D0_G2_10014138_TTGGGTTCTATAACGT_RD67	HB72-93_M_10064684_TCTGATTCAATTTCTT_RD84	0.875	VKSDWFDP	COVID-19	IGHV3-74	IGHJ5	AKSDWFDP	Healthy	IGHV3-74	IGHJ5	CV256	HB72-93
CV234D0_M_10451911_TCATCTATATTTCTCT_RD13	HB72-93_M_10064684_TCTGATTCAATTTCTT_RD84	0.875	AKSDWLDP	COVID-19	IGHV3-74	IGHJ5	AKSDWFDP	Healthy	IGHV3-74	IGHJ5	CV234	HB72-93
CV234D0_M_10451911_TCATCTATATTTCTCT_RD13	HB76-49_M_10093781_TTTATTTGTATTGGTT_RD84	0.875	AKSDWLDP	COVID-19	IGHV3-74	IGHJ5	ARSDWLDP	Healthy	IGHV3-74	IGHJ5	CV234	HB76-49
CV258D0_M_10309972_TTTACTTGTATAGATT_RD9	HB76-49_M_10093781_TTTATTTGTATTGGTT_RD84	0.875	ARSDWFDP	COVID-19	IGHV3-74	IGHJ5	ARSDWLDP	Healthy	IGHV3-74	IGHJ5	CV258	HB76-49
HB72-93_M_10018761_TCTGGTGTCATCGTTT_RD86	HB76-49_M_10093781_TTTATTTGTATTGGTT_RD84	0.875	ARSDWFDP	Healthy	IGHV3-74	IGHJ5	ARSDWLDP	Healthy	IGHV3-74	IGHJ5	HB72-93	HB76-49
HB76-49_M_10093781_TTTATTTGTATTGGTT_RD84	E70a_M_151992_UID112112_RD144	1	ARSDWLDP	Healthy	IGHV3-74	IGHJ5	ARSDWLDP	Ebola	IGHV3-74	IGHJ5	HB76-49	E70a
HB76-49_A1_10023608_TGACATTTGCTTTGTT_RD170	E70a_M_151992_UID112112_RD144	0.875	ARSDWFDP	Healthy	IGHV3-74	IGHJ5	ARSDWLDP	Ebola	IGHV3-74	IGHJ5	HB76-49	E70a
HB72-93_M_10018761_TCTGGTGTCATCGTTT_RD86	E70a_M_151992_UID112112_RD144	0.875	ARSDWFDP	Healthy	IGHV3-74	IGHJ5	ARSDWLDP	Ebola	IGHV3-74	IGHJ5	HB72-93	E70a
CV234D0_M_10451911_TCATCTATATTTCTCT_RD13	E70a_M_151992_UID112112_RD144	0.875	AKSDWLDP	COVID-19	IGHV3-74	IGHJ5	ARSDWLDP	Ebola	IGHV3-74	IGHJ5	CV234	E70a
CV258D0_M_10309972_TTTACTTGTATAGATT_RD9	E70a_M_151992_UID112112_RD144	0.875	ARSDWFDP	COVID-19	IGHV3-74	IGHJ5	ARSDWLDP	Ebola	IGHV3-74	IGHJ5	CV258	E70a
HB76-49_G2_10069734_TTGTATAGGGTTTTTT_RD181	E70a_M_151992_UID112112_RD144	0.875	AKSDWLDP	Healthy	IGHV3-74	IGHJ5	ARSDWLDP	Ebola	IGHV3-74	IGHJ5	HB76-49	E70a
CV258D0_M_10309972_TTTACTTGTATAGATT_RD9	YR001D10_G1_11103882_TAAGATCACTTTCTCT_RD38	0.875	ARSDWFDP	COVID-19	IGHV3-74	IGHJ5	AKSDWFDP	RSV-I	IGHV3-74	IGHJ5	CV258	YR001
HB72-93_M_10018761_TCTGGTGTCATCGTTT_RD86	YR001D10_G1_11103882_TAAGATCACTTTCTCT_RD38	0.875	ARSDWFDP	Healthy	IGHV3-74	IGHJ5	AKSDWFDP	RSV-I	IGHV3-74	IGHJ5	HB72-93	YR001
CV234D0_M_10451911_TCATCTATATTTCTCT_RD13	YR001D10_G1_11103882_TAAGATCACTTTCTCT_RD38	0.875	AKSDWLDP	COVID-19	IGHV3-74	IGHJ5	AKSDWFDP	RSV-I	IGHV3-74	IGHJ5	CV234	YR001
CV256D0_G2_10014138_TTGGGTTCTATAACGT_RD67	YR001D10_G1_11103882_TAAGATCACTTTCTCT_RD38	0.875	VKSDWFDP	COVID-19	IGHV3-74	IGHJ5	AKSDWFDP	RSV-I	IGHV3-74	IGHJ5	CV256	YR001
HB76-49_G2_10069734_TTGTATAGGGTTTTTT_RD181	YR001D10_G1_11103882_TAAGATCACTTTCTCT_RD38	0.875	AKSDWLDP	Healthy	IGHV3-74	IGHJ5	AKSDWFDP	RSV-I	IGHV3-74	IGHJ5	HB76-49	YR001
HB76-49_A1_10023608_TGACATTTGCTTTGTT_RD170	YR001D10_G1_11103882_TAAGATCACTTTCTCT_RD38	0.875	ARSDWFDP	Healthy	IGHV3-74	IGHJ5	AKSDWFDP	RSV-I	IGHV3-74	IGHJ5	HB76-49	YR001
HB72-93_M_10064684_TCTGATTCAATTTCTT_RD84	YR001D10_G1_11103882_TAAGATCACTTTCTCT_RD38	1	AKSDWFDP	Healthy	IGHV3-74	IGHJ5	AKSDWFDP	RSV-I	IGHV3-74	IGHJ5	HB72-93	YR001
HB72-93_M_10064684_TCTGATTCAATTTCTT_RD84	HB76-49_G2_10069734_TTGTATAGGGTTTTTT_RD181	0.875	AKSDWFDP	Healthy	IGHV3-74	IGHJ5	AKSDWLDP	Healthy	IGHV3-74	IGHJ5	HB72-93	HB76-49
CV234D0_M_10451911_TCATCTATATTTCTCT_RD13	HB76-49_G2_10069734_TTGTATAGGGTTTTTT_RD181	1	AKSDWLDP	COVID-19	IGHV3-74	IGHJ5	AKSDWLDP	Healthy	IGHV3-74	IGHJ5	CV234	HB76-49
CV256D0_G2_10014138_TTGGGTTCTATAACGT_RD67	YR002D0_G2_10007038_TCCGATGTTCTACGTT_RD89	1	VKSDWFDP	COVID-19	IGHV3-74	IGHJ5	VKSDWFDP	Healthy	IGHV3-74	IGHJ5	CV256	YR002
HB73-97_G2_10822865_TATATTTTATTGCTAT_RD17	YR002D0_G2_10007038_TCCGATGTTCTACGTT_RD89	0.875	VMSDWFDP	Healthy	IGHV3-74	IGHJ5	VKSDWFDP	Healthy	IGHV3-74	IGHJ5	HB73-97	YR002
YR001D10_G1_11103882_TAAGATCACTTTCTCT_RD38	YR002D0_G2_10007038_TCCGATGTTCTACGTT_RD89	0.875	AKSDWFDP	RSV-I	IGHV3-74	IGHJ5	VKSDWFDP	Healthy	IGHV3-74	IGHJ5	YR001	YR002
HB72-93_M_10064684_TCTGATTCAATTTCTT_RD84	YR002D0_G2_10007038_TCCGATGTTCTACGTT_RD89	0.875	AKSDWFDP	Healthy	IGHV3-74	IGHJ5	VKSDWFDP	Healthy	IGHV3-74	IGHJ5	HB72-93	YR002
CV256D0_G2_10014138_TTGGGTTCTATAACGT_RD67	HB73-97_G2_10822865_TATATTTTATTGCTAT_RD17	0.875	VKSDWFDP	COVID-19	IGHV3-74	IGHJ5	VMSDWFDP	Healthy	IGHV3-74	IGHJ5	CV256	HB73-97
HB72-93_M_10064684_TCTGATTCAATTTCTT_RD84	E70a_A2_189357_UID120508_RD142	0.875	AKSDWFDP	Healthy	IGHV3-74	IGHJ5	AKSNWFDP	Ebola	IGHV3-74	IGHJ5	HB72-93	E70a
YR001D10_G1_11103882_TAAGATCACTTTCTCT_RD38	E70a_A2_189357_UID120508_RD142	0.875	AKSDWFDP	RSV-I	IGHV3-74	IGHJ5	AKSNWFDP	Ebola	IGHV3-74	IGHJ5	YR001	E70a
YR001D10_G1_11103882_TAAGATCACTTTCTCT_RD38	E75a_M_193515_UID121447_RD66	0.875	AKSDWFDP	RSV-I	IGHV3-74	IGHJ5	AKTDWFDP	Ebola	IGHV3-74	IGHJ5	YR001	E75a
HB72-93_M_10064684_TCTGATTCAATTTCTT_RD84	E75a_M_193515_UID121447_RD66	0.875	AKSDWFDP	Healthy	IGHV3-74	IGHJ5	AKTDWFDP	Ebola	IGHV3-74	IGHJ5	HB72-93	E75a
HB09-89_M_10474976_TCAACTATGCTTTTAT_RD65	CV325D0_M_10156050_TTTTTTCTGTTTGGTT_RD22	0.875	ARGRRFDP	Healthy	IGHV4-34	IGHJ5	ARGRWFDP	COVID-19	IGHV4-34	IGHJ5	HB09-89	CV325
HB09-89_M_10474976_TCAACTATGCTTTTAT_RD65	CV225D2_M_10373668_TCGTGTCACGTGTGTT_RD9	0.875	ARGRRFDP	Healthy	IGHV4-34	IGHJ5	ARGRWFDP	COVID-19	IGHV4-34	IGHJ5	HB09-89	CV225
CV328D0_A1_10078266_TGGGGTTCGCTACTAT_RD145	CV225D2_M_10373668_TCGTGTCACGTGTGTT_RD9	0.875	ARGHWFDP	COVID-19	IGHV4-34	IGHJ5	ARGRWFDP	COVID-19	IGHV4-34	IGHJ5	CV328	CV225
CV325D0_M_10156050_TTTTTTCTGTTTGGTT_RD22	CV225D2_M_10373668_TCGTGTCACGTGTGTT_RD9	1	ARGRWFDP	COVID-19	IGHV4-34	IGHJ5	ARGRWFDP	COVID-19	IGHV4-34	IGHJ5	CV325	CV225
CV325D0_M_10156050_TTTTTTCTGTTTGGTT_RD22	CV328D0_A1_10078266_TGGGGTTCGCTACTAT_RD145	0.875	ARGRWFDP	COVID-19	IGHV4-34	IGHJ5	ARGHWFDP	COVID-19	IGHV4-34	IGHJ5	CV325	CV328
YR008D10_M_11385402_TTCTTTCGTCTTGGCT_RD8	E14B_G1_139534_UID134458_RD36	0.875	ARGDWFDP	RSV-I	IGHV4-34	IGHJ5	ARGKWFDP	Ebola	IGHV4-34	IGHJ5	YR008	E14B
CV328D0_A1_10078266_TGGGGTTCGCTACTAT_RD145	E14B_G1_139534_UID134458_RD36	0.875	ARGHWFDP	COVID-19	IGHV4-34	IGHJ5	ARGKWFDP	Ebola	IGHV4-34	IGHJ5	CV328	E14B
CV325D0_M_10156050_TTTTTTCTGTTTGGTT_RD22	E14B_G1_139534_UID134458_RD36	0.875	ARGRWFDP	COVID-19	IGHV4-34	IGHJ5	ARGKWFDP	Ebola	IGHV4-34	IGHJ5	CV325	E14B
CV225D2_M_10373668_TCGTGTCACGTGTGTT_RD9	E14B_G1_139534_UID134458_RD36	0.875	ARGRWFDP	COVID-19	IGHV4-34	IGHJ5	ARGKWFDP	Ebola	IGHV4-34	IGHJ5	CV225	E14B
CV325D0_M_10156050_TTTTTTCTGTTTGGTT_RD22	YR008D10_M_11385402_TTCTTTCGTCTTGGCT_RD8	0.875	ARGRWFDP	COVID-19	IGHV4-34	IGHJ5	ARGDWFDP	RSV-I	IGHV4-34	IGHJ5	CV325	YR008
CV328D0_A1_10078266_TGGGGTTCGCTACTAT_RD145	YR008D10_M_11385402_TTCTTTCGTCTTGGCT_RD8	0.875	ARGHWFDP	COVID-19	IGHV4-34	IGHJ5	ARGDWFDP	RSV-I	IGHV4-34	IGHJ5	CV328	YR008
CV225D2_M_10373668_TCGTGTCACGTGTGTT_RD9	YR008D10_M_11385402_TTCTTTCGTCTTGGCT_RD8	0.875	ARGRWFDP	COVID-19	IGHV4-34	IGHJ5	ARGDWFDP	RSV-I	IGHV4-34	IGHJ5	CV225	YR008
CV225D2_M_10373668_TCGTGTCACGTGTGTT_RD9	E15A_G1_123136_UID120229_RD20	0.875	ARGRWFDP	COVID-19	IGHV4-34	IGHJ5	ARGSWFDP	Ebola	IGHV4-34	IGHJ5	CV225	E15A
CV328D0_A1_10078266_TGGGGTTCGCTACTAT_RD145	E15A_G1_123136_UID120229_RD20	0.875	ARGHWFDP	COVID-19	IGHV4-34	IGHJ5	ARGSWFDP	Ebola	IGHV4-34	IGHJ5	CV328	E15A
CV325D0_M_10156050_TTTTTTCTGTTTGGTT_RD22	E15A_G1_123136_UID120229_RD20	0.875	ARGRWFDP	COVID-19	IGHV4-34	IGHJ5	ARGSWFDP	Ebola	IGHV4-34	IGHJ5	CV325	E15A
YR008D10_M_11385402_TTCTTTCGTCTTGGCT_RD8	E15A_G1_123136_UID120229_RD20	0.875	ARGDWFDP	RSV-I	IGHV4-34	IGHJ5	ARGSWFDP	Ebola	IGHV4-34	IGHJ5	YR008	E15A
E14B_G1_139534_UID134458_RD36	E15A_G1_123136_UID120229_RD20	0.875	ARGKWFDP	Ebola	IGHV4-34	IGHJ5	ARGSWFDP	Ebola	IGHV4-34	IGHJ5	E14B	E15A
CV221D0_G1_11120019_TCTTGTGTATTTGATT_RD68	CV224FU_M_10008675_TATTGTAGGGTTTCAT_RD24	0.875	ARRVWFDP	COVID-19	IGHV4-34	IGHJ5	AREVWFDP	COVID-19Recovered	IGHV4-34	IGHJ5	CV221	CV224FU
CV293FU_M_10005315_TGCGCTTTAATGCTGT_RD217	CV224FU_M_10008675_TATTGTAGGGTTTCAT_RD24	0.875	ARENWFDP	COVID-19Recovered	IGHV4-34	IGHJ5	AREVWFDP	COVID-19Recovered	IGHV4-34	IGHJ5	CV293FU	CV224FU
HB83-44_G2_10034392_TACACTGGCTTATGTT_RD121	E43a_M_373961_UID159427_RD77	1	ARQGAFDP	Healthy	IGHV4-39	IGHJ5	ARQGAFDP	Ebola	IGHV4-39	IGHJ5	HB83-44	E43a
CV221D2_M_10200985_TTGCCTCGCTTACTAT_RD74	CV226D0_M_10377860_TTGCTTGTCATAATTT_RD75	0.875	ARHRWFDP	COVID-19	IGHV4-59	IGHJ5	ARDRWFDP	COVID-19	IGHV4-59	IGHJ5	CV221	CV226
CV221D2_M_10200985_TTGCCTCGCTTACTAT_RD74	YR008D0_M_11412938_TAACTTATATTAAGTT_RD10	0.875	ARHRWFDP	COVID-19	IGHV4-59	IGHJ5	ARHSWFDP	Healthy	IGHV4-59	IGHJ5	CV221	YR008
CV233D0_M_10143855_TATGATATGGTCGCAT_RD65	YR002D0_G1_11650813_TATTTTTGCATCGTTT_RD90	0.875	ATDYGMDV	COVID-19	IGHV1-24	IGHJ6	ATDYVMDV	Healthy	IGHV1-24	IGHJ6	CV233	YR002
YR002D10_A1_12036052_TTTTATACAATCGTGT_RD71	YR008D10_G1_11484323_TTGATTGTCATCGTTT_RD14	1	ARGHGMDV	RSV-U	IGHV1-8	IGHJ6	ARGHGMDV	RSV-I	IGHV1-8	IGHJ6	YR002	YR008
YR002D10_A1_12036052_TTTTATACAATCGTGT_RD71	YR008D10_G1_10735170_TAATTTTGCCTAGTTT_RD64	1	ARGHGMDV	RSV-U	IGHV1-8	IGHJ6	ARGHGMDV	RSV-I	IGHV1-8	IGHJ6	YR002	YR008
YR002D10_A1_12036052_TTTTATACAATCGTGT_RD71	EA022D0_G1_10117002_TTCTATTGACTAAATT_RD68	1	ARGHGMDV	RSV-U	IGHV1-8	IGHJ6	ARGHGMDV	Healthy	IGHV1-8	IGHJ6	YR002	EA022
YR008D10_G1_11484323_TTGATTGTCATCGTTT_RD14	EA022D0_G1_10117002_TTCTATTGACTAAATT_RD68	1	ARGHGMDV	RSV-I	IGHV1-8	IGHJ6	ARGHGMDV	Healthy	IGHV1-8	IGHJ6	YR008	EA022
YR008D10_G1_10735170_TAATTTTGCCTAGTTT_RD64	EA022D0_G1_10117002_TTCTATTGACTAAATT_RD68	1	ARGHGMDV	RSV-I	IGHV1-8	IGHJ6	ARGHGMDV	Healthy	IGHV1-8	IGHJ6	YR008	EA022
CV256D0_M_10620642_TACATTCTATTCGCTT_RD23	CV325D0_M_10091971_TAGGATATTTTTATCT_RD82	0.875	ARESGMDV	COVID-19	IGHV3-21	IGHJ6	ARGSGMDV	COVID-19	IGHV3-21	IGHJ6	CV256	CV325
CV233D0_G1_10406474_TTGTGTCTCGTCGCTT_RD77	COV2-2418	1	AKPYGMDV	COVID-19	IGHV3-23	IGHJ6	AKPYGMDV	SARS-CoV-2 Spike	IGHV3-23	IGHJ6	CV233	COV2-2418
CV239D0_A2_10493617_TTTCGTTTAGTCTAAT_RD10	HB72-93_A1_10469445_TCGAATTATTTTTTTT_RD107	0.875	AKGGDMDV	COVID-19	IGHV3-30	IGHJ6	TKGGDMDV	Healthy	IGHV3-30	IGHJ6	CV239	HB72-93
CV239D0_A2_10493617_TTTCGTTTAGTCTAAT_RD10	CV293FU_A1_10668260_TGCTTTCTTCTGTCAT_RD195	0.875	AKGGDMDV	COVID-19	IGHV3-30	IGHJ6	SKGGDMDV	COVID-19Recovered	IGHV3-30	IGHJ6	CV239	CV293FU
HB72-93_A1_10469445_TCGAATTATTTTTTTT_RD107	CV293FU_A1_10668260_TGCTTTCTTCTGTCAT_RD195	0.875	TKGGDMDV	Healthy	IGHV3-30	IGHJ6	SKGGDMDV	COVID-19Recovered	IGHV3-30	IGHJ6	HB72-93	CV293FU
CV239D0_A2_10493617_TTTCGTTTAGTCTAAT_RD10	CV328D0_M_10118503_TGCGATATCTTTTTTT_RD23	0.875	AKGGDMDV	COVID-19	IGHV3-30	IGHJ6	AKGDGMDV	COVID-19	IGHV3-30	IGHJ6	CV239	CV328
CV239D0_M_10510962_TTACATTTACTTTAAT_RD13	HB74-76_M_10357840_TGGCGTCGTCTAATTT_RD51	0.875	ARHYGMDV	COVID-19	IGHV3-33	IGHJ6	ARDYGMDV	Healthy	IGHV3-33	IGHJ6	CV239	HB74-76
HB74-76_M_10357840_TGGCGTCGTCTAATTT_RD51	HB09-89_M_10030666_TGTTCTTATTTTGGGT_RD9	0.875	ARDYGMDV	Healthy	IGHV3-33	IGHJ6	ARDTGMDV	Healthy	IGHV3-33	IGHJ6	HB74-76	HB09-89
CV227D0_A1_10203436_TTAACTTCTCTTTGAT_RD84	CV293D0_M_10452054_TCATCTTACGTACGAT_RD121	0.875	ARDWGMDV	COVID-19	IGHV3-48	IGHJ6	ARDYGMDV	COVID-19	IGHV3-48	IGHJ6	CV227	CV293
CV227D0_A1_10203436_TTAACTTCTCTTTGAT_RD84	CV225D2_M_10350114_TAGTTTGATTTATCAT_RD76	0.875	ARDWGMDV	COVID-19	IGHV3-48	IGHJ6	ARDMGMDV	COVID-19	IGHV3-48	IGHJ6	CV227	CV225
CV293D0_M_10452054_TCATCTTACGTACGAT_RD121	CV225D2_M_10350114_TAGTTTGATTTATCAT_RD76	0.875	ARDYGMDV	COVID-19	IGHV3-48	IGHJ6	ARDMGMDV	COVID-19	IGHV3-48	IGHJ6	CV293	CV225
CV234D0_M_10116572_TCAAATTCCTTCGTGT_RD102	CV328D0_M_10201253_TATAGTAATATTTGTT_RD31	0.875	ARDQPMDV	COVID-19	IGHV3-53	IGHJ6	ARDQSMDV	COVID-19	IGHV3-53	IGHJ6	CV234	CV328
YR003D10_M_10287192_TCCATTTTTATCCGGT_RD24	EA008D10_M_11307327_TGCGATCGCGTCGTCT_RD48	0.875	ARGGAMDV	RSV-U	IGHV3-53	IGHJ6	ARGAGMDV	RSV-I	IGHV3-53	IGHJ6	YR003	EA008
CV226D0_A1_10389910_TCTTGTATTATTTTAT_RD33	CV222D2_M_10271443_TAGCGTCAACTTGCGT_RD10	0.875	ARSYGMDV	COVID-19	IGHV3-7	IGHJ6	ARLYGMDV	COVID-19	IGHV3-7	IGHJ6	CV226	CV222
CV226D0_A1_10389910_TCTTGTATTATTTTAT_RD33	EA008D10_M_10077234_TTTGTTCGTATCTCTT_RD50	0.875	ARSYGMDV	COVID-19	IGHV3-7	IGHJ6	ARSRGMDV	RSV-I	IGHV3-7	IGHJ6	CV226	EA008
YR004D10_M_11424545_TAAAGTGTGCTATGAT_RD71	EA008D10_M_10077234_TTTGTTCGTATCTCTT_RD50	0.875	ARGRGMDV	RSV-I	IGHV3-7	IGHJ6	ARSRGMDV	RSV-I	IGHV3-7	IGHJ6	YR004	EA008
YR006D0_G2_10287995_TCACTTCCTATGCGTT_RD75	EA008D10_M_10077234_TTTGTTCGTATCTCTT_RD50	0.875	ARSRGVDV	Healthy	IGHV3-7	IGHJ6	ARSRGMDV	RSV-I	IGHV3-7	IGHJ6	YR006	EA008
YR004D10_M_11424545_TAAAGTGTGCTATGAT_RD71	EA008D0_M_10121452_TGGGGTCCAGTTGCGT_RD11	0.875	ARGRGMDV	RSV-I	IGHV3-7	IGHJ6	ARGRTMDV	Healthy	IGHV3-7	IGHJ6	YR004	EA008
YR004D10_M_11424545_TAAAGTGTGCTATGAT_RD71	EA024D0_M_11693448_TTAATTTACTTAGGGT_RD82	1	ARGRGMDV	RSV-I	IGHV3-7	IGHJ6	ARGRGMDV	Healthy	IGHV3-7	IGHJ6	YR004	EA024
EA008D10_M_10077234_TTTGTTCGTATCTCTT_RD50	EA024D0_M_11693448_TTAATTTACTTAGGGT_RD82	0.875	ARSRGMDV	RSV-I	IGHV3-7	IGHJ6	ARGRGMDV	Healthy	IGHV3-7	IGHJ6	EA008	EA024
EA008D0_M_10121452_TGGGGTCCAGTTGCGT_RD11	EA024D0_M_11693448_TTAATTTACTTAGGGT_RD82	0.875	ARGRTMDV	Healthy	IGHV3-7	IGHJ6	ARGRGMDV	Healthy	IGHV3-7	IGHJ6	EA008	EA024
YR003D0_M_11421310_TATTTTAGACTGCTAT_RD41	EA008D0_M_10274025_TGAGTTTCGTTTACAT_RD102	1	ARARGMEV	Healthy	IGHV3-7	IGHJ6	ARARGMEV	Healthy	IGHV3-7	IGHJ6	YR003	EA008
E2A_G2_107322_UID106435_RD25	E75a_A1_331440_UID150806_RD108	0.875	ARNNAMDV	Ebola	IGHV3-7	IGHJ6	ARRNAMDV	Ebola	IGHV3-7	IGHJ6	E2A	E75a
HB01-94_A1_10000091_TTCTTTAACATCCGTT_RD12	YR008D0_A2_10139968_TGTGTTCTTCTAGCTT_RD76	0.875	ARSPAMDV	Healthy	IGHV3-72	IGHJ6	ARSPTMDV	Healthy	IGHV3-72	IGHJ6	HB01-94	YR008
HB72-93_M_10312176_TCAAGTGCCATTTTTT_RD23	CV225D2_M_10465938_TGGCGTGACTTGGCAT_RD63	0.875	ARIYYMDV	Healthy	IGHV3-74	IGHJ6	ARSYYMDV	COVID-19	IGHV3-74	IGHJ6	HB72-93	CV225
CV234D2_M_10176970_TCTTATTCACTCTCTT_RD108	CV247D0_M_10943355_TAAATTTGCTTTTTTT_RD98	0.875	ARAYGSDV	COVID-19	IGHV3-74	IGHJ6	ARAYNSDV	COVID-19	IGHV3-74	IGHJ6	CV234	CV247
CV293FU_M_10196560_TTTGGTTTTGTTGCGT_RD19	YR008D0_A2_10084876_TGGCATGTCTTATACT_RD59	0.875	ASKYGMDV	COVID-19Recovered	IGHV3-74	IGHJ6	ASAYGMDV	Healthy	IGHV3-74	IGHJ6	CV293FU	YR008
YR001D10_M_10512604_TTTACTTCGTTCTATT_RD102	E2B_A2_104190_UID103697_RD24	0.875	VRDNGMDV	RSV-I	IGHV3-74	IGHJ6	VRENGMDV	Ebola	IGHV3-74	IGHJ6	YR001	E2B
CV226D0_M_10114465_TAAGCTACTATACATT_RD93	HB01-94_M_10854736_TCCTTTTTAGTATACT_RD75	0.875	ATHFGMDV	COVID-19	IGHV4-34	IGHJ6	ATIFGMDV	Healthy	IGHV4-34	IGHJ6	CV226	HB01-94
CV258D0_M_10059865_TTTTATGGGCTTATTT_RD94	HB74-76_G2_10041488_TCCAATATTTTATTGT_RD28	0.875	ARGTGMDV	COVID-19	IGHV4-34	IGHJ6	ARTGGMDV	Healthy	IGHV4-34	IGHJ6	CV258	HB74-76
CV258D0_M_10059865_TTTTATGGGCTTATTT_RD94	HB76-49_A2_10005184_TCTGTTTTATTAGGAT_RD83	0.875	ARGTGMDV	COVID-19	IGHV4-34	IGHJ6	ARTGGMDV	Healthy	IGHV4-34	IGHJ6	CV258	HB76-49
HB74-76_G2_10041488_TCCAATATTTTATTGT_RD28	HB76-49_A2_10005184_TCTGTTTTATTAGGAT_RD83	1	ARTGGMDV	Healthy	IGHV4-34	IGHJ6	ARTGGMDV	Healthy	IGHV4-34	IGHJ6	HB74-76	HB76-49
EA003D0_M_11002880_TAATCTGCCTTGCGTT_RD98	EA014D10_M_11029252_TAACATTGCGTATCTT_RD84	0.875	ARLGGMDV	Healthy	IGHV4-39	IGHJ6	ARMGGMDV	RSV-U	IGHV4-39	IGHJ6	EA003	EA014
EA008D0_M_10026751_TAAGATATAATAAATT_RD26	EA024D0_M_10150329_TACCTTGTATTTCGCT_RD65	1	ARGSRYFQH	Healthy	IGHV3-7	IGHJ1	ARGSRYFQH	Healthy	IGHV3-7	IGHJ1	EA008	EA024
CV222D0_A1_10001657_TGCCTTAAGTTCTGTT_RD53	EB215_G3_408447_UID245043_RD20	0.888889	ARGSVVAPD	COVID-19	IGHV4-34	IGHJ1	ARGSVVVPD	Ebola	IGHV4-34	IGHJ1	CV222	EB215
YF193D0_A1_371929_UID214053_RD9	YF207D0_A1_319968_UID214053_RD38	1	ARQGGEMPV	Healthy	IGHV4-38-2	IGHJ1	ARQGGEMPV	Healthy	IGHV4-38-2	IGHJ1	YF193	YF207
HB01-94_M_10074140_TAATCTTGGTTAGATT_RD44	CV247D9_M_10588625_TTGTATGCCGTTTGTT_RD73	0.888889	AKGPGHFQY	Healthy	IGHV6-1	IGHJ1	ARGPGHFQY	COVID-19	IGHV6-1	IGHJ1	HB01-94	CV247
HB73-97_A2_10065199_TGATGTCCTCTTAATT_RD55	EA005D10_M_10125691_TTTAGTGTTGTTATAT_RD80	0.888889	ARDAWYFDL	Healthy	IGHV3-74	IGHJ2	ARDGWYFDL	RSV-I	IGHV3-74	IGHJ2	HB73-97	EA005
YR002D0_A1_10002282_TACTTTCTTGTATAGT_RD63	EA005D10_M_10125691_TTTAGTGTTGTTATAT_RD80	0.888889	ARGGWYFDL	Healthy	IGHV3-74	IGHJ2	ARDGWYFDL	RSV-I	IGHV3-74	IGHJ2	YR002	EA005
YR002D10_M_11686621_TTATCTGGGTTTTTTT_RD13	EA008D0_M_10064489_TAGTTTCATTTTGGGT_RD32	1	ARGTWYFDL	RSV-U	IGHV4-34	IGHJ2	ARGTWYFDL	Healthy	IGHV4-34	IGHJ2	YR002	EA008
EA003D0_M_10083767_TTACATATAGTTAGGT_RD68	EA014D10_M_10289969_TAACGTTGCGTTACCT_RD30	0.888889	ARTVGYIDL	Healthy	IGHV6-1	IGHJ2	ARTRGYIDL	RSV-U	IGHV6-1	IGHJ2	EA003	EA014
CV256D0_M_10133142_TTAAGTCTTTTTTTGT_RD12	CV225D0_M_11494812_TCAGTTTGTATTAGTT_RD13	0.888889	AREGDAFDI	COVID-19	IGHV1-2	IGHJ3	AREADAFDI	COVID-19	IGHV1-2	IGHJ3	CV256	CV225
YR002D0_M_11476110_TAATCTGGCGTGCTAT_RD100	EA008D10_M_10022757_TGCCGTCGTATAAAGT_RD13	0.888889	ARGGRHFDI	Healthy	IGHV1-2	IGHJ3	ARGGRAFDI	RSV-I	IGHV1-2	IGHJ3	YR002	EA008
CV234D0_G1_10243822_TGGACTATGATAATGT_RD10	EA022D10_M_10640010_TTTATTTTATTCATTT_RD80	0.888889	AREGFAFDI	COVID-19	IGHV1-46	IGHJ3	AREGDAFDI	RSV-U	IGHV1-46	IGHJ3	CV234	EA022
CV234D0_G1_10243822_TGGACTATGATAATGT_RD10	EB216_G2_169195_UID144696_RD31	0.888889	AREGFAFDI	COVID-19	IGHV1-46	IGHJ3	AREGGAFDI	Ebola	IGHV1-46	IGHJ3	CV234	EB216
CV247FU_M_10892544_TATCATATTTTGAGTT_RD208	EB216_G2_169195_UID144696_RD31	0.888889	ARESGAFDI	COVID-19Recovered	IGHV1-46	IGHJ3	AREGGAFDI	Ebola	IGHV1-46	IGHJ3	CV247FU	EB216
EA022D10_M_10640010_TTTATTTTATTCATTT_RD80	EB216_G2_169195_UID144696_RD31	0.888889	AREGDAFDI	RSV-U	IGHV1-46	IGHJ3	AREGGAFDI	Ebola	IGHV1-46	IGHJ3	EA022	EB216
CV234D2_M_10691388_TTACTTATTATATCTT_RD43	EA024D0_M_10390615_TTGTATATCCTTGTAT_RD60	1	ARGAGAFDI	COVID-19	IGHV1-69	IGHJ3	ARGAGAFDI	Healthy	IGHV1-69	IGHJ3	CV234	EA024
HB01-94_M_10930339_TGCTTTACCATTGGTT_RD96	EA014D10_M_10122865_TTTCTTCTCTTTGGTT_RD44	0.888889	ARDRRAFDI	Healthy	IGHV3-11	IGHJ3	ARDRSAFDI	RSV-U	IGHV3-11	IGHJ3	HB01-94	EA014
CV256D0_M_10027491_TCCTGTAGGGTTCTTT_RD68	CV247D2_A1_10590828_TCTGATGTGCTTTGTT_RD29	0.888889	ARDGGAFDI	COVID-19	IGHV3-21	IGHJ3	ARDRGAFDI	COVID-19	IGHV3-21	IGHJ3	CV256	CV247
CV256D0_M_10373402_TCGACTAGCATCTAAT_RD77	CV247D2_A1_10590828_TCTGATGTGCTTTGTT_RD29	0.888889	ARDQGAFDI	COVID-19	IGHV3-21	IGHJ3	ARDRGAFDI	COVID-19	IGHV3-21	IGHJ3	CV256	CV247
CV256D0_M_10027491_TCCTGTAGGGTTCTTT_RD68	EA014D10_M_10395060_TTAAGTCTTTTCTATT_RD86	0.888889	ARDGGAFDI	COVID-19	IGHV3-21	IGHJ3	ARDGDAFDI	RSV-U	IGHV3-21	IGHJ3	CV256	EA014
YR008D0_M_11660117_TCATATGGTTTATTCT_RD37	EA014D10_M_10395060_TTAAGTCTTTTCTATT_RD86	0.888889	ARDKDAFDI	Healthy	IGHV3-21	IGHJ3	ARDGDAFDI	RSV-U	IGHV3-21	IGHJ3	YR008	EA014
HB01-94_M_10130927_TTTTCTAATGTCAACT_RD68	EA014D10_M_10395060_TTAAGTCTTTTCTATT_RD86	0.888889	ARDPDAFDI	Healthy	IGHV3-21	IGHJ3	ARDGDAFDI	RSV-U	IGHV3-21	IGHJ3	HB01-94	EA014
HB01-94_M_10130927_TTTTCTAATGTCAACT_RD68	YR008D0_M_11660117_TCATATGGTTTATTCT_RD37	0.888889	ARDPDAFDI	Healthy	IGHV3-21	IGHJ3	ARDKDAFDI	Healthy	IGHV3-21	IGHJ3	HB01-94	YR008
YR008D0_M_11660117_TCATATGGTTTATTCT_RD37	EA014D10_M_10536053_TGTTATCGGATCTAGT_RD31	0.888889	ARDKDAFDI	Healthy	IGHV3-21	IGHJ3	ARDPDAFDI	RSV-U	IGHV3-21	IGHJ3	YR008	EA014
HB01-94_M_10130927_TTTTCTAATGTCAACT_RD68	EA014D10_M_10536053_TGTTATCGGATCTAGT_RD31	1	ARDPDAFDI	Healthy	IGHV3-21	IGHJ3	ARDPDAFDI	RSV-U	IGHV3-21	IGHJ3	HB01-94	EA014
CV226D2_M_10458667_TCCAATTATTTGTTTT_RD24	HB01-94_M_10473208_TTTTTTTGTGTCTGAT_RD16	0.888889	AKGRGAFDI	COVID-19	IGHV3-23	IGHJ3	AKGGRAFDI	Healthy	IGHV3-23	IGHJ3	CV226	HB01-94
CV226D2_M_10458667_TCCAATTATTTGTTTT_RD24	YR008D0_G1_11472991_TTTTATCCAGTGGGCT_RD81	0.888889	AKGRGAFDI	COVID-19	IGHV3-23	IGHJ3	AKGVGAFDI	Healthy	IGHV3-23	IGHJ3	CV226	YR008
CV247D0_M_10029976_TGTTATATATTGGGCT_RD47	EA008D10_M_10123194_TAAGATTTGCTTAAGT_RD32	0.888889	AKGADAFDI	COVID-19	IGHV3-23	IGHJ3	AKDADAFDI	RSV-I	IGHV3-23	IGHJ3	CV247	EA008
CV258D0_A1_10352623_TTAGATTGTTTAGCTT_RD38	HB83-44_M_10177933_TCAGGTAATTTGGTGT_RD52	1	AKESDAFDV	COVID-19	IGHV3-30	IGHJ3	AKESDAFDV	Healthy	IGHV3-30	IGHJ3	CV258	HB83-44
YR002D10_M_11488125_TGCATTGTGCTCAAAT_RD22	YR006D10_A2_10413466_TCTTCTCGGCTACTTT_RD89	0.888889	AKESDGFDI	RSV-U	IGHV3-30	IGHJ3	AKESHGFDI	RSV-U	IGHV3-30	IGHJ3	YR002	YR006
CV328D0_G2_10461008_TACGTTGTTGTAGGTT_RD35	E15B_A2_106816_UID105990_RD11	0.888889	AKETNSFDV	COVID-19	IGHV3-30	IGHJ3	AKETNSFDI	Ebola	IGHV3-30	IGHJ3	CV328	E15B
HB09-89_M_10624068_TTATTTTTTGTCTCGT_RD15	EA005D10_M_10039471_TAGCGTGTGTTTGAGT_RD71	0.888889	ARDHGAFDI	Healthy	IGHV3-48	IGHJ3	ARDGGAFDI	RSV-I	IGHV3-48	IGHJ3	HB09-89	EA005
CV227D9_G1_10104199_TCAATTATTTTGTTTT_RD53	CV221D0_G1_10808509_TTGCTTCTTGTACTTT_RD40	0.888889	AREVRAFDI	COVID-19	IGHV3-53	IGHJ3	AREVGAFDI	COVID-19	IGHV3-53	IGHJ3	CV227	CV221
CV227D9_G1_10104199_TCAATTATTTTGTTTT_RD53	CV247D22_G1_10145295_TGGTTTATGCTTATCT_RD87	0.888889	AREVRAFDI	COVID-19	IGHV3-53	IGHJ3	AREVYAFDI	COVID-19	IGHV3-53	IGHJ3	CV227	CV247
CV221D0_G1_10808509_TTGCTTCTTGTACTTT_RD40	CV247D22_G1_10145295_TGGTTTATGCTTATCT_RD87	0.888889	AREVGAFDI	COVID-19	IGHV3-53	IGHJ3	AREVYAFDI	COVID-19	IGHV3-53	IGHJ3	CV221	CV247
CV223D0_G1_10206087_TACTATTCGTTACTTT_RD77	CV247D22_G1_10145295_TGGTTTATGCTTATCT_RD87	0.888889	AREAYAFDI	COVID-19	IGHV3-53	IGHJ3	AREVYAFDI	COVID-19	IGHV3-53	IGHJ3	CV223	CV247
CV223D0_G1_10257785_TAATGTATCGTAAGGT_RD34	CV225D2_G1_10898510_TCCTCTGCGTTGTCGT_RD30	0.888889	ARGDYDSLI	COVID-19	IGHV3-53	IGHJ3	ARGYYDSLI	COVID-19	IGHV3-53	IGHJ3	CV223	CV225
CV221D0_G1_10808509_TTGCTTCTTGTACTTT_RD40	EA022D0_M_10966311_TAAATTAGTTTTCCTT_RD81	0.888889	AREVGAFDI	COVID-19	IGHV3-53	IGHJ3	ARSVGAFDI	Healthy	IGHV3-53	IGHJ3	CV221	EA022
CV226D0_M_10273423_TTTGGTATTGTTTTAT_RD26	EA022D0_M_11679608_TAAGTTAGAGTTATTT_RD48	0.888889	ARGGGAFDI	COVID-19	IGHV3-53	IGHJ3	ARGRGAFDI	Healthy	IGHV3-53	IGHJ3	CV226	EA022
YR002D10_M_10034455_TTAATTTTCTTATTAT_RD68	EA022D0_M_11679608_TAAGTTAGAGTTATTT_RD48	0.888889	ARGRPAFDI	RSV-U	IGHV3-53	IGHJ3	ARGRGAFDI	Healthy	IGHV3-53	IGHJ3	YR002	EA022
CV233D0_M_10329222_TTGGGTTATTTAGCTT_RD77	CV234D2_A1_10003029_TTATGTAGAATCTAAT_RD60	1	ARGFHSFDI	COVID-19	IGHV3-72	IGHJ3	ARGFHSFDI	COVID-19	IGHV3-72	IGHJ3	CV233	CV234
HB09-89_M_10309589_TCTAATGCCGTAGCTT_RD58	EA024D10_M_10024453_TCGTCTAGTTTTTATT_RD28	0.888889	ARGHNGFDI	Healthy	IGHV3-72	IGHJ3	ARGHNSFDI	RSV-U	IGHV3-72	IGHJ3	HB09-89	EA024
CV247D2_G2_11120572_TTTGTTAGTATCCACT_RD74	EA024D10_M_10030237_TAAATTAATTTTGCAT_RD42	0.888889	ARGLNSFDM	COVID-19	IGHV3-72	IGHJ3	ARGLNSFDI	RSV-U	IGHV3-72	IGHJ3	CV247	EA024
CV227D0_M_10213262_TCGCGTCTATTGATTT_RD92	CV239D0_M_10691087_TTCACTGTACTGGTTT_RD12	0.888889	VREEGAFDI	COVID-19	IGHV3-74	IGHJ3	VREDGAFDI	COVID-19	IGHV3-74	IGHJ3	CV227	CV239
EA005D10_M_10004402_TGAGATTAATTTAAAT_RD24	EA024D0_M_10616183_TCGTATACCGTATGCT_RD22	0.888889	VREADAFDI	RSV-I	IGHV3-74	IGHJ3	VREADAFDV	Healthy	IGHV3-74	IGHJ3	EA005	EA024
CV234D0_M_10165048_TAACCTGCCATAGGTT_RD83	EA003D0_M_11379916_TCTCGTGAATTGCGAT_RD104	0.888889	ARGPDAFDI	COVID-19	IGHV4-34	IGHJ3	ARGLDAFDI	Healthy	IGHV4-34	IGHJ3	CV234	EA003
CV256D0_M_10129281_TAGAGTTACGTCGATT_RD80	YR001D0_M_11726892_TCTTATTATCTTTCGT_RD36	0.888889	ARGPYAFDI	COVID-19	IGHV4-39	IGHJ3	ARGYYAFDI	Healthy	IGHV4-39	IGHJ3	CV256	YR001
HB09-89_M_10572260_TCCTTTATACTAAGCT_RD48	YR001D10_M_11943345_TTAACTTCGGTTAGAT_RD37	0.888889	ARRPGAFDI	Healthy	IGHV4-39	IGHJ3	ARRWGAFDI	RSV-I	IGHV4-39	IGHJ3	HB09-89	YR001
CV225D0_M_10128610_TCGCATCAAATAACAT_RD73	EA014D0_M_10097688_TATAATATGTTAGGTT_RD68	0.888889	ANGHDAFDI	COVID-19	IGHV4-59	IGHJ3	ARGHDAFDI	Healthy	IGHV4-59	IGHJ3	CV225	EA014
HB73-97_G2_10482019_TCAAGTACGGTTCCAT_RD75	EA024D0_G2_10149741_TCTAATTGTGTGAGGT_RD53	0.888889	AREWSAFDI	Healthy	IGHV4-59	IGHJ3	AREWSAFDF	Healthy	IGHV4-59	IGHJ3	HB73-97	EA024
HB01-94_G1_10096456_TACTCTATGCTGCCAT_RD87	EA003D0_G1_10144646_TCAGATACGGTCGATT_RD52	0.888889	ARRPSAFDI	Healthy	IGHV5-51	IGHJ3	ARQPSAFDI	Healthy	IGHV5-51	IGHJ3	HB01-94	EA003
YR003D10_A1_10320166_TGAAGTTTGTTCAAAT_RD16	EA014D0_A1_10109665_TGTCATCCTCTTTTGT_RD30	0.888889	ARRAGAFDI	RSV-U	IGHV5-51	IGHJ3	ARRNGAFDI	Healthy	IGHV5-51	IGHJ3	YR003	EA014
YR003D10_A1_10320166_TGAAGTTTGTTCAAAT_RD16	E46a_A1_101334_UID100328_RD86	1	ARRAGAFDI	RSV-U	IGHV5-51	IGHJ3	ARRAGAFDI	Ebola	IGHV5-51	IGHJ3	YR003	E46a
EA014D0_A1_10109665_TGTCATCCTCTTTTGT_RD30	E46a_A1_101334_UID100328_RD86	0.888889	ARRNGAFDI	Healthy	IGHV5-51	IGHJ3	ARRAGAFDI	Ebola	IGHV5-51	IGHJ3	EA014	E46a
CV233D0_A1_10000936_TTCACTCGCCTTTAGT_RD28	CV234D2_A1_10053004_TTGGGTTTGGTTGTGT_RD31	0.888889	ARGRSMVNN	COVID-19	IGHV1-18	IGHJ4	ARGRSMINN	COVID-19	IGHV1-18	IGHJ4	CV233	CV234
CV233D0_A2_10178745_TCTGATATTATTAATT_RD73	CV234D2_A2_10147570_TTTGCTTAATTTATTT_RD78	0.888889	ARGVTPLDS	COVID-19	IGHV1-18	IGHJ4	ARGVTPLDP	COVID-19	IGHV1-18	IGHJ4	CV233	CV234
CV233D0_A1_10069800_TTCTATCATTTGAATT_RD49	CV234D2_A1_10160896_TCACTTGCCATTAGGT_RD71	1	GRGITMMDY	COVID-19	IGHV1-18	IGHJ4	GRGITMMDY	COVID-19	IGHV1-18	IGHJ4	CV233	CV234
HB09-89_M_10358641_TGATGTCAACTCATTT_RD75	CV247D0_A2_10160668_TTATATTGGCTTACGT_RD24	0.888889	ARGQNYFDY	Healthy	IGHV1-18	IGHJ4	ARGTNYFDY	COVID-19	IGHV1-18	IGHJ4	HB09-89	CV247
HB09-89_A1_10189610_TGTGATGTTCTCAGCT_RD73	CV247D0_A2_10160668_TTATATTGGCTTACGT_RD24	0.888889	ARGLNYFDY	Healthy	IGHV1-18	IGHJ4	ARGTNYFDY	COVID-19	IGHV1-18	IGHJ4	HB09-89	CV247
CV227D0_M_10817969_TGACCTTTTTTGTAGT_RD76	YR002D0_M_10166371_TTTAATCCAATACGTT_RD11	0.888889	ARDRSSSSY	COVID-19	IGHV1-18	IGHJ4	ARDRSSSDY	Healthy	IGHV1-18	IGHJ4	CV227	YR002
HB73-97_G2_10241438_TTAACTATATTGCTTT_RD57	YR002D0_M_10166371_TTTAATCCAATACGTT_RD11	0.888889	ARDRSNSDY	Healthy	IGHV1-18	IGHJ4	ARDRSSSDY	Healthy	IGHV1-18	IGHJ4	HB73-97	YR002
CV227D0_M_10817969_TGACCTTTTTTGTAGT_RD76	EB215_M_328480_UID217315_RD31	0.888889	ARDRSSSSY	COVID-19	IGHV1-18	IGHJ4	ARDRSSSDY	Ebola	IGHV1-18	IGHJ4	CV227	EB215
YR004D0_M_11917161_TTTATTGCTTTGTTAT_RD44	EB215_M_328480_UID217315_RD31	0.888889	ARDRSSSDF	Healthy	IGHV1-18	IGHJ4	ARDRSSSDY	Ebola	IGHV1-18	IGHJ4	YR004	EB215
YR002D0_M_10166371_TTTAATCCAATACGTT_RD11	EB215_M_328480_UID217315_RD31	1	ARDRSSSDY	Healthy	IGHV1-18	IGHJ4	ARDRSSSDY	Ebola	IGHV1-18	IGHJ4	YR002	EB215
HB73-97_G2_10241438_TTAACTATATTGCTTT_RD57	EB215_M_328480_UID217315_RD31	0.888889	ARDRSNSDY	Healthy	IGHV1-18	IGHJ4	ARDRSSSDY	Ebola	IGHV1-18	IGHJ4	HB73-97	EB215
YR004D0_M_11584268_TGCCATCGGCTAGATT_RD25	EB215_M_328480_UID217315_RD31	1	ARDRSSSDY	Healthy	IGHV1-18	IGHJ4	ARDRSSSDY	Ebola	IGHV1-18	IGHJ4	YR004	EB215
CV227D0_M_10817969_TGACCTTTTTTGTAGT_RD76	YR004D0_M_11584268_TGCCATCGGCTAGATT_RD25	0.888889	ARDRSSSSY	COVID-19	IGHV1-18	IGHJ4	ARDRSSSDY	Healthy	IGHV1-18	IGHJ4	CV227	YR004
HB73-97_G2_10241438_TTAACTATATTGCTTT_RD57	YR004D0_M_11584268_TGCCATCGGCTAGATT_RD25	0.888889	ARDRSNSDY	Healthy	IGHV1-18	IGHJ4	ARDRSSSDY	Healthy	IGHV1-18	IGHJ4	HB73-97	YR004
YR002D0_M_10166371_TTTAATCCAATACGTT_RD11	YR004D0_M_11584268_TGCCATCGGCTAGATT_RD25	1	ARDRSSSDY	Healthy	IGHV1-18	IGHJ4	ARDRSSSDY	Healthy	IGHV1-18	IGHJ4	YR002	YR004
YR002D0_M_10166371_TTTAATCCAATACGTT_RD11	YR004D0_M_11917161_TTTATTGCTTTGTTAT_RD44	0.888889	ARDRSSSDY	Healthy	IGHV1-18	IGHJ4	ARDRSSSDF	Healthy	IGHV1-18	IGHJ4	YR002	YR004
YR008D0_M_10821786_TCATGTGCTTTTTTGT_RD65	EA014D10_M_10667810_TATATTTGGTTCAGGT_RD89	0.888889	ARDQDYFDY	Healthy	IGHV1-18	IGHJ4	ARDLDYFDY	RSV-U	IGHV1-18	IGHJ4	YR008	EA014
YR008D0_M_10821786_TCATGTGCTTTTTTGT_RD65	E14A_A1_124454_UID121356_RD10	0.888889	ARDQDYFDY	Healthy	IGHV1-18	IGHJ4	ARDQDFFDY	Ebola	IGHV1-18	IGHJ4	YR008	E14A
YR008D0_M_11716856_TCTCTTTTTTTGGACT_RD68	EA024D10_M_10849394_TTTCATAAAATAAGTT_RD106	0.888889	ARDWSGLDY	Healthy	IGHV1-18	IGHJ4	ARDSSGLDY	RSV-U	IGHV1-18	IGHJ4	YR008	EA024
EA022D10_M_10167099_TATTCTGGGATTAATT_RD63	E70a_A1_115788_UID103778_RD28	0.888889	ARDQGGGDY	RSV-U	IGHV1-18	IGHJ4	ARDPGGGDY	Ebola	IGHV1-18	IGHJ4	EA022	E70a
EA022D10_M_10167099_TATTCTGGGATTAATT_RD63	E70a_A2_345597_UID153660_RD76	0.888889	ARDQGGGDY	RSV-U	IGHV1-18	IGHJ4	ARDPGGGDY	Ebola	IGHV1-18	IGHJ4	EA022	E70a
YR002D0_A1_10073638_TCGTTTACTGTTTCAT_RD18	EA014D0_M_10096941_TAGTGTTTTATGTTCT_RD80	0.888889	ARGFWGFDY	Healthy	IGHV1-2	IGHJ4	ARGGWGFDY	Healthy	IGHV1-2	IGHJ4	YR002	EA014
EA003D0_M_10734939_TCAATTGCTTTCATAT_RD87	EA024D0_M_10181328_TATTATTAGTTATTAT_RD82	0.888889	ARGYYYFDY	Healthy	IGHV1-2	IGHJ4	ARGPYYFDY	Healthy	IGHV1-2	IGHJ4	EA003	EA024
CV221D0_G1_10064311_TACCTTGCCATTGTTT_RD83	EA008D10_M_10760927_TTACCTGGAATGGAGT_RD93	0.888889	ARGVGPFDY	COVID-19	IGHV1-3	IGHJ4	ARGVGQFDY	RSV-I	IGHV1-3	IGHJ4	CV221	EA008
YR002D0_G2_11930661_TTTTTTAAATTAAAAT_RD22	EA003D0_G1_10778542_TTCTTTACATTCGGGT_RD33	0.888889	ARYGGGYDF	Healthy	IGHV1-3	IGHJ4	ARGYGGYDF	Healthy	IGHV1-3	IGHJ4	YR002	EA003
CV227D9_A1_10102493_TTTGGTAAGTTATTCT_RD35	E14B_A1_104524_UID103986_RD19	0.888889	ARDRLAFDY	COVID-19	IGHV1-46	IGHJ4	ARDQLAFDY	Ebola	IGHV1-46	IGHJ4	CV227	E14B
CV258D0_G2_10832695_TTAATTGAACTTTCGT_RD71	EA024D0_G2_11279842_TTGTGTGTCTTGTGTT_RD38	1	VRDREGFDY	COVID-19	IGHV1-46	IGHJ4	VRDREGFDY	Healthy	IGHV1-46	IGHJ4	CV258	EA024
EA014D0_M_10010118_TTGTGTTGTTTAGCAT_RD20	E46a_M_176428_UID117635_RD144	0.888889	ARAPGYFDY	Healthy	IGHV1-46	IGHJ4	ARAAGYFDY	Ebola	IGHV1-46	IGHJ4	EA014	E46a
HB01-94_M_10942644_TTCCGTAGTGTTGTCT_RD50	YR001D0_M_10136071_TGTCATTCTCTTGTAT_RD18	0.888889	ARVDDYGDY	Healthy	IGHV1-69	IGHJ4	ARVGDYGDY	Healthy	IGHV1-69	IGHJ4	HB01-94	YR001
YR006D10_M_10375625_TCTCCTTCTTTCTGCT_RD73	EA003D0_M_10210256_TCTCCTTCTTTCTGCT_RD19	1	AKLTGTTGY	RSV-U	IGHV1-69	IGHJ4	AKLTGTTGY	Healthy	IGHV1-69	IGHJ4	YR006	EA003
CV258D0_M_10782067_TCTGATTGGTTTTCGT_RD42	EA008D10_M_10372689_TCATCTGAAATAGTCT_RD8	0.888889	ARLSGYLDY	COVID-19	IGHV1-69	IGHJ4	ARLSGYPDY	RSV-I	IGHV1-69	IGHJ4	CV258	EA008
YR004D10_M_10007714_TTCGGTTAATTCTTTT_RD38	YR006D10_M_10047481_TTTGCTCCAGTTGTTT_RD87	0.888889	VRVVGAIDY	RSV-I	IGHV1-8	IGHJ4	VRVMGAIDY	RSV-U	IGHV1-8	IGHJ4	YR004	YR006
HB01-94_G2_10023659_TATTCTTTCCTGCCAT_RD92	HB10-82_A2_10028131_TCATTTTGGTTCTTTT_RD42	0.888889	VKTARLADH	Healthy	IGHV3-11	IGHJ4	VKTARLADY	Healthy	IGHV3-11	IGHJ4	HB01-94	HB10-82
HB01-94_G2_10023659_TATTCTTTCCTGCCAT_RD92	EA024D0_G2_10746172_TGCTCTATTCTTCCTT_RD46	0.888889	VKTARLADH	Healthy	IGHV3-11	IGHJ4	VKTARLADY	Healthy	IGHV3-11	IGHJ4	HB01-94	EA024
HB10-82_A2_10028131_TCATTTTGGTTCTTTT_RD42	EA024D0_G2_10746172_TGCTCTATTCTTCCTT_RD46	1	VKTARLADY	Healthy	IGHV3-11	IGHJ4	VKTARLADY	Healthy	IGHV3-11	IGHJ4	HB10-82	EA024
HB01-94_A2_10180590_TCCCGTTATCTCGCTT_RD77	CV225D0_M_11489875_TAATGTACTTTGTGGT_RD24	0.888889	SRDPRPLDY	Healthy	IGHV3-11	IGHJ4	SRDPRALDY	COVID-19	IGHV3-11	IGHJ4	HB01-94	CV225
HB01-94_A2_10180590_TCCCGTTATCTCGCTT_RD77	E75a_A1_221554_UID127620_RD103	0.888889	SRDPRPLDY	Healthy	IGHV3-11	IGHJ4	SRDPRRLDY	Ebola	IGHV3-11	IGHJ4	HB01-94	E75a
YR002D0_M_11236343_TTTGGTAGTGTCGGAT_RD21	E75a_A1_221554_UID127620_RD103	0.888889	SRDPRLLDY	Healthy	IGHV3-11	IGHJ4	SRDPRRLDY	Ebola	IGHV3-11	IGHJ4	YR002	E75a
CV247D22_M_10388183_TCCGATGTTTTTCGTT_RD12	E75a_A1_221554_UID127620_RD103	0.888889	TRDPRRLDY	COVID-19	IGHV3-11	IGHJ4	SRDPRRLDY	Ebola	IGHV3-11	IGHJ4	CV247	E75a
CV234D0_A2_10364348_TGTTTTCATGTTGATT_RD9	E75a_A1_221554_UID127620_RD103	0.888889	SRGPRRLDY	COVID-19	IGHV3-11	IGHJ4	SRDPRRLDY	Ebola	IGHV3-11	IGHJ4	CV234	E75a
HB09-89_M_10541002_TGCAATCGGTTACTTT_RD29	E75a_A1_221554_UID127620_RD103	0.888889	STDPRRLDY	Healthy	IGHV3-11	IGHJ4	SRDPRRLDY	Ebola	IGHV3-11	IGHJ4	HB09-89	E75a
CV225D0_M_11489875_TAATGTACTTTGTGGT_RD24	E75a_A1_221554_UID127620_RD103	0.888889	SRDPRALDY	COVID-19	IGHV3-11	IGHJ4	SRDPRRLDY	Ebola	IGHV3-11	IGHJ4	CV225	E75a
E15A_M_123038_UID120142_RD8	E75a_A1_221554_UID127620_RD103	0.888889	SRDPRPLDY	Ebola	IGHV3-11	IGHJ4	SRDPRRLDY	Ebola	IGHV3-11	IGHJ4	E15A	E75a
YR002D0_M_11236343_TTTGGTAGTGTCGGAT_RD21	E75a_A1_285709_UID141399_RD150	1	SRDPRLLDY	Healthy	IGHV3-11	IGHJ4	SRDPRLLDY	Ebola	IGHV3-11	IGHJ4	YR002	E75a
HB01-94_A2_10180590_TCCCGTTATCTCGCTT_RD77	E75a_A1_285709_UID141399_RD150	0.888889	SRDPRPLDY	Healthy	IGHV3-11	IGHJ4	SRDPRLLDY	Ebola	IGHV3-11	IGHJ4	HB01-94	E75a
E15A_M_123038_UID120142_RD8	E75a_A1_285709_UID141399_RD150	0.888889	SRDPRPLDY	Ebola	IGHV3-11	IGHJ4	SRDPRLLDY	Ebola	IGHV3-11	IGHJ4	E15A	E75a
CV225D0_M_11489875_TAATGTACTTTGTGGT_RD24	E75a_A1_285709_UID141399_RD150	0.888889	SRDPRALDY	COVID-19	IGHV3-11	IGHJ4	SRDPRLLDY	Ebola	IGHV3-11	IGHJ4	CV225	E75a
HB01-94_A2_10180590_TCCCGTTATCTCGCTT_RD77	E15A_M_123038_UID120142_RD8	1	SRDPRPLDY	Healthy	IGHV3-11	IGHJ4	SRDPRPLDY	Ebola	IGHV3-11	IGHJ4	HB01-94	E15A
YR002D0_M_11236343_TTTGGTAGTGTCGGAT_RD21	E15A_M_123038_UID120142_RD8	0.888889	SRDPRLLDY	Healthy	IGHV3-11	IGHJ4	SRDPRPLDY	Ebola	IGHV3-11	IGHJ4	YR002	E15A
CV225D0_M_11489875_TAATGTACTTTGTGGT_RD24	E15A_M_123038_UID120142_RD8	0.888889	SRDPRALDY	COVID-19	IGHV3-11	IGHJ4	SRDPRPLDY	Ebola	IGHV3-11	IGHJ4	CV225	E15A
HB01-94_A2_10180590_TCCCGTTATCTCGCTT_RD77	YR002D0_M_11236343_TTTGGTAGTGTCGGAT_RD21	0.888889	SRDPRPLDY	Healthy	IGHV3-11	IGHJ4	SRDPRLLDY	Healthy	IGHV3-11	IGHJ4	HB01-94	YR002
CV225D0_M_11489875_TAATGTACTTTGTGGT_RD24	YR002D0_M_11236343_TTTGGTAGTGTCGGAT_RD21	0.888889	SRDPRALDY	COVID-19	IGHV3-11	IGHJ4	SRDPRLLDY	Healthy	IGHV3-11	IGHJ4	CV225	YR002
CV221D2_M_11334621_TATAGTCTTATGCTTT_RD31	CV225D0_G2_10751388_TGGGCTCAGCTCGTTT_RD13	0.888889	ARTARVPDC	COVID-19	IGHV3-11	IGHJ4	ARTARVPDF	COVID-19	IGHV3-11	IGHJ4	CV221	CV225
CV247D0_M_11065720_TCGCATTCTCTGGTCT_RD48	YR003D0_A1_10086206_TCATCTTGTTTGCGAT_RD36	0.888889	ARPSREPDN	COVID-19	IGHV3-11	IGHJ4	ARPVREPDN	Healthy	IGHV3-11	IGHJ4	CV247	YR003
YR008D0_G1_11624637_TAACTTTAAGTTCCAT_RD58	EA022D10_M_10719186_TATATTCGCTTGTTGT_RD72	0.888889	ARDRGGSYY	Healthy	IGHV3-11	IGHJ4	ARDRWGSYY	RSV-U	IGHV3-11	IGHJ4	YR008	EA022
YR002D0_M_11625265_TCATATATTCTTCTTT_RD91	E2A_G2_148854_UID142475_RD37	0.888889	ARGTREPDF	Healthy	IGHV3-11	IGHJ4	ARTTREPDF	Ebola	IGHV3-11	IGHJ4	YR002	E2A
CV233D0_M_10200158_TATAGTGCAGTCTAAT_RD49	CV234D2_M_10169702_TTTTTTCTCGTTAGCT_RD51	0.888889	TTGLPDPNY	COVID-19	IGHV3-15	IGHJ4	TTGLPDPNF	COVID-19	IGHV3-15	IGHJ4	CV233	CV234
CV226D2_M_11010415_TTCCTTCGTTTTAATT_RD71	CV256D0_M_10358839_TGTATTACAATACACT_RD9	0.888889	TTSNWGSGY	COVID-19	IGHV3-15	IGHJ4	TTSNWGSVY	COVID-19	IGHV3-15	IGHJ4	CV226	CV256
HB72-93_A1_10108186_TGTATTGGTCTATTCT_RD22	YR004D10_M_11006094_TACACTGATTTTACGT_RD72	0.888889	TTENWGSND	Healthy	IGHV3-15	IGHJ4	TTENWGSTD	RSV-I	IGHV3-15	IGHJ4	HB72-93	YR004
CV226D0_A1_10798444_TTCCGTGTATTTTCAT_RD41	YR003D10_M_10136958_TCGACTAATATTCAAT_RD17	0.888889	TTGGGTSDF	COVID-19	IGHV3-15	IGHJ4	TTGGGTSDY	RSV-U	IGHV3-15	IGHJ4	CV226	YR003
CV293D0_M_10052622_TTGGATGACCTGTGCT_RD128	EA003D0_M_10021350_TGCCCTAGTTTCATGT_RD80	0.888889	TTDRGALTY	COVID-19	IGHV3-15	IGHJ4	TTDRGALTH	Healthy	IGHV3-15	IGHJ4	CV293	EA003
CV247FU_M_10458642_TGCACTACGTTTTACT_RD21	EA008D0_M_10088089_TTTTATTCATTGCTTT_RD51	0.888889	ATGGYYFDY	COVID-19Recovered	IGHV3-15	IGHJ4	STGGYYFDY	Healthy	IGHV3-15	IGHJ4	CV247FU	EA008
EA003D10_M_10010430_TTTAATGCTTTTCGAT_RD72	EA008D0_M_10088089_TTTTATTCATTGCTTT_RD51	0.888889	STGGMYFDY	RSV-I	IGHV3-15	IGHJ4	STGGYYFDY	Healthy	IGHV3-15	IGHJ4	EA003	EA008
HB72-93_G1_10119946_TTGCATAAGATCGCAT_RD13	E2A_M_176827_UID165708_RD32	0.888889	ARGGGSLDY	Healthy	IGHV3-21	IGHJ4	ARGGGFLDY	Ebola	IGHV3-21	IGHJ4	HB72-93	E2A
CV226D2_A2_10336732_TTTCTTTTTTTTCAAT_RD25	CV247D22_M_10039506_TATACTATATTTGATT_RD72	0.888889	ARDNGGFDY	COVID-19	IGHV3-21	IGHJ4	ARDNGGYDY	COVID-19	IGHV3-21	IGHJ4	CV226	CV247
YR004D10_G1_11030189_TCCTGTCCTTTATGTT_RD72	YR008D10_G1_11551043_TAACCTAGCTTCATAT_RD18	0.888889	ARSTPDFDL	RSV-I	IGHV3-21	IGHJ4	ARSTPDFDH	RSV-I	IGHV3-21	IGHJ4	YR004	YR008
HB76-49_M_10406066_TGGTATTAGTTTTGAT_RD59	YR008D10_M_10101466_TACCATCTAATTATTT_RD89	0.888889	ARGWDYFDY	Healthy	IGHV3-21	IGHJ4	ARGWNYFDY	RSV-I	IGHV3-21	IGHJ4	HB76-49	YR008
HB76-49_M_10406066_TGGTATTAGTTTTGAT_RD59	EA024D0_M_11267044_TCGTTTATCATGTCTT_RD89	0.888889	ARGWDYFDY	Healthy	IGHV3-21	IGHJ4	ARGPDYFDY	Healthy	IGHV3-21	IGHJ4	HB76-49	EA024
YR008D10_G1_10051453_TTTAGTTAGTTTTGCT_RD98	EA008D10_G1_11388243_TTAGCTTTGGTTGAAT_RD53	0.888889	ARETPDFDY	RSV-I	IGHV3-21	IGHJ4	TRETPDFDY	RSV-I	IGHV3-21	IGHJ4	YR008	EA008
CV227D9_A1_10949051_TACTTTTGAATGTTCT_RD21	CV239D0_G3_10661522_TAACATCTGCTGTTTT_RD18	0.888889	ATEIRPNDY	COVID-19	IGHV3-23	IGHJ4	AKEIRPNDY	COVID-19	IGHV3-23	IGHJ4	CV227	CV239
CV227D9_A1_10949051_TACTTTTGAATGTTCT_RD21	YR003D0_A1_10034624_TCAACTCACATGGATT_RD18	0.888889	ATEIRPNDY	COVID-19	IGHV3-23	IGHJ4	AKEIRPNDY	Healthy	IGHV3-23	IGHJ4	CV227	YR003
YR004D10_A1_10015226_TGGAGTCCAATCTTTT_RD73	YR003D0_A1_10034624_TCAACTCACATGGATT_RD18	0.888889	ATEIRPNDY	RSV-I	IGHV3-23	IGHJ4	AKEIRPNDY	Healthy	IGHV3-23	IGHJ4	YR004	YR003
YR004D10_A1_10032318_TTTATTAAGCTCGATT_RD8	YR003D0_A1_10034624_TCAACTCACATGGATT_RD18	0.888889	ANEIRPNDY	RSV-I	IGHV3-23	IGHJ4	AKEIRPNDY	Healthy	IGHV3-23	IGHJ4	YR004	YR003
YR004D10_A1_10046281_TAATTTTCCATCGGCT_RD55	YR003D0_A1_10034624_TCAACTCACATGGATT_RD18	0.888889	ANEIRPNDY	RSV-I	IGHV3-23	IGHJ4	AKEIRPNDY	Healthy	IGHV3-23	IGHJ4	YR004	YR003
CV247D22_A1_10035526_TTTGGTTTTTTCGTTT_RD58	YR003D0_A1_10034624_TCAACTCACATGGATT_RD18	1	AKEIRPNDY	COVID-19	IGHV3-23	IGHJ4	AKEIRPNDY	Healthy	IGHV3-23	IGHJ4	CV247	YR003
CV239D0_G3_10661522_TAACATCTGCTGTTTT_RD18	YR003D0_A1_10034624_TCAACTCACATGGATT_RD18	1	AKEIRPNDY	COVID-19	IGHV3-23	IGHJ4	AKEIRPNDY	Healthy	IGHV3-23	IGHJ4	CV239	YR003
CV227D9_A1_10949051_TACTTTTGAATGTTCT_RD21	YR004D10_A1_10046281_TAATTTTCCATCGGCT_RD55	0.888889	ATEIRPNDY	COVID-19	IGHV3-23	IGHJ4	ANEIRPNDY	RSV-I	IGHV3-23	IGHJ4	CV227	YR004
CV239D0_G3_10661522_TAACATCTGCTGTTTT_RD18	YR004D10_A1_10046281_TAATTTTCCATCGGCT_RD55	0.888889	AKEIRPNDY	COVID-19	IGHV3-23	IGHJ4	ANEIRPNDY	RSV-I	IGHV3-23	IGHJ4	CV239	YR004
CV247D22_A1_10035526_TTTGGTTTTTTCGTTT_RD58	YR004D10_A1_10046281_TAATTTTCCATCGGCT_RD55	0.888889	AKEIRPNDY	COVID-19	IGHV3-23	IGHJ4	ANEIRPNDY	RSV-I	IGHV3-23	IGHJ4	CV247	YR004
CV239D0_G3_10661522_TAACATCTGCTGTTTT_RD18	CV247D22_A1_10035526_TTTGGTTTTTTCGTTT_RD58	1	AKEIRPNDY	COVID-19	IGHV3-23	IGHJ4	AKEIRPNDY	COVID-19	IGHV3-23	IGHJ4	CV239	CV247
CV227D9_A1_10949051_TACTTTTGAATGTTCT_RD21	CV247D22_A1_10035526_TTTGGTTTTTTCGTTT_RD58	0.888889	ATEIRPNDY	COVID-19	IGHV3-23	IGHJ4	AKEIRPNDY	COVID-19	IGHV3-23	IGHJ4	CV227	CV247
CV247D22_A1_10035526_TTTGGTTTTTTCGTTT_RD58	EA003D10_G3_10259184_TCTTGTTGATTCTGTT_RD83	0.888889	AKEIRPNDY	COVID-19	IGHV3-23	IGHJ4	ANEIRPNDY	RSV-I	IGHV3-23	IGHJ4	CV247	EA003
YR004D10_A1_10046281_TAATTTTCCATCGGCT_RD55	EA003D10_G3_10259184_TCTTGTTGATTCTGTT_RD83	1	ANEIRPNDY	RSV-I	IGHV3-23	IGHJ4	ANEIRPNDY	RSV-I	IGHV3-23	IGHJ4	YR004	EA003
YR004D10_A1_10015226_TGGAGTCCAATCTTTT_RD73	EA003D10_G3_10259184_TCTTGTTGATTCTGTT_RD83	0.888889	ATEIRPNDY	RSV-I	IGHV3-23	IGHJ4	ANEIRPNDY	RSV-I	IGHV3-23	IGHJ4	YR004	EA003
CV227D9_A1_10949051_TACTTTTGAATGTTCT_RD21	EA003D10_G3_10259184_TCTTGTTGATTCTGTT_RD83	0.888889	ATEIRPNDY	COVID-19	IGHV3-23	IGHJ4	ANEIRPNDY	RSV-I	IGHV3-23	IGHJ4	CV227	EA003
YR004D10_A1_10032318_TTTATTAAGCTCGATT_RD8	EA003D10_G3_10259184_TCTTGTTGATTCTGTT_RD83	1	ANEIRPNDY	RSV-I	IGHV3-23	IGHJ4	ANEIRPNDY	RSV-I	IGHV3-23	IGHJ4	YR004	EA003
CV239D0_G3_10661522_TAACATCTGCTGTTTT_RD18	EA003D10_G3_10259184_TCTTGTTGATTCTGTT_RD83	0.888889	AKEIRPNDY	COVID-19	IGHV3-23	IGHJ4	ANEIRPNDY	RSV-I	IGHV3-23	IGHJ4	CV239	EA003
YR003D0_A1_10034624_TCAACTCACATGGATT_RD18	EA003D10_G3_10259184_TCTTGTTGATTCTGTT_RD83	0.888889	AKEIRPNDY	Healthy	IGHV3-23	IGHJ4	ANEIRPNDY	RSV-I	IGHV3-23	IGHJ4	YR003	EA003
CV227D9_A1_10949051_TACTTTTGAATGTTCT_RD21	YR004D10_A1_10015226_TGGAGTCCAATCTTTT_RD73	1	ATEIRPNDY	COVID-19	IGHV3-23	IGHJ4	ATEIRPNDY	RSV-I	IGHV3-23	IGHJ4	CV227	YR004
CV247D22_A1_10035526_TTTGGTTTTTTCGTTT_RD58	YR004D10_A1_10015226_TGGAGTCCAATCTTTT_RD73	0.888889	AKEIRPNDY	COVID-19	IGHV3-23	IGHJ4	ATEIRPNDY	RSV-I	IGHV3-23	IGHJ4	CV247	YR004
CV239D0_G3_10661522_TAACATCTGCTGTTTT_RD18	YR004D10_A1_10015226_TGGAGTCCAATCTTTT_RD73	0.888889	AKEIRPNDY	COVID-19	IGHV3-23	IGHJ4	ATEIRPNDY	RSV-I	IGHV3-23	IGHJ4	CV239	YR004
CV227D9_A1_10949051_TACTTTTGAATGTTCT_RD21	YR004D10_A1_10032318_TTTATTAAGCTCGATT_RD8	0.888889	ATEIRPNDY	COVID-19	IGHV3-23	IGHJ4	ANEIRPNDY	RSV-I	IGHV3-23	IGHJ4	CV227	YR004
CV239D0_G3_10661522_TAACATCTGCTGTTTT_RD18	YR004D10_A1_10032318_TTTATTAAGCTCGATT_RD8	0.888889	AKEIRPNDY	COVID-19	IGHV3-23	IGHJ4	ANEIRPNDY	RSV-I	IGHV3-23	IGHJ4	CV239	YR004
CV247D22_A1_10035526_TTTGGTTTTTTCGTTT_RD58	YR004D10_A1_10032318_TTTATTAAGCTCGATT_RD8	0.888889	AKEIRPNDY	COVID-19	IGHV3-23	IGHJ4	ANEIRPNDY	RSV-I	IGHV3-23	IGHJ4	CV247	YR004
CV226D0_M_10256924_TGACATCTCATCTTGT_RD54	CV256D0_M_10198508_TTTTTTGGGATCTTAT_RD15	0.888889	TRDWDFISY	COVID-19	IGHV3-23	IGHJ4	TRDWDYISY	COVID-19	IGHV3-23	IGHJ4	CV226	CV256
CV226D0_A1_10051695_TGTTATAAAATCAGGT_RD57	HB09-89_A1_10012970_TGTACTACTGTGGCTT_RD12	1	AKEEVPNDY	COVID-19	IGHV3-23	IGHJ4	AKEEVPNDY	Healthy	IGHV3-23	IGHJ4	CV226	HB09-89
CV247FU_M_10094501_TCTTCTGTTTTTTGAT_RD52	YR002D10_M_11781922_TACTATACGTTCTGGT_RD45	0.888889	AKERTTFDY	COVID-19Recovered	IGHV3-23	IGHJ4	AKEPTTFDY	RSV-U	IGHV3-23	IGHJ4	CV247FU	YR002
YR004D10_A1_10046281_TAATTTTCCATCGGCT_RD55	EA008D0_G3_10274379_TTAGGTCTGATATTAT_RD28	0.888889	ANEIRPNDY	RSV-I	IGHV3-23	IGHJ4	ANEIRPNDH	Healthy	IGHV3-23	IGHJ4	YR004	EA008
YR004D10_A1_10032318_TTTATTAAGCTCGATT_RD8	EA008D0_G3_10274379_TTAGGTCTGATATTAT_RD28	0.888889	ANEIRPNDY	RSV-I	IGHV3-23	IGHJ4	ANEIRPNDH	Healthy	IGHV3-23	IGHJ4	YR004	EA008
EA003D10_G3_10259184_TCTTGTTGATTCTGTT_RD83	EA008D0_G3_10274379_TTAGGTCTGATATTAT_RD28	0.888889	ANEIRPNDY	RSV-I	IGHV3-23	IGHJ4	ANEIRPNDH	Healthy	IGHV3-23	IGHJ4	EA003	EA008
YR008D0_M_11070989_TACCTTTGAGTCTCGT_RD68	EA008D0_M_10576707_TCATTTCGATTGAGTT_RD18	0.888889	AKGSGYFDY	Healthy	IGHV3-23	IGHJ4	AKGGGYFDY	Healthy	IGHV3-23	IGHJ4	YR008	EA008
YR006D10_M_10819093_TTTCTTGAAATCAAAT_RD24	EA008D0_M_10576707_TCATTTCGATTGAGTT_RD18	0.888889	AKGGSYFDY	RSV-U	IGHV3-23	IGHJ4	AKGGGYFDY	Healthy	IGHV3-23	IGHJ4	YR006	EA008
YR008D0_M_11070989_TACCTTTGAGTCTCGT_RD68	YR006D10_M_10819093_TTTCTTGAAATCAAAT_RD24	0.888889	AKGSGYFDY	Healthy	IGHV3-23	IGHJ4	AKGGSYFDY	RSV-U	IGHV3-23	IGHJ4	YR008	YR006
YR006D10_M_10819093_TTTCTTGAAATCAAAT_RD24	E43a_M_192823_UID121281_RD130	0.888889	AKGGSYFDY	RSV-U	IGHV3-23	IGHJ4	AKGASYFDY	Ebola	IGHV3-23	IGHJ4	YR006	E43a
YR006D10_M_10819093_TTTCTTGAAATCAAAT_RD24	EB215_A1_420086_UID248540_RD30	0.888889	AKGGSYFDY	RSV-U	IGHV3-23	IGHJ4	AKGGSYYDY	Ebola	IGHV3-23	IGHJ4	YR006	EB215
CV258D0_M_10277616_TGTGTTGCAATTTAAT_RD37	EB215_A1_420086_UID248540_RD30	0.888889	ARGGSYYDY	COVID-19	IGHV3-23	IGHJ4	AKGGSYYDY	Ebola	IGHV3-23	IGHJ4	CV258	EB215
CV222D0_A2_10834708_TTCTATCTTCTTTTGT_RD19	EA008D10_M_11034641_TCTCTTGCATTTGCTT_RD73	0.888889	AKDRRSFDY	COVID-19	IGHV3-23	IGHJ4	AKDRRYFDY	RSV-I	IGHV3-23	IGHJ4	CV222	EA008
HB72-93_A2_10528895_TGTGATGGTCTGGCGT_RD62	EA022D10_M_10267926_TAATTTCGTATGGCTT_RD32	0.888889	AKGLGAFDY	Healthy	IGHV3-23	IGHJ4	AKDLGAFDY	RSV-U	IGHV3-23	IGHJ4	HB72-93	EA022
YR004D10_M_11843082_TCAAGTAGTTTCTTTT_RD78	EA024D10_M_10256167_TAAATTCAGTTGTGGT_RD19	0.888889	ALDSGSFDY	RSV-I	IGHV3-23	IGHJ4	AKDSGSFDY	RSV-U	IGHV3-23	IGHJ4	YR004	EA024
EA022D10_M_10089888_TCCTATGCTTTTATTT_RD66	EA024D10_M_10256167_TAAATTCAGTTGTGGT_RD19	0.888889	AKDSGSFDF	RSV-U	IGHV3-23	IGHJ4	AKDSGSFDY	RSV-U	IGHV3-23	IGHJ4	EA022	EA024
YR004D10_G2_11516577_TACTATTAATTGTATT_RD87	E2B_G2_126795_UID123392_RD9	0.888889	AKWNGYGDF	RSV-I	IGHV3-23	IGHJ4	AKWNGYGDY	Ebola	IGHV3-23	IGHJ4	YR004	E2B
CV225D2_M_10730312_TTAAATTATATAGCCT_RD31	E43a_G2_260564_UID136035_RD13	0.888889	AKGVGASDY	COVID-19	IGHV3-23	IGHJ4	AKGVGALDY	Ebola	IGHV3-23	IGHJ4	CV225	E43a
CV328D0_M_10082609_TAGTGTTTTATGCGTT_RD77	E43a_G2_245710_UID132831_RD104	0.888889	AKGEDYFDY	COVID-19	IGHV3-23	IGHJ4	AKGYDYFDY	Ebola	IGHV3-23	IGHJ4	CV328	E43a
CV225FU_G2_10753419_TATGGTGCGGTACGGT_RD99	YR008D0_A1_11235198_TCTTATCTACTTTAGT_RD17	0.888889	ARDSWGLDS	COVID-19Recovered	IGHV3-30	IGHJ4	ARDSWGLDY	Healthy	IGHV3-30	IGHJ4	CV225FU	YR008
YR002D10_M_11494728_TCTCATAAAATATCGT_RD93	EA003D0_M_10085014_TTGCGTAAAATATTTT_RD21	0.888889	AKGGSYFDY	RSV-U	IGHV3-30	IGHJ4	AKGGYYFDY	Healthy	IGHV3-30	IGHJ4	YR002	EA003
YR001D0_G2_11785177_TACTATAGTATGTGCT_RD21	E70a_A2_214070_UID126052_RD51	0.888889	VKDHPVLHY	Healthy	IGHV3-30	IGHJ4	VKDDPVLHY	Ebola	IGHV3-30	IGHJ4	YR001	E70a
YR003D0_A1_10116633_TTACATGTTTTTCACT_RD22	E70a_A2_214070_UID126052_RD51	0.888889	VKDDPVLDY	Healthy	IGHV3-30	IGHJ4	VKDDPVLHY	Ebola	IGHV3-30	IGHJ4	YR003	E70a
CV233D0_M_10117497_TCGTTTTGCGTGTAGT_RD61	CV234D2_G1_10071031_TCGCATATAATCAGGT_RD100	1	ARGAHSSDC	COVID-19	IGHV3-33	IGHJ4	ARGAHSSDC	COVID-19	IGHV3-33	IGHJ4	CV233	CV234
CV226D0_M_10127703_TAATATCTAATAACTT_RD14	CV247D22_G1_11486774_TGATGTATGTTCTAGT_RD83	0.888889	ARGGGYFDY	COVID-19	IGHV3-33	IGHJ4	ARGGYYFDY	COVID-19	IGHV3-33	IGHJ4	CV226	CV247
CV328D0_A1_10422491_TATTTTTCAGTGAATT_RD53	CV247D22_G1_11486774_TGATGTATGTTCTAGT_RD83	0.888889	ARGLYYFDY	COVID-19	IGHV3-33	IGHJ4	ARGGYYFDY	COVID-19	IGHV3-33	IGHJ4	CV328	CV247
YR008D0_M_11471784_TATCATGCCTTGTTTT_RD17	EA003D0_M_10458110_TTTACTTTTCTTAGCT_RD57	0.888889	ARAVGPFDY	Healthy	IGHV3-33	IGHJ4	ARASGPFDY	Healthy	IGHV3-33	IGHJ4	YR008	EA003
HB72-93_G2_10852868_TCTTCTTTCTTTCGCT_RD42	EA003D10_M_10611313_TAAGATTACGTGGCGT_RD66	0.888889	ARDRWQLDY	Healthy	IGHV3-33	IGHJ4	ARDRYQLDY	RSV-I	IGHV3-33	IGHJ4	HB72-93	EA003
CV227D2_M_10560420_TTAACTCTGTTTACTT_RD81	CV234D0_A2_10279728_TGTTATCGAATTTTAT_RD46	0.888889	ARGGYYFDY	COVID-19	IGHV3-48	IGHJ4	ARGEYYFDY	COVID-19	IGHV3-48	IGHJ4	CV227	CV234
CV227D2_M_10560420_TTAACTCTGTTTACTT_RD81	EA014D10_M_10859145_TTGGCTCAAGTATTTT_RD43	0.888889	ARGGYYFDY	COVID-19	IGHV3-48	IGHJ4	ARGYYYFDY	RSV-U	IGHV3-48	IGHJ4	CV227	EA014
CV247D22_M_10009390_TTATTTCTATTCTATT_RD60	EA014D10_M_10859145_TTGGCTCAAGTATTTT_RD43	0.888889	ARGYGYFDY	COVID-19	IGHV3-48	IGHJ4	ARGYYYFDY	RSV-U	IGHV3-48	IGHJ4	CV247	EA014
CV234D0_A2_10279728_TGTTATCGAATTTTAT_RD46	EA014D10_M_10859145_TTGGCTCAAGTATTTT_RD43	0.888889	ARGEYYFDY	COVID-19	IGHV3-48	IGHJ4	ARGYYYFDY	RSV-U	IGHV3-48	IGHJ4	CV234	EA014
CV227D2_M_10560420_TTAACTCTGTTTACTT_RD81	YR004D10_A1_10254295_TTGGATTATTTCATAT_RD28	0.888889	ARGGYYFDY	COVID-19	IGHV3-48	IGHJ4	AKGGYYFDY	RSV-I	IGHV3-48	IGHJ4	CV227	YR004
CV227D2_M_10560420_TTAACTCTGTTTACTT_RD81	CV247D22_M_10009390_TTATTTCTATTCTATT_RD60	0.888889	ARGGYYFDY	COVID-19	IGHV3-48	IGHJ4	ARGYGYFDY	COVID-19	IGHV3-48	IGHJ4	CV227	CV247
CV227D0_A2_11309998_TCTTTTATGGTCAATT_RD13	HB76-49_A1_10037559_TCCTTTTTTGTTATAT_RD120	0.888889	VRDPDALDY	COVID-19	IGHV3-48	IGHJ4	VRDPEALDY	Healthy	IGHV3-48	IGHJ4	CV227	HB76-49
CV227D0_A2_11309998_TCTTTTATGGTCAATT_RD13	HB76-49_G2_10085879_TTATCTTTTCTTTTTT_RD124	0.888889	VRDPDALDY	COVID-19	IGHV3-48	IGHJ4	VRDPNALDY	Healthy	IGHV3-48	IGHJ4	CV227	HB76-49
HB76-49_A1_10037559_TCCTTTTTTGTTATAT_RD120	YR001D0_M_10529438_TTATTTCATCTTTAAT_RD88	0.888889	VRDPEALDY	Healthy	IGHV3-48	IGHJ4	TRDPEALDY	Healthy	IGHV3-48	IGHJ4	HB76-49	YR001
CV226D2_A1_10361140_TGCATTATAGTTTGTT_RD29	CV222FU_A2_10000350_TCATATCTGGTCGAAT_RD37	0.888889	ASSNGHLDH	COVID-19	IGHV3-48	IGHJ4	ASSNGHLDN	COVID-19Recovered	IGHV3-48	IGHJ4	CV226	CV222FU
CV247D22_M_10009390_TTATTTCTATTCTATT_RD60	YR008D0_M_10012427_TTTTATTTTTTATCTT_RD69	0.888889	ARGYGYFDY	COVID-19	IGHV3-48	IGHJ4	ARGQGYFDY	Healthy	IGHV3-48	IGHJ4	CV247	YR008
CV247D22_M_10009390_TTATTTCTATTCTATT_RD60	EA022D0_M_10964995_TTGGCTTTATTTCTTT_RD18	0.888889	ARGYGYFDY	COVID-19	IGHV3-48	IGHJ4	ARGYGRFDY	Healthy	IGHV3-48	IGHJ4	CV247	EA022
CV247D0_A1_10845906_TCCCTTATTTTCTCTT_RD27	EA022D0_M_10964995_TTGGCTTTATTTCTTT_RD18	0.888889	ARGYGGFDY	COVID-19	IGHV3-48	IGHJ4	ARGYGRFDY	Healthy	IGHV3-48	IGHJ4	CV247	EA022
HB73-97_A1_10822232_TTCAATTTAATAATTT_RD27	CV247D0_M_10087693_TTTTTTTTAATAAGAT_RD69	1	ARGATGFDY	Healthy	IGHV3-48	IGHJ4	ARGATGFDY	COVID-19	IGHV3-48	IGHJ4	HB73-97	CV247
YR002D0_A2_11217390_TTGAGTCAGTTATACT_RD75	EA003D10_M_10092090_TGGGTTCTAGTATTAT_RD41	0.888889	ARDPHALDY	Healthy	IGHV3-48	IGHJ4	ARDPHSLDY	RSV-I	IGHV3-48	IGHJ4	YR002	EA003
CV227D0_A1_10521113_TGACGTACCCTGTGGT_RD18	EA003D10_M_10092090_TGGGTTCTAGTATTAT_RD41	1	ARDPHSLDY	COVID-19	IGHV3-48	IGHJ4	ARDPHSLDY	RSV-I	IGHV3-48	IGHJ4	CV227	EA003
YR001D10_G2_11982596_TTTCTTCTTGTAATCT_RD14	YR002D0_A2_11217390_TTGAGTCAGTTATACT_RD75	0.888889	ARDPHALDF	RSV-I	IGHV3-48	IGHJ4	ARDPHALDY	Healthy	IGHV3-48	IGHJ4	YR001	YR002
CV227D0_A1_10521113_TGACGTACCCTGTGGT_RD18	YR002D0_A2_11217390_TTGAGTCAGTTATACT_RD75	0.888889	ARDPHSLDY	COVID-19	IGHV3-48	IGHJ4	ARDPHALDY	Healthy	IGHV3-48	IGHJ4	CV227	YR002
CV226D2_G1_10981310_TGGATTCGGTTTATCT_RD83	YR003D10_M_10329879_TCTCTTGACTTGGTTT_RD43	0.888889	ARTTYYFDY	COVID-19	IGHV3-48	IGHJ4	ARTNYYFDY	RSV-U	IGHV3-48	IGHJ4	CV226	YR003
CV239D0_M_10126710_TCTTGTTCGGTGGTGT_RD75	EA014D10_M_10249530_TATTTTCGTCTAATCT_RD58	0.888889	ASSQGPFDY	COVID-19	IGHV3-48	IGHJ4	VSSQGPFDY	RSV-U	IGHV3-48	IGHJ4	CV239	EA014
HB72-93_M_10213374_TGCGGTCAATTCTAAT_RD55	YF193D0_G3_146340_UID131410_RD37	0.888889	AREAAVADY	Healthy	IGHV3-48	IGHJ4	AREAAAVDY	Healthy	IGHV3-48	IGHJ4	HB72-93	YF193
CV233D0_A2_10026710_TTTTTTGGCTTTAGTT_RD64	CV234D2_A1_10005690_TCATTTTAGTTTCTTT_RD23	1	ARDMRLNMS	COVID-19	IGHV3-53	IGHJ4	ARDMRLNMS	COVID-19	IGHV3-53	IGHJ4	CV233	CV234
CV233D0_G1_10779331_TCAAGTGAAGTCTGTT_RD84	CV234D2_G1_10195904_TATATTCGTTTGTCTT_RD8	1	AREVGAKGY	COVID-19	IGHV3-53	IGHJ4	AREVGAKGY	COVID-19	IGHV3-53	IGHJ4	CV233	CV234
CV226D2_A1_10284313_TGTGATAGGATATCTT_RD16	CV247D9_M_10023873_TTCTATGGAATATCTT_RD74	0.888889	ARGPYGDNS	COVID-19	IGHV3-53	IGHJ4	ARGPYGGNS	COVID-19	IGHV3-53	IGHJ4	CV226	CV247
HB01-94_A1_10300604_TTGGGTACTTTATGTT_RD73	YR008D0_A1_11472420_TACGTTTTATTAGTAT_RD94	0.888889	ARVGTGFDF	Healthy	IGHV3-53	IGHJ4	ARGGTGFDF	Healthy	IGHV3-53	IGHJ4	HB01-94	YR008
HB01-94_A1_10300604_TTGGGTACTTTATGTT_RD73	YR008D0_A1_10053487_TTTAATTCTGTCTCAT_RD37	0.888889	ARVGTGFDF	Healthy	IGHV3-53	IGHJ4	ARSGTGFDF	Healthy	IGHV3-53	IGHJ4	HB01-94	YR008
HB01-94_A2_10051976_TCGTCTCTTATGGGCT_RD64	EA005D0_M_10865343_TCGTATCCTTTGTAGT_RD28	0.888889	ARGFSYFDY	Healthy	IGHV3-53	IGHJ4	ARGFYYFDY	Healthy	IGHV3-53	IGHJ4	HB01-94	EA005
EA003D0_M_10434460_TCAAGTCTTGTTTTTT_RD37	EA008D0_M_10347460_TACACTTAATTGACAT_RD19	0.888889	ARERGYFDY	Healthy	IGHV3-53	IGHJ4	ARERGSFDY	Healthy	IGHV3-53	IGHJ4	EA003	EA008
YR008D0_M_10135809_TCAATTTTTTTTAATT_RD31	EA008D0_M_10371533_TGCTTTTCTATTTGGT_RD84	1	ARDSSGPAY	Healthy	IGHV3-53	IGHJ4	ARDSSGPAY	Healthy	IGHV3-53	IGHJ4	YR008	EA008
CV233D0_M_10378547_TGAATTTTCGTGGTGT_RD22	7czr|H J,7czs|H I J,7d00|H J: IGH@ protein	0.888889	AREGLAFDY	COVID-19	IGHV3-53	IGHJ4	ARETLAFDY	SARS-CoV-2 Spike/RBD	IGHV3-53	IGHJ4	CV233	7czr|H J,7czs|H I J,7d00|H J: IGH@ protein
CV221D2_M_10426848_TTACCTGGGCTTTGGT_RD11	CV234D0_M_10243088_TGGCCTCTCATTGAGT_RD20	0.888889	VRDLWGFDI	COVID-19	IGHV3-64D	IGHJ4	VRDLWGFDY	COVID-19	IGHV3-64D	IGHJ4	CV221	CV234
CV221D2_M_10426848_TTACCTGGGCTTTGGT_RD11	YR006D10_A1_10561353_TTCTGTGGGCTTTATT_RD78	0.888889	VRDLWGFDI	COVID-19	IGHV3-64D	IGHJ4	VRDLWGFDY	RSV-U	IGHV3-64D	IGHJ4	CV221	YR006
CV234D0_M_10243088_TGGCCTCTCATTGAGT_RD20	YR006D10_A1_10561353_TTCTGTGGGCTTTATT_RD78	1	VRDLWGFDY	COVID-19	IGHV3-64D	IGHJ4	VRDLWGFDY	RSV-U	IGHV3-64D	IGHJ4	CV234	YR006
CV234D0_M_10243088_TGGCCTCTCATTGAGT_RD20	EA005D10_G2_10482593_TCTAATAATTTCGTTT_RD48	0.888889	VRDLWGFDY	COVID-19	IGHV3-64D	IGHJ4	VRDAWGFDY	RSV-I	IGHV3-64D	IGHJ4	CV234	EA005
YR006D10_A1_10561353_TTCTGTGGGCTTTATT_RD78	EA005D10_G2_10482593_TCTAATAATTTCGTTT_RD48	0.888889	VRDLWGFDY	RSV-U	IGHV3-64D	IGHJ4	VRDAWGFDY	RSV-I	IGHV3-64D	IGHJ4	YR006	EA005
CV226D2_A1_10234090_TTAAATGTGTTAACTT_RD74	HB72-93_M_10442307_TCTATTTTAATGCTGT_RD25	0.888889	ARDRRGKDY	COVID-19	IGHV3-7	IGHJ4	ARDYRGKDY	Healthy	IGHV3-7	IGHJ4	CV226	HB72-93
CV226D2_A1_10234090_TTAAATGTGTTAACTT_RD74	EA003D0_M_11390007_TACCTTCTGTTTCTCT_RD89	0.888889	ARDRRGKDY	COVID-19	IGHV3-7	IGHJ4	ARDRRGFDY	Healthy	IGHV3-7	IGHJ4	CV226	EA003
CV226D2_A1_10234090_TTAAATGTGTTAACTT_RD74	YR004D0_A1_10020102_TTTGGTCCGTTACTAT_RD79	0.888889	ARDRRGKDY	COVID-19	IGHV3-7	IGHJ4	ARDRDGKDY	Healthy	IGHV3-7	IGHJ4	CV226	YR004
CV293FU_M_10211995_TGAGTTTTGCTTTGGT_RD31	YR004D0_A1_10020102_TTTGGTCCGTTACTAT_RD79	1	ARDRDGKDY	COVID-19Recovered	IGHV3-7	IGHJ4	ARDRDGKDY	Healthy	IGHV3-7	IGHJ4	CV293FU	YR004
CV226D2_A1_10234090_TTAAATGTGTTAACTT_RD74	CV293FU_M_10211995_TGAGTTTTGCTTTGGT_RD31	0.888889	ARDRRGKDY	COVID-19	IGHV3-7	IGHJ4	ARDRDGKDY	COVID-19Recovered	IGHV3-7	IGHJ4	CV226	CV293FU
CV226D2_A1_10234090_TTAAATGTGTTAACTT_RD74	EA024D0_A2_10690010_TCGATTTATTTTTCGT_RD58	0.888889	ARDRRGKDY	COVID-19	IGHV3-7	IGHJ4	ARDRDGKDY	Healthy	IGHV3-7	IGHJ4	CV226	EA024
CV293FU_M_10211995_TGAGTTTTGCTTTGGT_RD31	EA024D0_A2_10690010_TCGATTTATTTTTCGT_RD58	1	ARDRDGKDY	COVID-19Recovered	IGHV3-7	IGHJ4	ARDRDGKDY	Healthy	IGHV3-7	IGHJ4	CV293FU	EA024
YR004D0_A1_10020102_TTTGGTCCGTTACTAT_RD79	EA024D0_A2_10690010_TCGATTTATTTTTCGT_RD58	1	ARDRDGKDY	Healthy	IGHV3-7	IGHJ4	ARDRDGKDY	Healthy	IGHV3-7	IGHJ4	YR004	EA024
CV234D0_A2_10002946_TCTACTCCGGTAATAT_RD66	HB09-89_M_10110252_TAAAGTCCAATATAAT_RD59	0.888889	ARGGWYPDY	COVID-19	IGHV3-7	IGHJ4	ARGGFYPDY	Healthy	IGHV3-7	IGHJ4	CV234	HB09-89
HB73-97_A2_10581741_TTTCATCTTATTTTAT_RD51	CV293D0_M_10158693_TAAAGTAGGCTAAGGT_RD119	1	AREGGVADY	Healthy	IGHV3-7	IGHJ4	AREGGVADY	COVID-19	IGHV3-7	IGHJ4	HB73-97	CV293
HB73-97_A2_10581741_TTTCATCTTATTTTAT_RD51	YR001D10_M_12051704_TTACATCCAGTTCTGT_RD52	0.888889	AREGGVADY	Healthy	IGHV3-7	IGHJ4	AREAGVADY	RSV-I	IGHV3-7	IGHJ4	HB73-97	YR001
CV293D0_M_10158693_TAAAGTAGGCTAAGGT_RD119	YR001D10_M_12051704_TTACATCCAGTTCTGT_RD52	0.888889	AREGGVADY	COVID-19	IGHV3-7	IGHJ4	AREAGVADY	RSV-I	IGHV3-7	IGHJ4	CV293	YR001
CV293D0_M_10165104_TTAGATTTCATGTGAT_RD24	CV247D2_M_10035786_TGTGTTAACATCCATT_RD48	0.888889	ARDSNSFDY	COVID-19	IGHV3-7	IGHJ4	ARDPNSFDY	COVID-19	IGHV3-7	IGHJ4	CV293	CV247
CV328D0_M_10146038_TTTCGTTCATTGCTGT_RD166	CV247D2_M_10035786_TGTGTTAACATCCATT_RD48	0.888889	ARDPDSFDY	COVID-19	IGHV3-7	IGHJ4	ARDPNSFDY	COVID-19	IGHV3-7	IGHJ4	CV328	CV247
CV293D0_M_10008111_TAAATTTAACTTTTAT_RD159	CV247D2_M_10035786_TGTGTTAACATCCATT_RD48	0.888889	ARDSNSFDY	COVID-19	IGHV3-7	IGHJ4	ARDPNSFDY	COVID-19	IGHV3-7	IGHJ4	CV293	CV247
CV293FU_M_10294045_TGGCTTGACCTTGCGT_RD51	CV325D0_A2_10238197_TCGTGTCTTATTTCTT_RD126	1	ARWAPNFDY	COVID-19Recovered	IGHV3-7	IGHJ4	ARWAPNFDY	COVID-19	IGHV3-7	IGHJ4	CV293FU	CV325
CV293FU_A1_11113075_TGTTATGAAATGTCAT_RD10	CV325D0_A2_10238197_TCGTGTCTTATTTCTT_RD126	0.888889	ARWAPGFDY	COVID-19Recovered	IGHV3-7	IGHJ4	ARWAPNFDY	COVID-19	IGHV3-7	IGHJ4	CV293FU	CV325
HB09-89_M_10816378_TCTGATTTTTTTTTGT_RD28	CV325D0_M_10031571_TATCTTGTGGTTGTCT_RD40	0.888889	ARGYSYVRY	Healthy	IGHV3-7	IGHJ4	ARGYSYVLY	COVID-19	IGHV3-7	IGHJ4	HB09-89	CV325
CV293FU_A1_11113075_TGTTATGAAATGTCAT_RD10	EA003D0_A1_10022102_TAATTTTTGCTACAGT_RD37	0.888889	ARWAPGFDY	COVID-19Recovered	IGHV3-7	IGHJ4	ARWASGFDY	Healthy	IGHV3-7	IGHJ4	CV293FU	EA003
HB10-82_M_10079797_TATCGTGTTTTATCGT_RD15	CV328D0_A1_10132940_TTTCGTATTGTGGACT_RD177	0.888889	ARDLFYFDY	Healthy	IGHV3-7	IGHJ4	ARDGFYFDY	COVID-19	IGHV3-7	IGHJ4	HB10-82	CV328
CV222D2_A2_11516776_TCGTTTCATATGAGCT_RD33	YR003D10_G2_10054479_TAAATTAAATTAAGTT_RD27	0.888889	AREKWGPDY	COVID-19	IGHV3-7	IGHJ4	AREKWGVDY	RSV-U	IGHV3-7	IGHJ4	CV222	YR003
CV222D0_A2_10025471_TGAATTTGGATTGATT_RD36	YR004D10_G2_10050112_TTAGTTTGAATTAGTT_RD66	1	ARENWGPDY	COVID-19	IGHV3-7	IGHJ4	ARENWGPDY	RSV-I	IGHV3-7	IGHJ4	CV222	YR004
CV222D2_A2_11516776_TCGTTTCATATGAGCT_RD33	YR004D10_G2_10050112_TTAGTTTGAATTAGTT_RD66	0.888889	AREKWGPDY	COVID-19	IGHV3-7	IGHJ4	ARENWGPDY	RSV-I	IGHV3-7	IGHJ4	CV222	YR004
CV293D0_G1_11283629_TGATCTGCAATACCAT_RD14	CV225D0_A2_10023198_TGTCGTCCTATTGTCT_RD76	0.888889	ARGGSTFDS	COVID-19	IGHV3-7	IGHJ4	ARGGSTFDY	COVID-19	IGHV3-7	IGHJ4	CV293	CV225
CV293D0_G2_10722768_TCCCTTCGTTTATGGT_RD21	CV247FU_G2_10114359_TCCGATTGTGTCGTTT_RD127	0.888889	ARDVWPEDY	COVID-19	IGHV3-7	IGHJ4	ARDLWPEDY	COVID-19Recovered	IGHV3-7	IGHJ4	CV293	CV247FU
CV239D0_A1_10005740_TCAACTGTTCTTGTTT_RD58	YR001D0_A1_10036127_TCGTCTAGCATAGTTT_RD41	0.888889	ARDTTPLDY	COVID-19	IGHV3-7	IGHJ4	ARDTTALDY	Healthy	IGHV3-7	IGHJ4	CV239	YR001
CV234D2_M_10033325_TTTCATTTCTTATATT_RD52	YR004D10_M_10045573_TCGTGTCTGTTGGCTT_RD46	0.888889	ARGGRVGDY	COVID-19	IGHV3-7	IGHJ4	ARGGRSGDY	RSV-I	IGHV3-7	IGHJ4	CV234	YR004
CV226D2_G1_10084005_TATTTTATTGTGAGTT_RD72	YR004D10_G1_10757310_TTATGTCTATTCTTTT_RD27	1	ARKYSGFDY	COVID-19	IGHV3-7	IGHJ4	ARKYSGFDY	RSV-I	IGHV3-7	IGHJ4	CV226	YR004
HB72-93_M_10250549_TAAGCTGTCTTAGCTT_RD9	YR004D10_M_11636054_TGGCATATTGTCGCTT_RD11	0.888889	ASTGPNFDY	Healthy	IGHV3-7	IGHJ4	ASSGPNFDY	RSV-I	IGHV3-7	IGHJ4	HB72-93	YR004
YR002D10_M_10215195_TTAACTTGCGTGTCCT_RD48	YR008D0_M_11416461_TTCTATGCCTTTATAT_RD82	0.888889	ARDRYDFDY	RSV-U	IGHV3-7	IGHJ4	ARDRDYFDY	Healthy	IGHV3-7	IGHJ4	YR002	YR008
CV247FU_M_10162603_TTGATTGGGCTGTGCT_RD180	YR003D10_M_10010976_TTCGTTATGTTGTGTT_RD83	0.888889	ARGARGFDY	COVID-19Recovered	IGHV3-7	IGHJ4	ARGARSFDY	RSV-U	IGHV3-7	IGHJ4	CV247FU	YR003
YR008D0_A2_11778028_TGTACTGCATTAGGGT_RD81	YR003D0_M_10098673_TTTTCTTCAGTGGTTT_RD57	0.888889	ARGLGAPDY	Healthy	IGHV3-7	IGHJ4	ARGLGAPDC	Healthy	IGHV3-7	IGHJ4	YR008	YR003
CV293D0_M_10074398_TATTATGTATTATTCT_RD50	YR003D0_M_11402194_TCCAGTACCGTATTCT_RD74	0.888889	ARGGGTFEY	COVID-19	IGHV3-7	IGHJ4	ARGGGTFGY	Healthy	IGHV3-7	IGHJ4	CV293	YR003
HB83-44_G2_10148595_TTTGTTATAGTAGCTT_RD66	YR006D10_G2_10068757_TGTTTTCTCATATCTT_RD9	1	AKENWGPEY	Healthy	IGHV3-7	IGHJ4	AKENWGPEY	RSV-U	IGHV3-7	IGHJ4	HB83-44	YR006
HB10-82_G2_10190554_TCCAATGGACTTCAAT_RD51	YR006D10_G2_10041158_TCTTCTTCACTACTTT_RD74	0.888889	ARWNFAFDC	Healthy	IGHV3-7	IGHJ4	ARWNFAFDY	RSV-U	IGHV3-7	IGHJ4	HB10-82	YR006
HB10-82_G2_10190554_TCCAATGGACTTCAAT_RD51	EB215_G2_122804_UID116563_RD21	0.888889	ARWNFAFDC	Healthy	IGHV3-7	IGHJ4	ARWNFAFDS	Ebola	IGHV3-7	IGHJ4	HB10-82	EB215
YR006D10_G2_10041158_TCTTCTTCACTACTTT_RD74	EB215_G2_122804_UID116563_RD21	0.888889	ARWNFAFDY	RSV-U	IGHV3-7	IGHJ4	ARWNFAFDS	Ebola	IGHV3-7	IGHJ4	YR006	EB215
YR004D0_M_10184392_TCTACTTTAATTTCGT_RD28	EA005D0_M_10516571_TCATCTTTGATTATTT_RD44	0.888889	ARDNGPLDY	Healthy	IGHV3-7	IGHJ4	ARDSGPLDY	Healthy	IGHV3-7	IGHJ4	YR004	EA005
YR006D10_G2_10228356_TTTACTCTCTTAATGT_RD83	EA008D0_G2_10815480_TACTCTTTCTTTCTTT_RD16	0.888889	ARETYYYDS	RSV-U	IGHV3-7	IGHJ4	ARETYYFDS	Healthy	IGHV3-7	IGHJ4	YR006	EA008
CV222D0_M_10857754_TGCCTTTCGTTCATAT_RD37	EA008D0_M_10567604_TGGGTTTGTATGTTTT_RD29	0.888889	ARDPTLFDY	COVID-19	IGHV3-7	IGHJ4	ARDPTIFDY	Healthy	IGHV3-7	IGHJ4	CV222	EA008
YR003D0_A1_11751249_TCTTATAGATTTCGCT_RD65	EA022D0_M_10158125_TCACATTGTCTGAAGT_RD58	0.888889	ARGGGAHDY	Healthy	IGHV3-7	IGHJ4	ARGGGASDY	Healthy	IGHV3-7	IGHJ4	YR003	EA022
EA005D0_M_10516571_TCATCTTTGATTATTT_RD44	EA022D0_G1_10722254_TTAGTTTCCGTTTGCT_RD42	0.888889	ARDSGPLDY	Healthy	IGHV3-7	IGHJ4	ARDSGPLDF	Healthy	IGHV3-7	IGHJ4	EA005	EA022
YR002D10_M_11491463_TGGCTTGGTATACTCT_RD109	EA022D10_M_10123252_TAAATTCTTATACAAT_RD78	0.888889	ARDQGAFDY	RSV-U	IGHV3-7	IGHJ4	ARDQGVFDY	RSV-U	IGHV3-7	IGHJ4	YR002	EA022
YR002D10_M_11491463_TGGCTTGGTATACTCT_RD109	E46a_M_340434_UID152602_RD12	0.888889	ARDQGAFDY	RSV-U	IGHV3-7	IGHJ4	ARDRGAFDY	Ebola	IGHV3-7	IGHJ4	YR002	E46a
CV225D0_A2_10023198_TGTCGTCCTATTGTCT_RD76	EA024D10_M_10668643_TGGACTCCGATTTTTT_RD78	0.888889	ARGGSTFDY	COVID-19	IGHV3-7	IGHJ4	ARGGMTFDY	RSV-U	IGHV3-7	IGHJ4	CV225	EA024
CV325D0_G2_10078491_TGGCATGGTTTAAATT_RD146	EB215_G2_424345_UID242798_RD15	0.888889	ARGKAAPDY	COVID-19	IGHV3-7	IGHJ4	ARGKQAPDY	Ebola	IGHV3-7	IGHJ4	CV325	EB215
HB01-94_A2_10742517_TAAGCTATTATGTCTT_RD62	E50B_A2_148704_UID142343_RD10	1	TGETYYFDF	Healthy	IGHV3-7	IGHJ4	TGETYYFDF	Ebola	IGHV3-7	IGHJ4	HB01-94	E50B
HB09-89_M_10110252_TAAAGTCCAATATAAT_RD59	E43a_A1_104906_UID101195_RD19	0.888889	ARGGFYPDY	Healthy	IGHV3-7	IGHJ4	ARGGFRPDY	Ebola	IGHV3-7	IGHJ4	HB09-89	E43a
YR003D10_M_10056561_TACTTTACACTTGGTT_RD16	E43a_M_114890_UID103562_RD117	0.888889	ARDGHPFDS	RSV-U	IGHV3-7	IGHJ4	ARDGTPFDS	Ebola	IGHV3-7	IGHJ4	YR003	E43a
HB73-97_G2_10343732_TTGCTTCTTTTAGTTT_RD16	E43a_A1_226758_UID128732_RD11	0.888889	ATDLNWENY	Healthy	IGHV3-7	IGHJ4	ATDLNWEGY	Ebola	IGHV3-7	IGHJ4	HB73-97	E43a
HB73-97_G2_10343732_TTGCTTCTTTTAGTTT_RD16	E75a_A1_135183_UID108253_RD68	0.888889	ATDLNWENY	Healthy	IGHV3-7	IGHJ4	ATDLNWESY	Ebola	IGHV3-7	IGHJ4	HB73-97	E75a
E43a_A1_226758_UID128732_RD11	E75a_A1_135183_UID108253_RD68	0.888889	ATDLNWEGY	Ebola	IGHV3-7	IGHJ4	ATDLNWESY	Ebola	IGHV3-7	IGHJ4	E43a	E75a
CV325D0_M_10043698_TTGGGTTTGATGTCTT_RD41	E46a_A1_271691_UID138440_RD22	0.888889	ARGGSYPAN	COVID-19	IGHV3-7	IGHJ4	ARGGSYPGN	Ebola	IGHV3-7	IGHJ4	CV325	E46a
YR002D10_A2_10097981_TGATCTCTTTTCACAT_RD51	E46a_A1_271691_UID138440_RD22	0.888889	ARGGSYPGS	RSV-U	IGHV3-7	IGHJ4	ARGGSYPGN	Ebola	IGHV3-7	IGHJ4	YR002	E46a
CV247D0_A1_11472762_TCTTCTACAGTCTTTT_RD19	YR006D10_A2_10530304_TTTCGTGCGATACCTT_RD108	0.888889	VRGYRSFDS	COVID-19	IGHV3-72	IGHJ4	VRGYKSFDS	RSV-U	IGHV3-72	IGHJ4	CV247	YR006
CV247D2_G2_10951265_TCTGTTTATTTAATAT_RD44	E82B_G1_146482_UID140460_RD26	0.888889	TRDNWGLDY	COVID-19	IGHV3-72	IGHJ4	VRDNWGLDY	Ebola	IGHV3-72	IGHJ4	CV247	E82B
CV227D9_A2_10058937_TGGACTTTAATCGAAT_RD83	CV258D0_G2_10480074_TGGCGTATCTTAGGCT_RD21	1	VRDNYGVDY	COVID-19	IGHV3-74	IGHJ4	VRDNYGVDY	COVID-19	IGHV3-74	IGHJ4	CV227	CV258
CV227D9_A2_10058937_TGGACTTTAATCGAAT_RD83	E2B_G2_169946_UID160044_RD41	0.888889	VRDNYGVDY	COVID-19	IGHV3-74	IGHJ4	VRDNFGVDY	Ebola	IGHV3-74	IGHJ4	CV227	E2B
CV258D0_G2_10480074_TGGCGTATCTTAGGCT_RD21	E2B_G2_169946_UID160044_RD41	0.888889	VRDNYGVDY	COVID-19	IGHV3-74	IGHJ4	VRDNFGVDY	Ebola	IGHV3-74	IGHJ4	CV258	E2B
CV247D0_A1_10104254_TTGCATTGCCTGAATT_RD48	E2B_G2_169946_UID160044_RD41	0.888889	VRDNYGVDY	COVID-19	IGHV3-74	IGHJ4	VRDNFGVDY	Ebola	IGHV3-74	IGHJ4	CV247	E2B
EA008D10_A2_10139225_TGTAATTCCATCTTTT_RD11	E2B_G2_169946_UID160044_RD41	0.888889	VRDNDGVDY	RSV-I	IGHV3-74	IGHJ4	VRDNFGVDY	Ebola	IGHV3-74	IGHJ4	EA008	E2B
CV227D9_A2_10058937_TGGACTTTAATCGAAT_RD83	HB09-89_M_10083289_TGGGTTGGTCTGCATT_RD21	0.888889	VRDNYGVDY	COVID-19	IGHV3-74	IGHJ4	VRDIYGVDY	Healthy	IGHV3-74	IGHJ4	CV227	HB09-89
CV258D0_G2_10480074_TGGCGTATCTTAGGCT_RD21	HB09-89_M_10083289_TGGGTTGGTCTGCATT_RD21	0.888889	VRDNYGVDY	COVID-19	IGHV3-74	IGHJ4	VRDIYGVDY	Healthy	IGHV3-74	IGHJ4	CV258	HB09-89
CV258D0_G2_10480074_TGGCGTATCTTAGGCT_RD21	CV247D0_A1_10104254_TTGCATTGCCTGAATT_RD48	1	VRDNYGVDY	COVID-19	IGHV3-74	IGHJ4	VRDNYGVDY	COVID-19	IGHV3-74	IGHJ4	CV258	CV247
CV227D9_A2_10058937_TGGACTTTAATCGAAT_RD83	CV247D0_A1_10104254_TTGCATTGCCTGAATT_RD48	1	VRDNYGVDY	COVID-19	IGHV3-74	IGHJ4	VRDNYGVDY	COVID-19	IGHV3-74	IGHJ4	CV227	CV247
HB09-89_M_10083289_TGGGTTGGTCTGCATT_RD21	CV247D0_A1_10104254_TTGCATTGCCTGAATT_RD48	0.888889	VRDIYGVDY	Healthy	IGHV3-74	IGHJ4	VRDNYGVDY	COVID-19	IGHV3-74	IGHJ4	HB09-89	CV247
CV258D0_G2_10480074_TGGCGTATCTTAGGCT_RD21	EA008D10_A2_10139225_TGTAATTCCATCTTTT_RD11	0.888889	VRDNYGVDY	COVID-19	IGHV3-74	IGHJ4	VRDNDGVDY	RSV-I	IGHV3-74	IGHJ4	CV258	EA008
CV247D0_A1_10104254_TTGCATTGCCTGAATT_RD48	EA008D10_A2_10139225_TGTAATTCCATCTTTT_RD11	0.888889	VRDNYGVDY	COVID-19	IGHV3-74	IGHJ4	VRDNDGVDY	RSV-I	IGHV3-74	IGHJ4	CV247	EA008
CV227D9_A2_10058937_TGGACTTTAATCGAAT_RD83	EA008D10_A2_10139225_TGTAATTCCATCTTTT_RD11	0.888889	VRDNYGVDY	COVID-19	IGHV3-74	IGHJ4	VRDNDGVDY	RSV-I	IGHV3-74	IGHJ4	CV227	EA008
CV258D0_M_10722734_TCGATTGAACTTTGGT_RD75	HB10-82_M_10274893_TTGTATAAATTTTTCT_RD65	0.888889	VRDSWGVFH	COVID-19	IGHV3-74	IGHJ4	LRDSWGVFH	Healthy	IGHV3-74	IGHJ4	CV258	HB10-82
HB72-93_M_10418822_TAATTTCTTGTATTTT_RD115	CV325D0_G1_10107704_TGTTGTGGTTTAGTTT_RD90	0.888889	ARGGVTHDY	Healthy	IGHV3-74	IGHJ4	ARGRVTHDY	COVID-19	IGHV3-74	IGHJ4	HB72-93	CV325
HB76-49_A2_10007614_TGTTTTCGCTTATGTT_RD172	CV225D0_A2_10254421_TCGCCTGTAATCATGT_RD22	0.888889	ATLSAPSDY	Healthy	IGHV3-74	IGHJ4	VTLSAPSDY	COVID-19	IGHV3-74	IGHJ4	HB76-49	CV225
CV328D0_M_10029937_TTTCATTGCTTGAAGT_RD84	YR001D10_A1_10655931_TCCTCTTAGTTCTTTT_RD78	0.888889	ARGVGGFDY	COVID-19	IGHV3-74	IGHJ4	ARGVGGFDR	RSV-I	IGHV3-74	IGHJ4	CV328	YR001
CV247D0_A1_10733898_TCAGTTGACATTACTT_RD25	YR001D10_A1_10655931_TCCTCTTAGTTCTTTT_RD78	0.888889	ARGVGGLDR	COVID-19	IGHV3-74	IGHJ4	ARGVGGFDR	RSV-I	IGHV3-74	IGHJ4	CV247	YR001
CV247D0_A1_10733898_TCAGTTGACATTACTT_RD25	YR008D10_G2_11642392_TACTCTACCATTGATT_RD29	0.888889	ARGVGGLDR	COVID-19	IGHV3-74	IGHJ4	ARGVGGLDD	RSV-I	IGHV3-74	IGHJ4	CV247	YR008
CV325D0_M_10122673_TAATTTTAAGTTTTTT_RD84	YR002D0_M_11459369_TCTCATCTTTTGAGTT_RD72	0.888889	ARNSWGFDY	COVID-19	IGHV3-74	IGHJ4	ARNSPGFDY	Healthy	IGHV3-74	IGHJ4	CV325	YR002
CV227D2_A2_11503029_TCTAATCCATTAGCTT_RD35	YR004D0_A1_11444215_TCCCTTTAGCTAAAGT_RD27	0.888889	ARGAGGLDQ	COVID-19	IGHV3-74	IGHJ4	ARGAGGLDY	Healthy	IGHV3-74	IGHJ4	CV227	YR004
YR004D10_A2_10958571_TCTAATGAACTAAAAT_RD46	YR008D0_A2_10135162_TGACCTACTTTTTGGT_RD24	1	ARDLRESNY	RSV-I	IGHV3-74	IGHJ4	ARDLRESNY	Healthy	IGHV3-74	IGHJ4	YR004	YR008
YR004D0_G2_11874623_TGTCGTGTATTACAGT_RD67	YR008D0_A2_10135162_TGACCTACTTTTTGGT_RD24	0.888889	ARDLRVSNY	Healthy	IGHV3-74	IGHJ4	ARDLRESNY	Healthy	IGHV3-74	IGHJ4	YR004	YR008
CV258D0_A2_10306870_TCTTGTTAACTCGCGT_RD22	EA008D10_M_11219048_TTGTGTCTGATGGGCT_RD82	1	ARGSGVGDY	COVID-19	IGHV3-74	IGHJ4	ARGSGVGDY	RSV-I	IGHV3-74	IGHJ4	CV258	EA008
CV258D0_A2_10306870_TCTTGTTAACTCGCGT_RD22	E82A_G2_132441_UID128287_RD12	0.888889	ARGSGVGDY	COVID-19	IGHV3-74	IGHJ4	ARGSGVGDN	Ebola	IGHV3-74	IGHJ4	CV258	E82A
EA008D10_M_11219048_TTGTGTCTGATGGGCT_RD82	E82A_G2_132441_UID128287_RD12	0.888889	ARGSGVGDY	RSV-I	IGHV3-74	IGHJ4	ARGSGVGDN	Ebola	IGHV3-74	IGHJ4	EA008	E82A
YR001D10_M_11447187_TGTGTTAGATTGTATT_RD43	EA014D0_M_10033438_TTGCCTTGTGTGCGCT_RD82	0.888889	AREVGATDY	RSV-I	IGHV3-74	IGHJ4	AREVGATFY	Healthy	IGHV3-74	IGHJ4	YR001	EA014
HB74-76_A1_10197010_TTAAATTATATATTAT_RD67	E50B_G2_166191_UID156950_RD8	1	VRDNWGIDY	Healthy	IGHV3-74	IGHJ4	VRDNWGIDY	Ebola	IGHV3-74	IGHJ4	HB74-76	E50B
CV227D0_M_10087030_TGGTATGACTTCAATT_RD20	CV239D0_M_10203690_TACTGTATTGTGTTTT_RD24	0.888889	ARAGGTFDY	COVID-19	IGHV4-34	IGHJ4	ARAGGGFDY	COVID-19	IGHV4-34	IGHJ4	CV227	CV239
CV227D0_M_10087030_TGGTATGACTTCAATT_RD20	YR008D0_M_10167064_TGATCTTATATCACAT_RD50	0.888889	ARAGGTFDY	COVID-19	IGHV4-34	IGHJ4	ARASGTFDY	Healthy	IGHV4-34	IGHJ4	CV227	YR008
CV221D2_G3_10209575_TCCGTTTAAGTCGCGT_RD17	CV239D0_M_10503760_TGCTATTTTTTGTACT_RD49	0.888889	ARGKLYPDY	COVID-19	IGHV4-34	IGHJ4	ARGFLYPDY	COVID-19	IGHV4-34	IGHJ4	CV221	CV239
CV226D0_M_10135221_TCGTTTTATTTTTCTT_RD67	CV258D0_M_10362510_TATCTTATTATTTTGT_RD70	0.888889	ARVGGRVDY	COVID-19	IGHV4-34	IGHJ4	ARVGTRVDY	COVID-19	IGHV4-34	IGHJ4	CV226	CV258
CV239D0_M_10903420_TGACGTGTCGTATGTT_RD72	CV222D2_M_10373658_TCTGTTCTGATCTTCT_RD54	0.888889	ARGRGYSGY	COVID-19	IGHV4-34	IGHJ4	ARGRGYLGY	COVID-19	IGHV4-34	IGHJ4	CV239	CV222
CV239D0_M_10903420_TGACGTGTCGTATGTT_RD72	EA014D10_M_10159161_TGCATTTGTTTCGGCT_RD88	0.888889	ARGRGYSGY	COVID-19	IGHV4-34	IGHJ4	ARGRGYYGY	RSV-U	IGHV4-34	IGHJ4	CV239	EA014
CV222D2_M_10373658_TCTGTTCTGATCTTCT_RD54	EA014D10_M_10159161_TGCATTTGTTTCGGCT_RD88	0.888889	ARGRGYLGY	COVID-19	IGHV4-34	IGHJ4	ARGRGYYGY	RSV-U	IGHV4-34	IGHJ4	CV222	EA014
CV226D0_M_10083467_TATTATCTGCTATTAT_RD79	YR002D10_M_11525093_TACGTTTTAGTTTATT_RD75	0.888889	ARGRYYFDY	COVID-19	IGHV4-34	IGHJ4	ARGRTYFDY	RSV-U	IGHV4-34	IGHJ4	CV226	YR002
CV226D0_M_10083467_TATTATCTGCTATTAT_RD79	EA022D10_M_10191512_TTTCCTTTAATGCCAT_RD73	0.888889	ARGRYYFDY	COVID-19	IGHV4-34	IGHJ4	ARGRYSFDY	RSV-U	IGHV4-34	IGHJ4	CV226	EA022
HB76-49_M_10047644_TTCGGTTGTTTTCGTT_RD103	EA014D10_M_10620196_TTTATTTTATTTTGCT_RD64	0.888889	ARVTATFDY	Healthy	IGHV4-34	IGHJ4	ARVTGTFDY	RSV-U	IGHV4-34	IGHJ4	HB76-49	EA014
EA014D10_M_10624630_TCATTTAATCTTATAT_RD48	EA022D10_M_10314395_TCCTTTAGAATGTACT_RD42	0.888889	ARGYSGYDY	RSV-U	IGHV4-34	IGHJ4	ARGYSYGDY	RSV-U	IGHV4-34	IGHJ4	EA014	EA022
HB76-49_M_10242618_TCGGTTCGGGTTTTAT_RD134	E15A_M_132557_UID128392_RD20	0.888889	ARGWIYFDY	Healthy	IGHV4-34	IGHJ4	ARGWNYFDY	Ebola	IGHV4-34	IGHJ4	HB76-49	E15A
CV227D9_G1_10092043_TCATTTAATATGTATT_RD20	CV293D0_M_10132685_TCCTGTGTATTCGTAT_RD14	0.888889	ARVDWTIDY	COVID-19	IGHV4-38-2	IGHJ4	VRVDWTIDY	COVID-19	IGHV4-38-2	IGHJ4	CV227	CV293
HB01-94_M_10664174_TACCGTACGATTCTTT_RD72	YR004D0_M_10075533_TACATTGTCTTTTTCT_RD48	0.888889	AREYHDYDY	Healthy	IGHV4-38-2	IGHJ4	AREYGDYDY	Healthy	IGHV4-38-2	IGHJ4	HB01-94	YR004
YR002D10_M_10090786_TTATATCCATTTCTTT_RD87	YF199D0_M_282560_UID198376_RD11	0.888889	ARVNWILDY	RSV-U	IGHV4-38-2	IGHJ4	ARVNWIPDY	Healthy	IGHV4-38-2	IGHJ4	YR002	YF199
YR002D10_M_10090786_TTATATCCATTTCTTT_RD87	E43a_A2_339538_UID152422_RD108	0.888889	ARVNWILDY	RSV-U	IGHV4-38-2	IGHJ4	ARVNWIPDY	Ebola	IGHV4-38-2	IGHJ4	YR002	E43a
YF199D0_M_282560_UID198376_RD11	E43a_A2_339538_UID152422_RD108	1	ARVNWIPDY	Healthy	IGHV4-38-2	IGHJ4	ARVNWIPDY	Ebola	IGHV4-38-2	IGHJ4	YF199	E43a
YF199D0_M_537534_UID280484_RD24	E43a_A2_339538_UID152422_RD108	0.888889	ARVNWTPDY	Healthy	IGHV4-38-2	IGHJ4	ARVNWIPDY	Ebola	IGHV4-38-2	IGHJ4	YF199	E43a
YF193D0_M_267749_UID191867_RD20	YF207D0_M_298239_UID191867_RD15	1	ARATVYFDY	Healthy	IGHV4-38-2	IGHJ4	ARATVYFDY	Healthy	IGHV4-38-2	IGHJ4	YF193	YF207
CV221D0_G3_10267371_TTTAATTGGTTGGAGT_RD36	CV256D0_A1_10081435_TATGATTTATTTTGTT_RD24	0.888889	ARLGSLRDY	COVID-19	IGHV4-39	IGHJ4	ARLGSLVDY	COVID-19	IGHV4-39	IGHJ4	CV221	CV256
CV222D0_M_11354694_TTTAATGGGATGCTTT_RD69	YR004D10_A1_11657068_TGATGTACAGTACGGT_RD106	0.888889	ARQGYYFDY	COVID-19	IGHV4-39	IGHJ4	ARHGYYFDY	RSV-I	IGHV4-39	IGHJ4	CV222	YR004
CV222D0_M_11354694_TTTAATGGGATGCTTT_RD69	EA003D10_M_10189923_TCTATTGCACTGATAT_RD90	0.888889	ARQGYYFDY	COVID-19	IGHV4-39	IGHJ4	ARGGYYFDY	RSV-I	IGHV4-39	IGHJ4	CV222	EA003
CV256D0_M_10443972_TGTAATTTGATGCTTT_RD87	EA003D10_M_10189923_TCTATTGCACTGATAT_RD90	0.888889	ARGEYYFDY	COVID-19	IGHV4-39	IGHJ4	ARGGYYFDY	RSV-I	IGHV4-39	IGHJ4	CV256	EA003
YR004D10_A1_11657068_TGATGTACAGTACGGT_RD106	EA003D10_M_10189923_TCTATTGCACTGATAT_RD90	0.888889	ARHGYYFDY	RSV-I	IGHV4-39	IGHJ4	ARGGYYFDY	RSV-I	IGHV4-39	IGHJ4	YR004	EA003
CV222D0_M_11354694_TTTAATGGGATGCTTT_RD69	EA014D10_M_10130100_TTTATTAGCGTTTGAT_RD88	0.888889	ARQGYYFDY	COVID-19	IGHV4-39	IGHJ4	ARQSYYFDY	RSV-U	IGHV4-39	IGHJ4	CV222	EA014
CV256D0_M_10443972_TGTAATTTGATGCTTT_RD87	EB215_G1_170050_UID145160_RD56	0.888889	ARGEYYFDY	COVID-19	IGHV4-39	IGHJ4	ARGRYYFDY	Ebola	IGHV4-39	IGHJ4	CV256	EB215
EA003D10_M_10189923_TCTATTGCACTGATAT_RD90	EB215_G1_170050_UID145160_RD56	0.888889	ARGGYYFDY	RSV-I	IGHV4-39	IGHJ4	ARGRYYFDY	Ebola	IGHV4-39	IGHJ4	EA003	EB215
CV247D22_M_11078583_TCCCTTATCTTGCCAT_RD35	EA003D0_M_10537094_TGAGCTTATTTTGGTT_RD79	0.888889	ARHVGGLDY	COVID-19	IGHV4-39	IGHJ4	ARHWGGLDY	Healthy	IGHV4-39	IGHJ4	CV247	EA003
CV227D9_G1_11449822_TTTATTCTTCTACGAT_RD49	EA003D0_M_11549067_TATTGTATACTGCCTT_RD80	0.888889	AVIAVAADY	COVID-19	IGHV4-39	IGHJ4	AVIAVAVDY	Healthy	IGHV4-39	IGHJ4	CV227	EA003
YR008D10_A1_10045123_TATTCTTTAGTGCTTT_RD11	EA005D0_M_10308793_TGGATTCCAGTTCTGT_RD74	0.888889	ARHFEAFDY	RSV-I	IGHV4-39	IGHJ4	ARHFRAFDY	Healthy	IGHV4-39	IGHJ4	YR008	EA005
CV225FU_A2_10019662_TGATCTCGCGTTCGTT_RD77	EA022D10_M_10023056_TCATATAATCTCTAGT_RD55	0.888889	ARRGQQIDY	COVID-19Recovered	IGHV4-39	IGHJ4	ARRGQQLDY	RSV-U	IGHV4-39	IGHJ4	CV225FU	EA022
EA022D10_M_10062524_TCTTTTGCTGTTCTAT_RD73	YF199D0_A1_102253_UID101786_RD21	0.888889	ARRSSSSDY	RSV-U	IGHV4-39	IGHJ4	ARRSTSSDY	Healthy	IGHV4-39	IGHJ4	EA022	YF199
EB215_G1_170050_UID145160_RD56	E82B_G1_172112_UID161831_RD36	0.888889	ARGRYYFDY	Ebola	IGHV4-39	IGHJ4	ARVRYYFDY	Ebola	IGHV4-39	IGHJ4	EB215	E82B
CV239D0_M_10793021_TACGCTCGCTTTCAAT_RD51	CV258D0_G2_10107565_TCCTATGCTCTTACGT_RD37	0.888889	ARGGGSPDY	COVID-19	IGHV4-59	IGHJ4	ARGGGSSDY	COVID-19	IGHV4-59	IGHJ4	CV239	CV258
CV239D0_M_10793021_TACGCTCGCTTTCAAT_RD51	EA008D0_A1_10527131_TATTTTAATGTCCGCT_RD86	0.888889	ARGGGSPDY	COVID-19	IGHV4-59	IGHJ4	ARGRGSPDY	Healthy	IGHV4-59	IGHJ4	CV239	EA008
CV239D0_M_10793021_TACGCTCGCTTTCAAT_RD51	CV258D0_A1_10621196_TGTTGTGTTTTGTTAT_RD73	0.888889	ARGGGSPDY	COVID-19	IGHV4-59	IGHJ4	ARGGGSSDY	COVID-19	IGHV4-59	IGHJ4	CV239	CV258
CV227D9_A2_10131734_TCTCTTGTTTTCCTAT_RD52	CV258D0_A1_10525095_TCTTTTCTCTTATTCT_RD82	1	ARGGWSLDY	COVID-19	IGHV4-59	IGHJ4	ARGGWSLDY	COVID-19	IGHV4-59	IGHJ4	CV227	CV258
CV258D0_A1_10525095_TCTTTTCTCTTATTCT_RD82	EA008D10_M_10621627_TTTGATAATCTTGTCT_RD75	0.888889	ARGGWSLDY	COVID-19	IGHV4-59	IGHJ4	ARGGWYLDY	RSV-I	IGHV4-59	IGHJ4	CV258	EA008
EA003D0_M_11642345_TTAATTTACTTTATGT_RD30	EA008D10_M_10621627_TTTGATAATCTTGTCT_RD75	0.888889	ARGGWSLDY	Healthy	IGHV4-59	IGHJ4	ARGGWYLDY	RSV-I	IGHV4-59	IGHJ4	EA003	EA008
CV227D9_A2_10131734_TCTCTTGTTTTCCTAT_RD52	EA008D10_M_10621627_TTTGATAATCTTGTCT_RD75	0.888889	ARGGWSLDY	COVID-19	IGHV4-59	IGHJ4	ARGGWYLDY	RSV-I	IGHV4-59	IGHJ4	CV227	EA008
CV258D0_A1_10525095_TCTTTTCTCTTATTCT_RD82	EA003D0_M_11642345_TTAATTTACTTTATGT_RD30	1	ARGGWSLDY	COVID-19	IGHV4-59	IGHJ4	ARGGWSLDY	Healthy	IGHV4-59	IGHJ4	CV258	EA003
CV227D9_A2_10131734_TCTCTTGTTTTCCTAT_RD52	EA003D0_M_11642345_TTAATTTACTTTATGT_RD30	1	ARGGWSLDY	COVID-19	IGHV4-59	IGHJ4	ARGGWSLDY	Healthy	IGHV4-59	IGHJ4	CV227	EA003
YR004D10_A1_11678964_TTTCATAAGTTCGCTT_RD33	EA003D0_M_11642345_TTAATTTACTTTATGT_RD30	0.888889	ARGGWSHDY	RSV-I	IGHV4-59	IGHJ4	ARGGWSLDY	Healthy	IGHV4-59	IGHJ4	YR004	EA003
CV258D0_A1_10525095_TCTTTTCTCTTATTCT_RD82	EA014D0_M_10085274_TAGACTTGTCTTGTAT_RD32	1	ARGGWSLDY	COVID-19	IGHV4-59	IGHJ4	ARGGWSLDY	Healthy	IGHV4-59	IGHJ4	CV258	EA014
EA003D0_M_11642345_TTAATTTACTTTATGT_RD30	EA014D0_M_10085274_TAGACTTGTCTTGTAT_RD32	1	ARGGWSLDY	Healthy	IGHV4-59	IGHJ4	ARGGWSLDY	Healthy	IGHV4-59	IGHJ4	EA003	EA014
EA008D10_M_10621627_TTTGATAATCTTGTCT_RD75	EA014D0_M_10085274_TAGACTTGTCTTGTAT_RD32	0.888889	ARGGWYLDY	RSV-I	IGHV4-59	IGHJ4	ARGGWSLDY	Healthy	IGHV4-59	IGHJ4	EA008	EA014
CV227D9_A2_10131734_TCTCTTGTTTTCCTAT_RD52	EA014D0_M_10085274_TAGACTTGTCTTGTAT_RD32	1	ARGGWSLDY	COVID-19	IGHV4-59	IGHJ4	ARGGWSLDY	Healthy	IGHV4-59	IGHJ4	CV227	EA014
YR004D10_A1_11678964_TTTCATAAGTTCGCTT_RD33	EA014D0_M_10085274_TAGACTTGTCTTGTAT_RD32	0.888889	ARGGWSHDY	RSV-I	IGHV4-59	IGHJ4	ARGGWSLDY	Healthy	IGHV4-59	IGHJ4	YR004	EA014
CV258D0_A1_10525095_TCTTTTCTCTTATTCT_RD82	YR004D10_A1_11678964_TTTCATAAGTTCGCTT_RD33	0.888889	ARGGWSLDY	COVID-19	IGHV4-59	IGHJ4	ARGGWSHDY	RSV-I	IGHV4-59	IGHJ4	CV258	YR004
CV227D9_A2_10131734_TCTCTTGTTTTCCTAT_RD52	YR004D10_A1_11678964_TTTCATAAGTTCGCTT_RD33	0.888889	ARGGWSLDY	COVID-19	IGHV4-59	IGHJ4	ARGGWSHDY	RSV-I	IGHV4-59	IGHJ4	CV227	YR004
CV221D2_A1_10031146_TTCGATTTCTTGATCT_RD66	HB72-93_A2_10523289_TCACATCGCATAATAT_RD84	0.888889	ARLPAKKAD	COVID-19	IGHV4-59	IGHJ4	ARFPAKKAD	Healthy	IGHV4-59	IGHJ4	CV221	HB72-93
HB01-94_G2_10564353_TTCTCTGGACTTTGCT_RD45	HB09-89_M_10109022_TACTGTGCCATTTCCT_RD60	0.888889	ARGRVPSGY	Healthy	IGHV4-59	IGHJ4	ARGRVPGGY	Healthy	IGHV4-59	IGHJ4	HB01-94	HB09-89
CV233D0_M_10063739_TCCTTTATATTAACGT_RD108	CV325D0_A1_10031826_TTTTGTGCAGTTCGTT_RD81	0.888889	ARGAGWYGY	COVID-19	IGHV4-59	IGHJ4	ARGAGWYAY	COVID-19	IGHV4-59	IGHJ4	CV233	CV325
CV239D0_G1_10156702_TCGCTTACGCTGTATT_RD11	CV328D0_A1_10206445_TGTTGTTTATTAGGTT_RD88	0.888889	AKGGGRFDY	COVID-19	IGHV4-59	IGHJ4	AKGLGRFDY	COVID-19	IGHV4-59	IGHJ4	CV239	CV328
CV227D0_M_11316831_TTCTGTCTGTTTGTAT_RD13	CV224D2_M_10007029_TATCATAATTTTGGGT_RD18	1	ARGGYPVDY	COVID-19	IGHV4-59	IGHJ4	ARGGYPVDY	COVID-19	IGHV4-59	IGHJ4	CV227	CV224
HB72-93_A2_10229008_TCTCGTGTGATTGCTT_RD37	CV247D22_M_10970119_TGTAGTGCTGTCCTGT_RD14	0.888889	ARLTEDFDY	Healthy	IGHV4-59	IGHJ4	ARLGEDFDY	COVID-19	IGHV4-59	IGHJ4	HB72-93	CV247
CV221D2_G2_10377987_TATATTCATTTGCGTT_RD33	YR002D0_M_10064044_TTTTATACCATGATTT_RD72	0.888889	ARRRYYFDY	COVID-19	IGHV4-59	IGHJ4	ARGRYYFDY	Healthy	IGHV4-59	IGHJ4	CV221	YR002
CV247D0_M_10022807_TTGTCTTCAGTCTGGT_RD22	YR004D0_A1_11888042_TCCCGTTTTTTCTGTT_RD36	0.888889	ARGGWNFEY	COVID-19	IGHV4-59	IGHJ4	ARGGWSFEY	Healthy	IGHV4-59	IGHJ4	CV247	YR004
EA024D0_G2_10925912_TTAGCTTTGGTGGCAT_RD87	E2A_G2_145664_UID139759_RD38	1	AREYSSFDY	Healthy	IGHV4-59	IGHJ4	AREYSSFDY	Ebola	IGHV4-59	IGHJ4	EA024	E2A
CV293D0_M_10766738_TACAGTACACTTGGCT_RD84	E14A_G1_129453_UID125692_RD10	0.888889	AREYGGIDY	COVID-19	IGHV4-59	IGHJ4	ARERGGIDY	Ebola	IGHV4-59	IGHJ4	CV293	E14A
HB01-94_A1_10047136_TGGCGTACTCTTTGAT_RD71	YR008D0_A1_11554008_TACCTTCTACTGTCAT_RD9	0.888889	ARLDVALDY	Healthy	IGHV4-61	IGHJ4	ARLDMALDY	Healthy	IGHV4-61	IGHJ4	HB01-94	YR008
YF193D0_M_672804_UID178742_RD31	YF207D0_M_238244_UID178742_RD35	1	VRGRAKPDS	Healthy	IGHV4-61	IGHJ4	VRGRAKPDS	Healthy	IGHV4-61	IGHJ4	YF193	YF207
HB72-93_M_10638856_TCTACTTTGTTGAAAT_RD21	CV247D22_M_10450437_TGCGCTTCTTTAGTAT_RD69	0.888889	ARRGSGFDY	Healthy	IGHV5-51	IGHJ4	ARRSSGFDY	COVID-19	IGHV5-51	IGHJ4	HB72-93	CV247
HB72-93_M_10638856_TCTACTTTGTTGAAAT_RD21	YR002D10_M_10089642_TCTCTTCCTTTCTAAT_RD23	0.888889	ARRGSGFDY	Healthy	IGHV5-51	IGHJ4	ARRGSEFDY	RSV-U	IGHV5-51	IGHJ4	HB72-93	YR002
EA003D10_M_10015355_TTTTCTATATTCGATT_RD70	EB217_M_482715_UID266237_RD36	0.888889	ARGRGPLDY	RSV-I	IGHV5-51	IGHJ4	ARGGGPLDY	Ebola	IGHV5-51	IGHJ4	EA003	EB217
CV233D0_A2_10106431_TCTTTTTTTATGTTTT_RD54	CV234D2_M_10054273_TCTGTTTACGTCCTCT_RD32	0.888889	VRLGDGYPY	COVID-19	IGHV6-1	IGHJ4	VRLGGDYPY	COVID-19	IGHV6-1	IGHJ4	CV233	CV234
CV258D0_M_10142800_TAAATTCTTTTTCTGT_RD84	HB73-97_M_10548060_TTCGTTCGTTTTTACT_RD8	0.888889	VRSTGDLDY	COVID-19	IGHV6-1	IGHJ4	VRSTGSLDY	Healthy	IGHV6-1	IGHJ4	CV258	HB73-97
HB01-94_M_10293167_TGTTATGTTTTTGTAT_RD24	YR004D0_M_10192373_TATCTTTAACTTGCGT_RD68	0.888889	ARQMGHFDF	Healthy	IGHV6-1	IGHJ4	ARQMGGFDF	Healthy	IGHV6-1	IGHJ4	HB01-94	YR004
HB09-89_M_10267640_TATATTTTTCTCTGTT_RD36	YR004D0_M_10192373_TATCTTTAACTTGCGT_RD68	0.888889	ARQMGGFDY	Healthy	IGHV6-1	IGHJ4	ARQMGGFDF	Healthy	IGHV6-1	IGHJ4	HB09-89	YR004
HB09-89_M_10267640_TATATTTTTCTCTGTT_RD36	EA008D0_M_10968156_TTGCATAACGTTCAGT_RD67	0.888889	ARQMGGFDY	Healthy	IGHV6-1	IGHJ4	ARQKGGFDY	Healthy	IGHV6-1	IGHJ4	HB09-89	EA008
HB01-94_M_10104349_TTTACTTTTATTCGTT_RD41	YR003D10_M_10638649_TCACATCATTTAAAAT_RD8	1	VRGNYNFDY	Healthy	IGHV6-1	IGHJ4	VRGNYNFDY	RSV-U	IGHV6-1	IGHJ4	HB01-94	YR003
CV221D2_M_11036630_TCTGCTACATTCTAGT_RD86	YR006D10_M_10062059_TAGTTTTCATTATTCT_RD102	0.888889	ARGPGMLNY	COVID-19	IGHV6-1	IGHJ4	ARGPGSLNY	RSV-U	IGHV6-1	IGHJ4	CV221	YR006
YR004D10_M_11465922_TATCTTTCTTTAAAAT_RD34	EA003D0_M_10251752_TTGTTTGAACTTGCTT_RD69	0.888889	ARNSGWVDY	RSV-I	IGHV6-1	IGHJ4	ARNSGWLDY	Healthy	IGHV6-1	IGHJ4	YR004	EA003
CV256D0_M_10134577_TGCTTTGCTTTATTAT_RD27	EA005D0_G1_10221632_TGGAATTAATTGGTCT_RD80	0.888889	VRDQGALNS	COVID-19	IGHV6-1	IGHJ4	ARDQGALNS	Healthy	IGHV6-1	IGHJ4	CV256	EA005
CV256D0_M_10134577_TGCTTTGCTTTATTAT_RD27	EB216_M_435272_UID252889_RD14	0.888889	VRDQGALNS	COVID-19	IGHV6-1	IGHJ4	ARDQGALNS	Ebola	IGHV6-1	IGHJ4	CV256	EB216
EA005D0_G1_10221632_TGGAATTAATTGGTCT_RD80	EB216_M_435272_UID252889_RD14	1	ARDQGALNS	Healthy	IGHV6-1	IGHJ4	ARDQGALNS	Ebola	IGHV6-1	IGHJ4	EA005	EB216
CV226D2_A2_10539993_TCGTTTGTTATGACTT_RD10	EA022D10_A1_10260140_TAAGGTACTCTTTGTT_RD8	0.888889	ARSEGYFDY	COVID-19	IGHV6-1	IGHJ4	ARSLGYFDY	RSV-U	IGHV6-1	IGHJ4	CV226	EA022
CV226D2_A2_10539993_TCGTTTGTTATGACTT_RD10	E75a_M_189244_UID120482_RD13	0.888889	ARSEGYFDY	COVID-19	IGHV6-1	IGHJ4	ARSDGYFDY	Ebola	IGHV6-1	IGHJ4	CV226	E75a
EA022D10_A1_10260140_TAAGGTACTCTTTGTT_RD8	E75a_M_189244_UID120482_RD13	0.888889	ARSLGYFDY	RSV-U	IGHV6-1	IGHJ4	ARSDGYFDY	Ebola	IGHV6-1	IGHJ4	EA022	E75a
CV239D0_M_10096983_TTCCTTCGTCTTCAGT_RD9	EA022D10_M_10455712_TCATTTTCTGTATGTT_RD90	0.888889	ARGPSPLNY	COVID-19	IGHV6-1	IGHJ4	ARGPSPLAY	RSV-U	IGHV6-1	IGHJ4	CV239	EA022
CV247D22_M_10212015_TCGCGTGCGATTGTTT_RD58	EA022D10_M_10455712_TCATTTTCTGTATGTT_RD90	0.888889	ARGPSRLAY	COVID-19	IGHV6-1	IGHJ4	ARGPSPLAY	RSV-U	IGHV6-1	IGHJ4	CV247	EA022
CV227D9_M_10804830_TTGGGTACTATCATTT_RD53	CV221D0_M_10061826_TGATATAAGCTAATCT_RD78	0.888889	ARGQNWFDP	COVID-19	IGHV1-18	IGHJ5	ARGTNWFDP	COVID-19	IGHV1-18	IGHJ5	CV227	CV221
CV227D9_M_10804830_TTGGGTACTATCATTT_RD53	CV222D2_M_11037591_TGCTATCGCATGTCTT_RD73	0.888889	ARGQNWFDP	COVID-19	IGHV1-18	IGHJ5	ARDQNWFDP	COVID-19	IGHV1-18	IGHJ5	CV227	CV222
CV227D9_M_10804830_TTGGGTACTATCATTT_RD53	YR008D0_M_11379199_TGCTTTAAGCTTTGAT_RD88	0.888889	ARGQNWFDP	COVID-19	IGHV1-18	IGHJ5	ARGKNWFDP	Healthy	IGHV1-18	IGHJ5	CV227	YR008
CV221D0_M_10061826_TGATATAAGCTAATCT_RD78	YR008D0_M_11379199_TGCTTTAAGCTTTGAT_RD88	0.888889	ARGTNWFDP	COVID-19	IGHV1-18	IGHJ5	ARGKNWFDP	Healthy	IGHV1-18	IGHJ5	CV221	YR008
CV222D2_M_11037591_TGCTATCGCATGTCTT_RD73	YR004D0_M_11867984_TCAAATAATATTTCAT_RD73	0.888889	ARDQNWFDP	COVID-19	IGHV1-18	IGHJ5	ARDQGWFDP	Healthy	IGHV1-18	IGHJ5	CV222	YR004
CV221D0_M_10061826_TGATATAAGCTAATCT_RD78	YR008D0_M_10032445_TTTTTTTCCATGTGTT_RD71	0.888889	ARGTNWFDP	COVID-19	IGHV1-18	IGHJ5	ARATNWFDP	Healthy	IGHV1-18	IGHJ5	CV221	YR008
YR004D0_M_11867984_TCAAATAATATTTCAT_RD73	EA014D0_M_10028940_TCTCTTGGCCTATACT_RD26	0.888889	ARDQGWFDP	Healthy	IGHV1-18	IGHJ5	ARDTGWFDP	Healthy	IGHV1-18	IGHJ5	YR004	EA014
CV247D0_M_10050555_TGGGGTAATTTGTGTT_RD75	EA014D10_M_10211792_TGTTTTTGGTTAACTT_RD82	0.888889	ARDLSWFDP	COVID-19	IGHV1-46	IGHJ5	ARDHSWFDP	RSV-U	IGHV1-46	IGHJ5	CV247	EA014
CV226D2_M_10675933_TTTTGTTTCGTAAGCT_RD17	EB216_M_431929_UID251958_RD27	0.888889	AHRRPWFDP	COVID-19	IGHV2-5	IGHJ5	AHRRGWFDP	Ebola	IGHV2-5	IGHJ5	CV226	EB216
YR008D0_M_10681953_TTTAATAGGGTGTTAT_RD55	E46a_A1_105076_UID101235_RD93	0.888889	ARDLNWFDP	Healthy	IGHV3-11	IGHJ5	ARDLPWFDP	Ebola	IGHV3-11	IGHJ5	YR008	E46a
YR002D10_A1_10076788_TGATATATGCTTAATT_RD72	YR008D10_G1_10036272_TCTATTTTTTTCCGTT_RD45	1	AKDRFGVDP	RSV-U	IGHV3-23	IGHJ5	AKDRFGVDP	RSV-I	IGHV3-23	IGHJ5	YR002	YR008
YR002D10_A1_10076788_TGATATATGCTTAATT_RD72	YR008D10_A1_10266883_TTCTGTATATTAGAGT_RD66	0.888889	AKDRFGVDP	RSV-U	IGHV3-23	IGHJ5	AKDRFGIDP	RSV-I	IGHV3-23	IGHJ5	YR002	YR008
EA005D0_M_11265524_TAAGTTTGATTTTGAT_RD19	EA022D10_M_10714573_TATTGTCGCATAGGTT_RD55	0.888889	AKDLGWFDP	Healthy	IGHV3-23	IGHJ5	AKDEGWFDP	RSV-U	IGHV3-23	IGHJ5	EA005	EA022
CV233D0_G1_10058419_TTTCATCGGCTTAGAT_RD53	HB10-82_M_10886085_TTTTATGTCATAAGTT_RD63	0.888889	ARGANWFDP	COVID-19	IGHV3-33	IGHJ5	ARGYNWFDP	Healthy	IGHV3-33	IGHJ5	CV233	HB10-82
CV293D0_M_11099317_TCGTTTACCGTTTCTT_RD152	EB215_A1_361964_UID229508_RD32	1	ARDRGWFDP	COVID-19	IGHV3-53	IGHJ5	ARDRGWFDP	Ebola	IGHV3-53	IGHJ5	CV293	EB215
CV293D0_M_11099317_TCGTTTACCGTTTCTT_RD152	E14B_M_171946_UID161695_RD24	0.888889	ARDRGWFDP	COVID-19	IGHV3-53	IGHJ5	ARDSGWFDP	Ebola	IGHV3-53	IGHJ5	CV293	E14B
EB215_A1_361964_UID229508_RD32	E14B_M_171946_UID161695_RD24	0.888889	ARDRGWFDP	Ebola	IGHV3-53	IGHJ5	ARDSGWFDP	Ebola	IGHV3-53	IGHJ5	EB215	E14B
HB76-49_A2_10041354_TTCTATAAGTTCAATT_RD10	CV225D0_M_10087056_TTTTTTATGGTAAGCT_RD20	0.888889	ARGKNWFDP	Healthy	IGHV3-7	IGHJ5	ARGLNWFDP	COVID-19	IGHV3-7	IGHJ5	HB76-49	CV225
HB76-49_A1_10169514_TTCCTTTGCGTGGGGT_RD177	CV225D0_M_10087056_TTTTTTATGGTAAGCT_RD20	0.888889	ARGRNWFDP	Healthy	IGHV3-7	IGHJ5	ARGLNWFDP	COVID-19	IGHV3-7	IGHJ5	HB76-49	CV225
HB76-49_A1_10169514_TTCCTTTGCGTGGGGT_RD177	YR001D10_A1_11689102_TAATGTGCGGTCCATT_RD13	0.888889	ARGRNWFDP	Healthy	IGHV3-7	IGHJ5	ARGRGWFDP	RSV-I	IGHV3-7	IGHJ5	HB76-49	YR001
YR001D10_A1_11689102_TAATGTGCGGTCCATT_RD13	EA008D0_M_11610147_TAAAATTTGCTGCTCT_RD58	0.888889	ARGRGWFDP	RSV-I	IGHV3-7	IGHJ5	ARGRGWLDP	Healthy	IGHV3-7	IGHJ5	YR001	EA008
CV221D0_A2_11493660_TTTCATTGTATCGGTT_RD35	YR002D0_A1_10008003_TACTATAGTTTAGGAT_RD10	0.888889	ARGGSGLDP	COVID-19	IGHV3-74	IGHJ5	ARGYSGLDP	Healthy	IGHV3-74	IGHJ5	CV221	YR002
CV223D0_G2_10525067_TCATATTGTCTCTAAT_RD33	YR004D0_M_11491922_TAATTTATGTTTGAGT_RD12	0.888889	ARDNWGPDS	COVID-19	IGHV3-74	IGHJ5	ARNNWGPDS	Healthy	IGHV3-74	IGHJ5	CV223	YR004
YR004D0_A1_11454563_TTACTTTTATTCGACT_RD37	EA014D10_M_10449014_TAGTATACATTCAGAT_RD74	0.888889	ARGYNWFDS	Healthy	IGHV3-74	IGHJ5	ARGTNWFDS	RSV-U	IGHV3-74	IGHJ5	YR004	EA014
HB01-94_M_10432825_TATTGTTTCTTAACTT_RD72	YR004D0_M_11557080_TAGTTTTGTATAATTT_RD54	0.888889	ARGRGWFDP	Healthy	IGHV4-30-2	IGHJ5	ARGRDWFDP	Healthy	IGHV4-30-2	IGHJ5	HB01-94	YR004
CV258D0_A1_10241058_TGACTTCTTCTGTGAT_RD24	HB73-97_M_10221181_TCGTTTTAGATCCTGT_RD19	0.888889	ARRPNWFDP	COVID-19	IGHV4-34	IGHJ5	ARRRNWFDP	Healthy	IGHV4-34	IGHJ5	CV258	HB73-97
CV258D0_M_10668861_TGTTGTACCTTTTTTT_RD80	YR001D0_M_10354372_TGTCGTCACATTAAAT_RD66	0.888889	ARGDNWFDP	COVID-19	IGHV4-34	IGHJ5	ARGLNWFDP	Healthy	IGHV4-34	IGHJ5	CV258	YR001
CV328D0_M_10194562_TATTTTGTGGTGTAGT_RD29	YR001D0_M_10354372_TGTCGTCACATTAAAT_RD66	0.888889	ARGLGWFDP	COVID-19	IGHV4-34	IGHJ5	ARGLNWFDP	Healthy	IGHV4-34	IGHJ5	CV328	YR001
CV258D0_M_10668861_TGTTGTACCTTTTTTT_RD80	EA008D0_M_10672347_TACAATGTCCTCTTCT_RD31	0.888889	ARGDNWFDP	COVID-19	IGHV4-34	IGHJ5	ARGRNWFDP	Healthy	IGHV4-34	IGHJ5	CV258	EA008
YR008D0_M_11542093_TCCATTTATCTTCTAT_RD71	EA008D0_M_10672347_TACAATGTCCTCTTCT_RD31	0.888889	ARGTNWFDP	Healthy	IGHV4-34	IGHJ5	ARGRNWFDP	Healthy	IGHV4-34	IGHJ5	YR008	EA008
HB73-97_M_10221181_TCGTTTTAGATCCTGT_RD19	EA008D0_M_10672347_TACAATGTCCTCTTCT_RD31	0.888889	ARRRNWFDP	Healthy	IGHV4-34	IGHJ5	ARGRNWFDP	Healthy	IGHV4-34	IGHJ5	HB73-97	EA008
YR001D0_M_10354372_TGTCGTCACATTAAAT_RD66	EA008D0_M_10672347_TACAATGTCCTCTTCT_RD31	0.888889	ARGLNWFDP	Healthy	IGHV4-34	IGHJ5	ARGRNWFDP	Healthy	IGHV4-34	IGHJ5	YR001	EA008
CV258D0_M_10668861_TGTTGTACCTTTTTTT_RD80	YR008D0_M_11542093_TCCATTTATCTTCTAT_RD71	0.888889	ARGDNWFDP	COVID-19	IGHV4-34	IGHJ5	ARGTNWFDP	Healthy	IGHV4-34	IGHJ5	CV258	YR008
YR001D0_M_10354372_TGTCGTCACATTAAAT_RD66	YR008D0_M_11542093_TCCATTTATCTTCTAT_RD71	0.888889	ARGLNWFDP	Healthy	IGHV4-34	IGHJ5	ARGTNWFDP	Healthy	IGHV4-34	IGHJ5	YR001	YR008
CV328D0_M_10194562_TATTTTGTGGTGTAGT_RD29	EA022D0_M_10006942_TTTAATCAGCTTTCGT_RD54	0.888889	ARGLGWFDP	COVID-19	IGHV4-34	IGHJ5	ARGLLWFDP	Healthy	IGHV4-34	IGHJ5	CV328	EA022
YR001D0_M_10354372_TGTCGTCACATTAAAT_RD66	EA022D0_M_10006942_TTTAATCAGCTTTCGT_RD54	0.888889	ARGLNWFDP	Healthy	IGHV4-34	IGHJ5	ARGLLWFDP	Healthy	IGHV4-34	IGHJ5	YR001	EA022
CV258D0_M_10516790_TAAACTTGTTTCTCAT_RD72	EA005D0_M_10177489_TCTCATGTCGTTTGTT_RD76	0.888889	ARGGDWFDP	COVID-19	IGHV4-34	IGHJ5	ARGGIWFDP	Healthy	IGHV4-34	IGHJ5	CV258	EA005
CV221D0_G1_10791838_TCAACTTCCTTGTTGT_RD57	EA022D10_M_10094929_TACTGTCATATCCTAT_RD83	0.888889	ARGRVRFDP	COVID-19	IGHV4-34	IGHJ5	ARGRRRFDP	RSV-U	IGHV4-34	IGHJ5	CV221	EA022
EA005D0_M_10085497_TAGGGTTATATATTGT_RD70	E2A_M_176154_UID165150_RD37	0.888889	ARGKPWFDP	Healthy	IGHV4-34	IGHJ5	ARGRPWFDP	Ebola	IGHV4-34	IGHJ5	EA005	E2A
EA008D0_M_10672347_TACAATGTCCTCTTCT_RD31	E2A_M_176154_UID165150_RD37	0.888889	ARGRNWFDP	Healthy	IGHV4-34	IGHJ5	ARGRPWFDP	Ebola	IGHV4-34	IGHJ5	EA008	E2A
CV256D0_A1_10093349_TTTTGTTGTTTCATTT_RD61	YR008D0_M_11552840_TTATCTTCCGTAGCTT_RD84	0.888889	ARADNWFDP	COVID-19	IGHV4-39	IGHJ5	ARRDNWFDP	Healthy	IGHV4-39	IGHJ5	CV256	YR008
CV256D0_A1_10093349_TTTTGTTGTTTCATTT_RD61	YR003D0_M_11401761_TTTTGTTTGGTCTTTT_RD91	0.888889	ARADNWFDP	COVID-19	IGHV4-39	IGHJ5	ARAGNWFDP	Healthy	IGHV4-39	IGHJ5	CV256	YR003
CV239D0_M_10658640_TATTATGTTTTTCATT_RD60	EA014D0_M_11769729_TTGCGTACTTTAATGT_RD76	0.888889	ARHPNWFDP	COVID-19	IGHV4-39	IGHJ5	ARHRNWFDP	Healthy	IGHV4-39	IGHJ5	CV239	EA014
EA014D0_M_10000552_TCGTTTTTTATAAATT_RD31	EA024D10_M_10040520_TTTCATATGTTAGCAT_RD51	0.888889	ARRSGWFDP	Healthy	IGHV4-39	IGHJ5	ARRAGWFDP	RSV-U	IGHV4-39	IGHJ5	EA014	EA024
CV221D0_G3_10211226_TGGATTTCGTTTTGAT_RD39	HB76-49_M_10019028_TCTCCTTTGTTCCAAT_RD219	1	ARGRGWFDP	COVID-19	IGHV4-59	IGHJ5	ARGRGWFDP	Healthy	IGHV4-59	IGHJ5	CV221	HB76-49
CV221D0_A1_10702073_TCTTATTTTTTATCTT_RD14	HB76-49_M_10019028_TCTCCTTTGTTCCAAT_RD219	0.888889	ARGRNWFDP	COVID-19	IGHV4-59	IGHJ5	ARGRGWFDP	Healthy	IGHV4-59	IGHJ5	CV221	HB76-49
CV221D0_G3_10211226_TGGATTTCGTTTTGAT_RD39	EA014D10_G1_11079276_TAGAATACTATGTACT_RD16	0.888889	ARGRGWFDP	COVID-19	IGHV4-59	IGHJ5	ARGRNWFDP	RSV-U	IGHV4-59	IGHJ5	CV221	EA014
CV221D0_A1_10702073_TCTTATTTTTTATCTT_RD14	EA014D10_G1_11079276_TAGAATACTATGTACT_RD16	1	ARGRNWFDP	COVID-19	IGHV4-59	IGHJ5	ARGRNWFDP	RSV-U	IGHV4-59	IGHJ5	CV221	EA014
HB76-49_M_10019028_TCTCCTTTGTTCCAAT_RD219	EA014D10_G1_11079276_TAGAATACTATGTACT_RD16	0.888889	ARGRGWFDP	Healthy	IGHV4-59	IGHJ5	ARGRNWFDP	RSV-U	IGHV4-59	IGHJ5	HB76-49	EA014
CV221D0_G3_10211226_TGGATTTCGTTTTGAT_RD39	YR001D10_M_10351807_TTGTATTCGATTCGCT_RD17	0.888889	ARGRGWFDP	COVID-19	IGHV4-59	IGHJ5	ARRGGWFDP	RSV-I	IGHV4-59	IGHJ5	CV221	YR001
HB76-49_M_10019028_TCTCCTTTGTTCCAAT_RD219	YR001D10_M_10351807_TTGTATTCGATTCGCT_RD17	0.888889	ARGRGWFDP	Healthy	IGHV4-59	IGHJ5	ARRGGWFDP	RSV-I	IGHV4-59	IGHJ5	HB76-49	YR001
CV221D0_A1_10702073_TCTTATTTTTTATCTT_RD14	EB216_M_728461_UID322407_RD12	0.888889	ARGRNWFDP	COVID-19	IGHV4-59	IGHJ5	ARGRRWFDP	Ebola	IGHV4-59	IGHJ5	CV221	EB216
CV221D0_G3_10211226_TGGATTTCGTTTTGAT_RD39	EB216_M_728461_UID322407_RD12	0.888889	ARGRGWFDP	COVID-19	IGHV4-59	IGHJ5	ARGRRWFDP	Ebola	IGHV4-59	IGHJ5	CV221	EB216
HB76-49_M_10019028_TCTCCTTTGTTCCAAT_RD219	EB216_M_728461_UID322407_RD12	0.888889	ARGRGWFDP	Healthy	IGHV4-59	IGHJ5	ARGRRWFDP	Ebola	IGHV4-59	IGHJ5	HB76-49	EB216
EA014D10_G1_11079276_TAGAATACTATGTACT_RD16	EB216_M_728461_UID322407_RD12	0.888889	ARGRNWFDP	RSV-U	IGHV4-59	IGHJ5	ARGRRWFDP	Ebola	IGHV4-59	IGHJ5	EA014	EB216
CV226D0_M_10163681_TCATATTCACTAGCCT_RD29	CV258D0_M_10074604_TGTATTAACGTAGCCT_RD46	0.888889	ARLSRWFDP	COVID-19	IGHV5-51	IGHJ5	ARLERWFDP	COVID-19	IGHV5-51	IGHJ5	CV226	CV258
HB72-93_M_10246179_TTTAATTCGTTGGTAT_RD83	HB76-49_M_10171592_TATGTTTAAGTAGGGT_RD13	0.888889	ARQGGWFDP	Healthy	IGHV5-51	IGHJ5	ARHGGWFDP	Healthy	IGHV5-51	IGHJ5	HB72-93	HB76-49
CV239D0_M_10389475_TTAGGTCAACTAGGCT_RD81	YR003D0_M_10018414_TTCACTCTTTTAACGT_RD40	0.888889	ARGPGMLDP	COVID-19	IGHV6-1	IGHJ5	ARGPGVLDP	Healthy	IGHV6-1	IGHJ5	CV239	YR003
CV233D0_A1_10134257_TGCCTTATACTTGTAT_RD61	CV234D2_A1_10075839_TACGATGTATTATCTT_RD100	0.888889	TRLARWFDP	COVID-19	IGHV7-4-1	IGHJ5	ARLARWFDP	COVID-19	IGHV7-4-1	IGHJ5	CV233	CV234
CV227D0_A1_10154426_TAGCCTGCGGTACTAT_RD68	CV226D0_M_10265761_TTCATTGGTCTTGAAT_RD88	0.888889	ARDRRGMDV	COVID-19	IGHV1-2	IGHJ6	ARDARGMDV	COVID-19	IGHV1-2	IGHJ6	CV227	CV226
HB74-76_A1_10100555_TCCTATGCTGTCAGGT_RD50	YR001D10_M_10184826_TAGTGTCGATTGATTT_RD64	0.888889	ARGPYGMDV	Healthy	IGHV1-46	IGHJ6	ARGYYGMDV	RSV-I	IGHV1-46	IGHJ6	HB74-76	YR001
CV293D0_M_10467966_TTGAGTCACTTCACGT_RD183	CV325D0_M_10007529_TATCGTTCAGTGATCT_RD8	1	ARGHYGLDV	COVID-19	IGHV3-11	IGHJ6	ARGHYGLDV	COVID-19	IGHV3-11	IGHJ6	CV293	CV325
CV293D0_M_10467966_TTGAGTCACTTCACGT_RD183	YR002D10_M_10101649_TATTATTAGGTGTGTT_RD78	0.888889	ARGHYGLDV	COVID-19	IGHV3-11	IGHJ6	ARGHYGMDV	RSV-U	IGHV3-11	IGHJ6	CV293	YR002
CV325D0_M_10007529_TATCGTTCAGTGATCT_RD8	YR002D10_M_10101649_TATTATTAGGTGTGTT_RD78	0.888889	ARGHYGLDV	COVID-19	IGHV3-11	IGHJ6	ARGHYGMDV	RSV-U	IGHV3-11	IGHJ6	CV325	YR002
CV227D0_A1_10763256_TATACTTATGTCGGTT_RD65	YR002D10_M_10101649_TATTATTAGGTGTGTT_RD78	0.888889	ARGYYGMDV	COVID-19	IGHV3-11	IGHJ6	ARGHYGMDV	RSV-U	IGHV3-11	IGHJ6	CV227	YR002
CV225D0_M_10637287_TTCTGTCGCGTACGGT_RD65	YR002D10_M_10101649_TATTATTAGGTGTGTT_RD78	1	ARGHYGMDV	COVID-19	IGHV3-11	IGHJ6	ARGHYGMDV	RSV-U	IGHV3-11	IGHJ6	CV225	YR002
CV293D0_M_10467966_TTGAGTCACTTCACGT_RD183	CV225D0_M_10637287_TTCTGTCGCGTACGGT_RD65	0.888889	ARGHYGLDV	COVID-19	IGHV3-11	IGHJ6	ARGHYGMDV	COVID-19	IGHV3-11	IGHJ6	CV293	CV225
CV227D0_A1_10763256_TATACTTATGTCGGTT_RD65	CV225D0_M_10637287_TTCTGTCGCGTACGGT_RD65	0.888889	ARGYYGMDV	COVID-19	IGHV3-11	IGHJ6	ARGHYGMDV	COVID-19	IGHV3-11	IGHJ6	CV227	CV225
CV325D0_M_10007529_TATCGTTCAGTGATCT_RD8	CV225D0_M_10637287_TTCTGTCGCGTACGGT_RD65	0.888889	ARGHYGLDV	COVID-19	IGHV3-11	IGHJ6	ARGHYGMDV	COVID-19	IGHV3-11	IGHJ6	CV325	CV225
YR001D10_M_11586785_TTCCTTTCTCTTCAGT_RD18	E46a_G1_299860_UID144315_RD76	0.888889	AKGRGGMDV	RSV-I	IGHV3-23	IGHJ6	AKGMGGMDV	Ebola	IGHV3-23	IGHJ6	YR001	E46a
YR001D10_M_11586785_TTCCTTTCTCTTCAGT_RD18	E75a_G3_350866_UID154757_RD50	0.888889	AKGRGGMDV	RSV-I	IGHV3-23	IGHJ6	AKGAGGMDV	Ebola	IGHV3-23	IGHJ6	YR001	E75a
HB83-44_A1_10127733_TTTAATCATCTGTTGT_RD101	E75a_G3_350866_UID154757_RD50	0.888889	AKGASGMDV	Healthy	IGHV3-23	IGHJ6	AKGAGGMDV	Ebola	IGHV3-23	IGHJ6	HB83-44	E75a
E46a_G1_299860_UID144315_RD76	E75a_G3_350866_UID154757_RD50	0.888889	AKGMGGMDV	Ebola	IGHV3-23	IGHJ6	AKGAGGMDV	Ebola	IGHV3-23	IGHJ6	E46a	E75a
CV226D0_M_10944305_TTATATGTCTTGGGAT_RD44	CV234D0_M_10731045_TTGTATGACATTCTCT_RD48	0.888889	AKGPGGMDV	COVID-19	IGHV3-30	IGHJ6	AKGEGGMDV	COVID-19	IGHV3-30	IGHJ6	CV226	CV234
CV225D0_G1_11290343_TTATTTCAGTTTATTT_RD36	YR008D10_G1_11873127_TGGAGTGGTTTCAGAT_RD37	0.888889	AKHGGGMDV	COVID-19	IGHV3-30	IGHJ6	AKNGGGMDV	RSV-I	IGHV3-30	IGHJ6	CV225	YR008
HB74-76_M_10009057_TCATTTATTTTTAGAT_RD92	CV225D2_G1_10060880_TATCCTTACCTATTTT_RD25	0.888889	ARDLGGMDV	Healthy	IGHV3-33	IGHJ6	ARDAGGMDV	COVID-19	IGHV3-33	IGHJ6	HB74-76	CV225
HB74-76_M_10009057_TCATTTATTTTTAGAT_RD92	YR006D10_M_10292133_TTTCTTGCTCTACTCT_RD80	0.888889	ARDLGGMDV	Healthy	IGHV3-33	IGHJ6	ARDGLGMDV	RSV-U	IGHV3-33	IGHJ6	HB74-76	YR006
HB74-76_M_10009057_TCATTTATTTTTAGAT_RD92	EA024D10_M_10091625_TCGACTATGTTCATTT_RD72	0.888889	ARDLGGMDV	Healthy	IGHV3-33	IGHJ6	ARDLNGMDV	RSV-U	IGHV3-33	IGHJ6	HB74-76	EA024
CV234D0_M_10057919_TCGTGTCTACTCGTAT_RD12	YR008D0_A1_10025912_TCCTTTTGGCTTGTGT_RD55	0.888889	ARDDYGMDV	COVID-19	IGHV3-33	IGHJ6	ARDNYGMDV	Healthy	IGHV3-33	IGHJ6	CV234	YR008
HB10-82_G2_10035225_TCGGTTTAAGTCTTAT_RD31	YR004D0_M_11909214_TAAGTTTTTTTTCTTT_RD11	1	VRNNYYMDV	Healthy	IGHV3-48	IGHJ6	VRNNYYMDV	Healthy	IGHV3-48	IGHJ6	HB10-82	YR004
HB09-89_M_10870734_TCTGGTTATGTTGCTT_RD98	YR008D10_G1_11640706_TGTAGTACGATCATTT_RD26	0.888889	ARGWRGMDV	Healthy	IGHV3-48	IGHJ6	ARGWSGMDV	RSV-I	IGHV3-48	IGHJ6	HB09-89	YR008
CV227D9_G1_10089371_TTCGGTCACGTGAATT_RD30	CV221D0_A1_10144112_TCTGCTTAACTGCCGT_RD23	0.888889	ARESYGMDV	COVID-19	IGHV3-53	IGHJ6	AREAYGMDV	COVID-19	IGHV3-53	IGHJ6	CV227	CV221
CV227D9_G1_10089371_TTCGGTCACGTGAATT_RD30	CV258D0_G2_10612014_TTATTTTTAGTCTTCT_RD16	0.888889	ARESYGMDV	COVID-19	IGHV3-53	IGHJ6	ARESSGMDV	COVID-19	IGHV3-53	IGHJ6	CV227	CV258
CV227D9_G1_10089371_TTCGGTCACGTGAATT_RD30	CV328D0_M_10504760_TATAATGCGTTCATGT_RD18	0.888889	ARESYGMDV	COVID-19	IGHV3-53	IGHJ6	AREAYGMDV	COVID-19	IGHV3-53	IGHJ6	CV227	CV328
CV221D0_A1_10144112_TCTGCTTAACTGCCGT_RD23	CV328D0_M_10504760_TATAATGCGTTCATGT_RD18	1	AREAYGMDV	COVID-19	IGHV3-53	IGHJ6	AREAYGMDV	COVID-19	IGHV3-53	IGHJ6	CV221	CV328
CV221D0_A1_10144112_TCTGCTTAACTGCCGT_RD23	CV328D0_G1_10218765_TCAATTATTCTTTTGT_RD12	0.888889	AREAYGMDV	COVID-19	IGHV3-53	IGHJ6	AREGYGMDV	COVID-19	IGHV3-53	IGHJ6	CV221	CV328
CV227D9_G1_10089371_TTCGGTCACGTGAATT_RD30	CV328D0_G1_10218765_TCAATTATTCTTTTGT_RD12	0.888889	ARESYGMDV	COVID-19	IGHV3-53	IGHJ6	AREGYGMDV	COVID-19	IGHV3-53	IGHJ6	CV227	CV328
CV227D9_G1_10089371_TTCGGTCACGTGAATT_RD30	7bz5|H: Heavy chain of B38	0.888889	ARESYGMDV	COVID-19	IGHV3-53	IGHJ6	AREAYGMDV	SARS-CoV-2 Spike/RBD	IGHV3-53	IGHJ6	CV227	7bz5|H: Heavy chain of B38
CV221D0_A1_10144112_TCTGCTTAACTGCCGT_RD23	7bz5|H: Heavy chain of B38	1	AREAYGMDV	COVID-19	IGHV3-53	IGHJ6	AREAYGMDV	SARS-CoV-2 Spike/RBD	IGHV3-53	IGHJ6	CV221	7bz5|H: Heavy chain of B38
CV328D0_G1_10218765_TCAATTATTCTTTTGT_RD12	7bz5|H: Heavy chain of B38	0.888889	AREGYGMDV	COVID-19	IGHV3-53	IGHJ6	AREAYGMDV	SARS-CoV-2 Spike/RBD	IGHV3-53	IGHJ6	CV328	7bz5|H: Heavy chain of B38
CV328D0_M_10504760_TATAATGCGTTCATGT_RD18	7bz5|H: Heavy chain of B38	1	AREAYGMDV	COVID-19	IGHV3-53	IGHJ6	AREAYGMDV	SARS-CoV-2 Spike/RBD	IGHV3-53	IGHJ6	CV328	7bz5|H: Heavy chain of B38
CV221D2_M_10256103_TAGTATACTGTTATTT_RD69	HB01-94_M_10239306_TCATATGGTGTGCTGT_RD54	0.888889	ARDRDGMDV	COVID-19	IGHV3-53	IGHJ6	ARDRGGMDV	Healthy	IGHV3-53	IGHJ6	CV221	HB01-94
CV239D0_M_10209954_TCGAATCACGTGACTT_RD33	CV258D0_M_10029748_TTGCTTTATGTTAATT_RD63	1	ARGHYGMDV	COVID-19	IGHV3-7	IGHJ6	ARGHYGMDV	COVID-19	IGHV3-7	IGHJ6	CV239	CV258
CV239D0_M_10415175_TTAAATACTATTCTAT_RD89	CV258D0_M_10029748_TTGCTTTATGTTAATT_RD63	1	ARGHYGMDV	COVID-19	IGHV3-7	IGHJ6	ARGHYGMDV	COVID-19	IGHV3-7	IGHJ6	CV239	CV258
CV239D0_M_10209954_TCGAATCACGTGACTT_RD33	HB09-89_M_10001455_TCTGGTGACCTGGTAT_RD42	0.888889	ARGHYGMDV	COVID-19	IGHV3-7	IGHJ6	ARGHYGLDV	Healthy	IGHV3-7	IGHJ6	CV239	HB09-89
CV239D0_M_10415175_TTAAATACTATTCTAT_RD89	HB09-89_M_10001455_TCTGGTGACCTGGTAT_RD42	0.888889	ARGHYGMDV	COVID-19	IGHV3-7	IGHJ6	ARGHYGLDV	Healthy	IGHV3-7	IGHJ6	CV239	HB09-89
CV258D0_M_10029748_TTGCTTTATGTTAATT_RD63	HB09-89_M_10001455_TCTGGTGACCTGGTAT_RD42	0.888889	ARGHYGMDV	COVID-19	IGHV3-7	IGHJ6	ARGHYGLDV	Healthy	IGHV3-7	IGHJ6	CV258	HB09-89
CV239D0_M_10209954_TCGAATCACGTGACTT_RD33	HB72-93_M_10943954_TATTATATGTTGCTAT_RD22	0.888889	ARGHYGMDV	COVID-19	IGHV3-7	IGHJ6	ARGHFGMDV	Healthy	IGHV3-7	IGHJ6	CV239	HB72-93
CV239D0_M_10415175_TTAAATACTATTCTAT_RD89	HB72-93_M_10943954_TATTATATGTTGCTAT_RD22	0.888889	ARGHYGMDV	COVID-19	IGHV3-7	IGHJ6	ARGHFGMDV	Healthy	IGHV3-7	IGHJ6	CV239	HB72-93
CV258D0_M_10029748_TTGCTTTATGTTAATT_RD63	HB72-93_M_10943954_TATTATATGTTGCTAT_RD22	0.888889	ARGHYGMDV	COVID-19	IGHV3-7	IGHJ6	ARGHFGMDV	Healthy	IGHV3-7	IGHJ6	CV258	HB72-93
YR006D10_A1_10010005_TCCATTAGTATAAGAT_RD86	EA003D10_M_10200427_TACGTTTTTATAGTTT_RD75	1	ARGHYGMDV	RSV-U	IGHV3-7	IGHJ6	ARGHYGMDV	RSV-I	IGHV3-7	IGHJ6	YR006	EA003
CV239D0_M_10209954_TCGAATCACGTGACTT_RD33	EA003D10_M_10200427_TACGTTTTTATAGTTT_RD75	1	ARGHYGMDV	COVID-19	IGHV3-7	IGHJ6	ARGHYGMDV	RSV-I	IGHV3-7	IGHJ6	CV239	EA003
HB09-89_M_10001455_TCTGGTGACCTGGTAT_RD42	EA003D10_M_10200427_TACGTTTTTATAGTTT_RD75	0.888889	ARGHYGLDV	Healthy	IGHV3-7	IGHJ6	ARGHYGMDV	RSV-I	IGHV3-7	IGHJ6	HB09-89	EA003
CV258D0_M_10029748_TTGCTTTATGTTAATT_RD63	EA003D10_M_10200427_TACGTTTTTATAGTTT_RD75	1	ARGHYGMDV	COVID-19	IGHV3-7	IGHJ6	ARGHYGMDV	RSV-I	IGHV3-7	IGHJ6	CV258	EA003
CV239D0_M_10415175_TTAAATACTATTCTAT_RD89	EA003D10_M_10200427_TACGTTTTTATAGTTT_RD75	1	ARGHYGMDV	COVID-19	IGHV3-7	IGHJ6	ARGHYGMDV	RSV-I	IGHV3-7	IGHJ6	CV239	EA003
HB72-93_M_10943954_TATTATATGTTGCTAT_RD22	EA003D10_M_10200427_TACGTTTTTATAGTTT_RD75	0.888889	ARGHFGMDV	Healthy	IGHV3-7	IGHJ6	ARGHYGMDV	RSV-I	IGHV3-7	IGHJ6	HB72-93	EA003
CV239D0_M_10209954_TCGAATCACGTGACTT_RD33	EA008D0_M_10357503_TCGATTAAGCTAACTT_RD54	0.888889	ARGHYGMDV	COVID-19	IGHV3-7	IGHJ6	ARGYYGMDV	Healthy	IGHV3-7	IGHJ6	CV239	EA008
CV258D0_M_10029748_TTGCTTTATGTTAATT_RD63	EA008D0_M_10357503_TCGATTAAGCTAACTT_RD54	0.888889	ARGHYGMDV	COVID-19	IGHV3-7	IGHJ6	ARGYYGMDV	Healthy	IGHV3-7	IGHJ6	CV258	EA008
CV234D0_M_10342674_TACATTGTGCTTCGCT_RD80	EA008D0_M_10357503_TCGATTAAGCTAACTT_RD54	0.888889	ARGYQGMDV	COVID-19	IGHV3-7	IGHJ6	ARGYYGMDV	Healthy	IGHV3-7	IGHJ6	CV234	EA008
CV239D0_M_10415175_TTAAATACTATTCTAT_RD89	EA008D0_M_10357503_TCGATTAAGCTAACTT_RD54	0.888889	ARGHYGMDV	COVID-19	IGHV3-7	IGHJ6	ARGYYGMDV	Healthy	IGHV3-7	IGHJ6	CV239	EA008
YR006D10_A1_10010005_TCCATTAGTATAAGAT_RD86	EA008D0_M_10357503_TCGATTAAGCTAACTT_RD54	0.888889	ARGHYGMDV	RSV-U	IGHV3-7	IGHJ6	ARGYYGMDV	Healthy	IGHV3-7	IGHJ6	YR006	EA008
EA003D10_M_10200427_TACGTTTTTATAGTTT_RD75	EA008D0_M_10357503_TCGATTAAGCTAACTT_RD54	0.888889	ARGHYGMDV	RSV-I	IGHV3-7	IGHJ6	ARGYYGMDV	Healthy	IGHV3-7	IGHJ6	EA003	EA008
CV239D0_M_10209954_TCGAATCACGTGACTT_RD33	YR006D10_A1_10010005_TCCATTAGTATAAGAT_RD86	1	ARGHYGMDV	COVID-19	IGHV3-7	IGHJ6	ARGHYGMDV	RSV-U	IGHV3-7	IGHJ6	CV239	YR006
HB09-89_M_10001455_TCTGGTGACCTGGTAT_RD42	YR006D10_A1_10010005_TCCATTAGTATAAGAT_RD86	0.888889	ARGHYGLDV	Healthy	IGHV3-7	IGHJ6	ARGHYGMDV	RSV-U	IGHV3-7	IGHJ6	HB09-89	YR006
HB72-93_M_10943954_TATTATATGTTGCTAT_RD22	YR006D10_A1_10010005_TCCATTAGTATAAGAT_RD86	0.888889	ARGHFGMDV	Healthy	IGHV3-7	IGHJ6	ARGHYGMDV	RSV-U	IGHV3-7	IGHJ6	HB72-93	YR006
CV239D0_M_10415175_TTAAATACTATTCTAT_RD89	YR006D10_A1_10010005_TCCATTAGTATAAGAT_RD86	1	ARGHYGMDV	COVID-19	IGHV3-7	IGHJ6	ARGHYGMDV	RSV-U	IGHV3-7	IGHJ6	CV239	YR006
CV258D0_M_10029748_TTGCTTTATGTTAATT_RD63	YR006D10_A1_10010005_TCCATTAGTATAAGAT_RD86	1	ARGHYGMDV	COVID-19	IGHV3-7	IGHJ6	ARGHYGMDV	RSV-U	IGHV3-7	IGHJ6	CV258	YR006
HB09-89_M_10001455_TCTGGTGACCTGGTAT_RD42	YR006D0_A1_10129891_TCCACTAGTGTGTGGT_RD49	0.888889	ARGHYGLDV	Healthy	IGHV3-7	IGHJ6	ARGHYGLDA	Healthy	IGHV3-7	IGHJ6	HB09-89	YR006
HB09-89_M_10001455_TCTGGTGACCTGGTAT_RD42	CV293D0_G2_10911730_TTTTATAGGTTATTAT_RD179	0.888889	ARGHYGLDV	Healthy	IGHV3-7	IGHJ6	GRGHYGLDV	COVID-19	IGHV3-7	IGHJ6	HB09-89	CV293
HB72-93_M_10943954_TATTATATGTTGCTAT_RD22	YR001D0_M_11219331_TACGATGTCTTTAATT_RD12	0.888889	ARGHFGMDV	Healthy	IGHV3-7	IGHJ6	ARGHFNMDV	Healthy	IGHV3-7	IGHJ6	HB72-93	YR001
HB72-93_A1_10476977_TGGCATACGTTTTATT_RD57	EA024D10_M_10180295_TATGCTCGACTTATAT_RD20	0.888889	ARASRNMDV	Healthy	IGHV3-7	IGHJ6	ARASRGMDV	RSV-U	IGHV3-7	IGHJ6	HB72-93	EA024
CV256D0_A2_10022541_TCCTATATTTTTGTTT_RD45	CV258D0_A1_10054777_TATTCTACTTTCAGGT_RD24	1	ARGNYGMDV	COVID-19	IGHV3-74	IGHJ6	ARGNYGMDV	COVID-19	IGHV3-74	IGHJ6	CV256	CV258
CV256D0_A2_10022541_TCCTATATTTTTGTTT_RD45	CV293FU_G2_10289980_TTGGGTAATGTGTCTT_RD227	0.888889	ARGNYGMDV	COVID-19	IGHV3-74	IGHJ6	ARSNYGMDV	COVID-19Recovered	IGHV3-74	IGHJ6	CV256	CV293FU
CV258D0_A1_10054777_TATTCTACTTTCAGGT_RD24	CV293FU_G2_10289980_TTGGGTAATGTGTCTT_RD227	0.888889	ARGNYGMDV	COVID-19	IGHV3-74	IGHJ6	ARSNYGMDV	COVID-19Recovered	IGHV3-74	IGHJ6	CV258	CV293FU
CV256D0_A2_10022541_TCCTATATTTTTGTTT_RD45	CV328D0_G1_10230984_TTTATTCCATTAACAT_RD171	0.888889	ARGNYGMDV	COVID-19	IGHV3-74	IGHJ6	ARGAYGMDV	COVID-19	IGHV3-74	IGHJ6	CV256	CV328
CV258D0_A1_10054777_TATTCTACTTTCAGGT_RD24	CV328D0_G1_10230984_TTTATTCCATTAACAT_RD171	0.888889	ARGNYGMDV	COVID-19	IGHV3-74	IGHJ6	ARGAYGMDV	COVID-19	IGHV3-74	IGHJ6	CV258	CV328
CV256D0_A2_10022541_TCCTATATTTTTGTTT_RD45	YR002D10_A2_12047792_TTTTTTCCAGTCACTT_RD45	0.888889	ARGNYGMDV	COVID-19	IGHV3-74	IGHJ6	ARWNYGMDV	RSV-U	IGHV3-74	IGHJ6	CV256	YR002
CV258D0_A1_10054777_TATTCTACTTTCAGGT_RD24	YR002D10_A2_12047792_TTTTTTCCAGTCACTT_RD45	0.888889	ARGNYGMDV	COVID-19	IGHV3-74	IGHJ6	ARWNYGMDV	RSV-U	IGHV3-74	IGHJ6	CV258	YR002
HB01-94_M_10324746_TGGCTTTTTTTGACGT_RD15	YR002D10_A2_12047792_TTTTTTCCAGTCACTT_RD45	0.888889	ARWNYAMDV	Healthy	IGHV3-74	IGHJ6	ARWNYGMDV	RSV-U	IGHV3-74	IGHJ6	HB01-94	YR002
CV293FU_G2_10289980_TTGGGTAATGTGTCTT_RD227	YR002D10_A2_12047792_TTTTTTCCAGTCACTT_RD45	0.888889	ARSNYGMDV	COVID-19Recovered	IGHV3-74	IGHJ6	ARWNYGMDV	RSV-U	IGHV3-74	IGHJ6	CV293FU	YR002
CV226D2_M_10066225_TTTATTGAGATATGTT_RD63	YR003D10_A1_10129519_TTAGATACTATTGCTT_RD89	0.888889	ARDWNGLDV	COVID-19	IGHV3-74	IGHJ6	ARDLNGLDV	RSV-U	IGHV3-74	IGHJ6	CV226	YR003
YR004D0_M_11100032_TAGACTACATTTAAAT_RD44	EA005D0_M_10040308_TAGTTTCGCTTGCGGT_RD65	0.888889	ARGGYYMDV	Healthy	IGHV3-74	IGHJ6	ARGYYYMDV	Healthy	IGHV3-74	IGHJ6	YR004	EA005
HB72-93_M_10225818_TAGAGTCTAGTGCCGT_RD39	EB215_M_294135_UID203452_RD28	0.888889	ARVGGGLDV	Healthy	IGHV3-74	IGHJ6	ARGGGGLDV	Ebola	IGHV3-74	IGHJ6	HB72-93	EB215
EA005D0_M_10040308_TAGTTTCGCTTGCGGT_RD65	E2B_A1_109450_UID108297_RD23	0.888889	ARGYYYMDV	Healthy	IGHV3-74	IGHJ6	ARGYYDMDV	Ebola	IGHV3-74	IGHJ6	EA005	E2B
EB216_M_506726_UID272479_RD34	E43a_M_114899_UID103564_RD108	0.888889	ARGFYYMDV	Ebola	IGHV4-34	IGHJ6	ARGTYYMDV	Ebola	IGHV4-34	IGHJ6	EB216	E43a
HB73-97_M_10108129_TGGATTAATTTAGCTT_RD37	CV247D2_M_10342977_TTTCTTTACTTTGGAT_RD33	0.888889	ARSPYYMDV	Healthy	IGHV4-39	IGHJ6	ARGPYYMDV	COVID-19	IGHV4-39	IGHJ6	HB73-97	CV247
CV227D2_A1_10481283_TCTGTTCCTATCTATT_RD21	YR008D0_A2_10304475_TCTGCTATATTTGGTT_RD19	0.888889	ARDPEGLDV	COVID-19	IGHV4-4	IGHJ6	ARDPYGLDV	Healthy	IGHV4-4	IGHJ6	CV227	YR008
CV239D0_M_10294383_TTACATATCATGGGCT_RD60	CV258D0_A1_10410313_TTCTTTAATTTTGTCT_RD29	0.888889	ARRLGGMDV	COVID-19	IGHV5-51	IGHJ6	ARRVGGMDV	COVID-19	IGHV5-51	IGHJ6	CV239	CV258
HB76-49_M_10139572_TGTTCTACGTTTTGAT_RD213	YR004D10_M_10005807_TATTCTCGCATTGACT_RD37	0.888889	ARTSGPLDV	Healthy	IGHV6-1	IGHJ6	ARTSGHLDV	RSV-I	IGHV6-1	IGHJ6	HB76-49	YR004
CV233D0_M_10699723_TGGCATCCAATCACGT_RD25	EA003D0_M_11575254_TGTACTGGCGTCGGGT_RD70	0.888889	ARTRGGMDV	COVID-19	IGHV6-1	IGHJ6	ARTRGYMDV	Healthy	IGHV6-1	IGHJ6	CV233	EA003
CV234D0_M_10627290_TTAACTTGCTTTTGTT_RD64	EA022D10_M_10043594_TGTTTTCTCATTAGCT_RD64	0.888889	ARGFYGMDV	COVID-19	IGHV6-1	IGHJ6	ARGPYGMDV	RSV-U	IGHV6-1	IGHJ6	CV234	EA022
YR008D0_M_11893926_TTCACTCCTTTCGGGT_RD84	EA024D10_M_10162391_TCTTTTTATGTTTATT_RD71	0.888889	ARGGRGMDV	Healthy	IGHV6-1	IGHJ6	ARGNRGMDV	RSV-U	IGHV6-1	IGHJ6	YR008	EA024
CV233D0_A1_10590929_TACGGTCCGGTTTCTT_RD9	CV234D2_A1_10114011_TAGAATAAACTAGATT_RD53	0.9	AKFESVSGTQ	COVID-19	IGHV3-30	IGHJ1	AKFESVSGTH	COVID-19	IGHV3-30	IGHJ1	CV233	CV234
CV328D0_A2_10493719_TTGCATATACTAGTTT_RD31	EA003D0_A1_10945871_TCATGTACCTTTGCCT_RD13	1	ARGPGGYYDH	COVID-19	IGHV3-53	IGHJ1	ARGPGGYYDH	Healthy	IGHV3-53	IGHJ1	CV328	EA003
CV227D9_A1_10020403_TTCGCTTCTATAGGAT_RD25	EB216_A1_697331_UID316173_RD20	0.9	ASRGLLVVPT	COVID-19	IGHV4-39	IGHJ1	ASRGLLVVPA	Ebola	IGHV4-39	IGHJ1	CV227	EB216
CV293D0_A1_11266697_TCGTTTTTTATGTCAT_RD44	CV293FU_A1_10396702_TCTTCTTTGTTTTTAT_RD156	1	AKDPAGDYGH	COVID-19	IGHV4-59	IGHJ1	AKDPAGDYGH	COVID-19Recovered	IGHV4-59	IGHJ1	CV293	CV293FU
CV293D0_A1_11266697_TCGTTTTTTATGTCAT_RD44	HB76-49_A2_10224571_TTTCGTCTTCTGTCAT_RD79	1	AKDPAGDYGH	COVID-19	IGHV4-59	IGHJ1	AKDPAGDYGH	Healthy	IGHV4-59	IGHJ1	CV293	HB76-49
CV293FU_A1_10396702_TCTTCTTTGTTTTTAT_RD156	HB76-49_A2_10224571_TTTCGTCTTCTGTCAT_RD79	1	AKDPAGDYGH	COVID-19Recovered	IGHV4-59	IGHJ1	AKDPAGDYGH	Healthy	IGHV4-59	IGHJ1	CV293FU	HB76-49
CV233D0_G1_10089728_TCACTTATTTTGTTCT_RD79	CV225D0_A1_10287148_TCAGGTTGTGTAGTTT_RD65	0.9	ARDLGGYFDL	COVID-19	IGHV3-30-3	IGHJ2	ARDQGGYFDL	COVID-19	IGHV3-30-3	IGHJ2	CV233	CV225
CV233D0_G1_10560568_TCGCATTTTTTTTGTT_RD58	CV225D0_A1_10287148_TCAGGTTGTGTAGTTT_RD65	0.9	ARDGGGYFDL	COVID-19	IGHV3-30-3	IGHJ2	ARDQGGYFDL	COVID-19	IGHV3-30-3	IGHJ2	CV233	CV225
CV233D0_G1_10089728_TCACTTATTTTGTTCT_RD79	CV225D0_A1_10934034_TTGATTTCATTAGTGT_RD9	0.9	ARDLGGYFDL	COVID-19	IGHV3-30-3	IGHJ2	ARDSGGYFDL	COVID-19	IGHV3-30-3	IGHJ2	CV233	CV225
CV233D0_G1_10560568_TCGCATTTTTTTTGTT_RD58	CV225D0_A1_10934034_TTGATTTCATTAGTGT_RD9	0.9	ARDGGGYFDL	COVID-19	IGHV3-30-3	IGHJ2	ARDSGGYFDL	COVID-19	IGHV3-30-3	IGHJ2	CV233	CV225
CV328D0_A1_10281229_TGGGATTTGCTTTGTT_RD15	EA022D10_M_11152801_TTACTTTAGATCTTTT_RD71	0.9	ARGSYWYFDL	COVID-19	IGHV3-48	IGHJ2	ARVSYWYFDL	RSV-U	IGHV3-48	IGHJ2	CV328	EA022
HB72-93_G1_10009617_TTTACTCTGATCTATT_RD71	CV247D0_A1_10245058_TCAAATGTGGTTGCTT_RD18	0.9	AGGFGWIFDL	Healthy	IGHV3-7	IGHJ2	AGGAGWIFDL	COVID-19	IGHV3-7	IGHJ2	HB72-93	CV247
CV239D0_A2_10621857_TATCTTTTCTTTATTT_RD13	CV247D0_G2_11466182_TACCTTCGCTTACACT_RD40	1	ASGSGWYFDF	COVID-19	IGHV3-7	IGHJ2	ASGSGWYFDF	COVID-19	IGHV3-7	IGHJ2	CV239	CV247
HB74-76_M_10319710_TTGCTTGCGCTCTTTT_RD77	EB215_M_557682_UID285363_RD12	0.9	ARGGNDAFDI	Healthy	IGHV1-46	IGHJ3	ARGGWDAFDI	Ebola	IGHV1-46	IGHJ3	HB74-76	EB215
CV233D0_M_10111695_TCTGATGGTTTGGATT_RD9	E15A_M_156882_UID149234_RD32	0.9	ARDSLDAFDI	COVID-19	IGHV3-21	IGHJ3	ARDSTDAFDI	Ebola	IGHV3-21	IGHJ3	CV233	E15A
YR004D0_M_10909014_TGATATTTTCTAGTTT_RD46	EA003D10_M_10133775_TTCGGTACTTTTAATT_RD20	0.9	AKGNWGAFDI	Healthy	IGHV3-23	IGHJ3	AKGVWGAFDI	RSV-I	IGHV3-23	IGHJ3	YR004	EA003
EA003D0_M_10624315_TTATCTATCTTTTTAT_RD37	EA008D10_M_10639870_TCTTTTTTGCTAAATT_RD56	0.9	AKDLRGAFDI	Healthy	IGHV3-23	IGHJ3	AKDRLGAFDI	RSV-I	IGHV3-23	IGHJ3	EA003	EA008
CV239D0_M_10054728_TATTTTTCTGTGAAGT_RD60	CV256D0_G1_10697497_TTTGATCTCGTACAAT_RD48	0.9	AAELLTSFDI	COVID-19	IGHV3-30	IGHJ3	AAELLTAFDI	COVID-19	IGHV3-30	IGHJ3	CV239	CV256
CV256D0_G1_10697497_TTTGATCTCGTACAAT_RD48	CV328D0_A1_10021361_TTGTTTGTTTTTATGT_RD118	0.9	AAELLTAFDI	COVID-19	IGHV3-30	IGHJ3	AAELLNAFDI	COVID-19	IGHV3-30	IGHJ3	CV256	CV328
CV256D0_M_10397435_TAGTGTTCACTACGAT_RD81	YR004D0_A1_11615766_TTTCTTTTGCTTTGTT_RD31	0.9	ARESVGAFDI	COVID-19	IGHV3-33	IGHJ3	ARESVGAFHI	Healthy	IGHV3-33	IGHJ3	CV256	YR004
YR002D0_A2_10292992_TCGCTTAGGCTTTCTT_RD64	EA003D0_M_10323372_TTGTGTTTCTTGTGGT_RD26	0.9	ARDSGSAFDI	Healthy	IGHV3-33	IGHJ3	ARDLGSAFDI	Healthy	IGHV3-33	IGHJ3	YR002	EA003
CV325D0_M_10085873_TGAGATAGTGTTTGCT_RD119	EB216_G1_300295_UID206076_RD41	0.9	AREESDAFDI	COVID-19	IGHV3-33	IGHJ3	ARHESDAFDI	Ebola	IGHV3-33	IGHJ3	CV325	EB216
CV226D0_M_10065115_TGCAGTCATTTAGTTT_RD25	HB10-82_M_10067218_TCCTATATGTTATTGT_RD9	0.9	ARDHSWAFDI	COVID-19	IGHV3-48	IGHJ3	ARDHSYAFDI	Healthy	IGHV3-48	IGHJ3	CV226	HB10-82
HB09-89_M_10226878_TTTTTTGCTTTGTGGT_RD73	HB10-82_M_10067218_TCCTATATGTTATTGT_RD9	0.9	ARDDSYAFDI	Healthy	IGHV3-48	IGHJ3	ARDHSYAFDI	Healthy	IGHV3-48	IGHJ3	HB09-89	HB10-82
CV226D0_M_10065115_TGCAGTCATTTAGTTT_RD25	CV247FU_M_10488635_TGCTTTGTTTTGTTTT_RD93	0.9	ARDHSWAFDI	COVID-19	IGHV3-48	IGHJ3	ARDHRWAFDI	COVID-19Recovered	IGHV3-48	IGHJ3	CV226	CV247FU
CV325D0_A1_10885518_TTATTTTGATTTGATT_RD19	CV247FU_M_10488635_TGCTTTGTTTTGTTTT_RD93	0.9	ARDHGWAFDI	COVID-19	IGHV3-48	IGHJ3	ARDHRWAFDI	COVID-19Recovered	IGHV3-48	IGHJ3	CV325	CV247FU
CV226D0_M_10065115_TGCAGTCATTTAGTTT_RD25	CV325D0_A1_10885518_TTATTTTGATTTGATT_RD19	0.9	ARDHSWAFDI	COVID-19	IGHV3-48	IGHJ3	ARDHGWAFDI	COVID-19	IGHV3-48	IGHJ3	CV226	CV325
CV226D0_M_10065115_TGCAGTCATTTAGTTT_RD25	EA024D10_G2_10148889_TGCGTTGCTTTTGATT_RD106	0.9	ARDHSWAFDI	COVID-19	IGHV3-48	IGHJ3	ARDHNWAFDI	RSV-U	IGHV3-48	IGHJ3	CV226	EA024
YR004D10_A1_11626196_TACCGTTTCTTGTGGT_RD14	EA024D10_G2_10148889_TGCGTTGCTTTTGATT_RD106	0.9	ARDHKWAFDI	RSV-I	IGHV3-48	IGHJ3	ARDHNWAFDI	RSV-U	IGHV3-48	IGHJ3	YR004	EA024
CV325D0_A1_10885518_TTATTTTGATTTGATT_RD19	EA024D10_G2_10148889_TGCGTTGCTTTTGATT_RD106	0.9	ARDHGWAFDI	COVID-19	IGHV3-48	IGHJ3	ARDHNWAFDI	RSV-U	IGHV3-48	IGHJ3	CV325	EA024
YR004D0_M_10005971_TCTATTATGATCCGTT_RD86	EA024D10_G2_10148889_TGCGTTGCTTTTGATT_RD106	0.9	ARDHNYAFDI	Healthy	IGHV3-48	IGHJ3	ARDHNWAFDI	RSV-U	IGHV3-48	IGHJ3	YR004	EA024
CV247FU_M_10488635_TGCTTTGTTTTGTTTT_RD93	EA024D10_G2_10148889_TGCGTTGCTTTTGATT_RD106	0.9	ARDHRWAFDI	COVID-19Recovered	IGHV3-48	IGHJ3	ARDHNWAFDI	RSV-U	IGHV3-48	IGHJ3	CV247FU	EA024
YR004D0_G2_11539937_TTGTTTGTTATACTGT_RD14	EA024D10_G2_10148889_TGCGTTGCTTTTGATT_RD106	0.9	ARDTNWAFDI	Healthy	IGHV3-48	IGHJ3	ARDHNWAFDI	RSV-U	IGHV3-48	IGHJ3	YR004	EA024
CV226D0_M_10065115_TGCAGTCATTTAGTTT_RD25	YR004D10_A1_11626196_TACCGTTTCTTGTGGT_RD14	0.9	ARDHSWAFDI	COVID-19	IGHV3-48	IGHJ3	ARDHKWAFDI	RSV-I	IGHV3-48	IGHJ3	CV226	YR004
CV247FU_M_10488635_TGCTTTGTTTTGTTTT_RD93	YR004D10_A1_11626196_TACCGTTTCTTGTGGT_RD14	0.9	ARDHRWAFDI	COVID-19Recovered	IGHV3-48	IGHJ3	ARDHKWAFDI	RSV-I	IGHV3-48	IGHJ3	CV247FU	YR004
CV325D0_A1_10885518_TTATTTTGATTTGATT_RD19	YR004D10_A1_11626196_TACCGTTTCTTGTGGT_RD14	0.9	ARDHGWAFDI	COVID-19	IGHV3-48	IGHJ3	ARDHKWAFDI	RSV-I	IGHV3-48	IGHJ3	CV325	YR004
HB09-89_M_10226878_TTTTTTGCTTTGTGGT_RD73	YR001D0_M_10420587_TTGCGTTATTTTATGT_RD28	0.9	ARDDSYAFDI	Healthy	IGHV3-48	IGHJ3	ARDISYAFDI	Healthy	IGHV3-48	IGHJ3	HB09-89	YR001
HB10-82_M_10067218_TCCTATATGTTATTGT_RD9	YR001D0_M_10420587_TTGCGTTATTTTATGT_RD28	0.9	ARDHSYAFDI	Healthy	IGHV3-48	IGHJ3	ARDISYAFDI	Healthy	IGHV3-48	IGHJ3	HB10-82	YR001
CV256D0_M_10184406_TTGGTTAGCCTCTAAT_RD97	CV247D22_M_10295383_TTTGATTTCTTTATAT_RD76	1	VRDTAFAFDI	COVID-19	IGHV3-48	IGHJ3	VRDTAFAFDI	COVID-19	IGHV3-48	IGHJ3	CV256	CV247
CV325D0_A1_10885518_TTATTTTGATTTGATT_RD19	YR002D10_A2_10265870_TCAGCTCTGATACACT_RD18	0.9	ARDHGWAFDI	COVID-19	IGHV3-48	IGHJ3	ARDYGWAFDI	RSV-U	IGHV3-48	IGHJ3	CV325	YR002
CV258D0_G2_10154565_TAACTTGCTTTATTCT_RD20	YR004D0_M_10005971_TCTATTATGATCCGTT_RD86	0.9	ARDYNYAFDI	COVID-19	IGHV3-48	IGHJ3	ARDHNYAFDI	Healthy	IGHV3-48	IGHJ3	CV258	YR004
HB10-82_M_10067218_TCCTATATGTTATTGT_RD9	YR004D0_M_10005971_TCTATTATGATCCGTT_RD86	0.9	ARDHSYAFDI	Healthy	IGHV3-48	IGHJ3	ARDHNYAFDI	Healthy	IGHV3-48	IGHJ3	HB10-82	YR004
YR001D10_M_10287670_TGTTTTCTTTTTTCAT_RD63	YR008D0_A1_11270437_TCAGATTCAGTTCTAT_RD28	0.9	VRDCFYAFDI	RSV-I	IGHV3-48	IGHJ3	VRDLFYAFDI	Healthy	IGHV3-48	IGHJ3	YR001	YR008
YR004D0_G2_11539937_TTGTTTGTTATACTGT_RD14	E15A_A2_146946_UID140857_RD33	0.9	ARDTNWAFDI	Healthy	IGHV3-48	IGHJ3	ARDFNWAFDI	Ebola	IGHV3-48	IGHJ3	YR004	E15A
EA024D10_G2_10148889_TGCGTTGCTTTTGATT_RD106	E15A_A2_146946_UID140857_RD33	0.9	ARDHNWAFDI	RSV-U	IGHV3-48	IGHJ3	ARDFNWAFDI	Ebola	IGHV3-48	IGHJ3	EA024	E15A
EA024D0_A2_10560633_TACGTTTTTGTCTTCT_RD67	E15B_M_126966_UID123542_RD21	0.9	ARDDHWAFDI	Healthy	IGHV3-48	IGHJ3	ARDDQWAFDI	Ebola	IGHV3-48	IGHJ3	EA024	E15B
CV328D0_M_10302441_TCAGGTTCTTTCTTTT_RD34	E43a_M_359409_UID156465_RD93	0.9	ARGDGDAFDI	COVID-19	IGHV3-48	IGHJ3	ARGFGDAFDI	Ebola	IGHV3-48	IGHJ3	CV328	E43a
HB83-44_M_10140250_TCAATTGCTATGCGTT_RD176	EA014D0_M_10048888_TAAGCTTTACTTTTGT_RD34	0.9	ARKTYDAFDI	Healthy	IGHV3-53	IGHJ3	ARKTNDAFDI	Healthy	IGHV3-53	IGHJ3	HB83-44	EA014
CV234D0_M_10887932_TTCGCTGCGTTGGATT_RD84	YR004D10_A1_11264230_TCACTTCATATTATAT_RD38	0.9	ARDLRGAFDI	COVID-19	IGHV3-7	IGHJ3	ARDDRGAFDI	RSV-I	IGHV3-7	IGHJ3	CV234	YR004
CV233D0_A2_10005374_TGAATTTCGTTAAACT_RD70	CV234D2_A2_10033524_TAGCCTCTTTTCAGGT_RD39	1	TRDIGGSGSF	COVID-19	IGHV3-74	IGHJ3	TRDIGGSGSF	COVID-19	IGHV3-74	IGHJ3	CV233	CV234
CV233D0_A2_10025667_TTCTTTGGTCTTGTCT_RD37	CV234D2_A2_10033524_TAGCCTCTTTTCAGGT_RD39	1	TRDIGGSGSF	COVID-19	IGHV3-74	IGHJ3	TRDIGGSGSF	COVID-19	IGHV3-74	IGHJ3	CV233	CV234
CV227D0_M_10393270_TCTCGTACCTTTTTTT_RD65	CV234D0_A2_10049562_TCCTATTCTATTTGGT_RD34	0.9	ARGNGHAFDI	COVID-19	IGHV3-74	IGHJ3	ARGNGHGFDI	COVID-19	IGHV3-74	IGHJ3	CV227	CV234
YR004D10_G2_10088316_TATTTTTTATTATGAT_RD18	E14B_A2_113022_UID111430_RD29	0.9	ARGDRGAFDL	RSV-I	IGHV3-74	IGHJ3	ARGDRGAFDI	Ebola	IGHV3-74	IGHJ3	YR004	E14B
YR003D0_G2_11574194_TCGATTTTCTTGTGAT_RD73	EA024D0_G2_10591559_TAGTGTGGCTTTATTT_RD27	0.9	ARGRDVAFDI	Healthy	IGHV4-30-2	IGHJ3	ARGRDTAFDI	Healthy	IGHV4-30-2	IGHJ3	YR003	EA024
HB74-76_M_10009817_TCCGATCTTATTCTTT_RD90	EA003D10_M_10030811_TACGTTTATTTACACT_RD8	0.9	ARGGRRTFDI	Healthy	IGHV4-34	IGHJ3	ARGGRRAFDI	RSV-I	IGHV4-34	IGHJ3	HB74-76	EA003
CV239D0_A1_10175135_TACCATGCATTTCTTT_RD11	CV222FU_M_10151840_TTTGGTCAATTAGCGT_RD80	0.9	AGDYRDAFDF	COVID-19	IGHV4-59	IGHJ3	AGDYRDAFDI	COVID-19Recovered	IGHV4-59	IGHJ3	CV239	CV222FU
CV256D0_M_10115332_TGCCGTCGACTCTCTT_RD83	E43a_M_309012_UID146162_RD50	0.9	ARDRSDAFDI	COVID-19	IGHV4-59	IGHJ3	ARDFSDAFDI	Ebola	IGHV4-59	IGHJ3	CV256	E43a
CV256D0_M_10724767_TATAATCCATTCGATT_RD85	HB01-94_M_11051978_TTCTTTTCGTTATAGT_RD19	0.9	ARKAGGAFDI	COVID-19	IGHV6-1	IGHJ3	ARKLGGAFDI	Healthy	IGHV6-1	IGHJ3	CV256	HB01-94
CV293FU_A1_10668230_TGTTGTGTTGTCTACT_RD39	CV247D9_G2_10040849_TTACTTAGCATAATGT_RD31	0.9	ARGINSAFDI	COVID-19Recovered	IGHV6-1	IGHJ3	ARGIMSAFDI	COVID-19	IGHV6-1	IGHJ3	CV293FU	CV247
CV293FU_A1_10668230_TGTTGTGTTGTCTACT_RD39	YR003D10_A1_10467527_TAGCATTTGCTTCGGT_RD81	0.9	ARGINSAFDI	COVID-19Recovered	IGHV6-1	IGHJ3	ARGRNSAFDI	RSV-U	IGHV6-1	IGHJ3	CV293FU	YR003
CV222D2_A2_10071568_TAATTTGCACTCTACT_RD22	YR003D10_A1_10467527_TAGCATTTGCTTCGGT_RD81	0.9	ARGRNNAFDI	COVID-19	IGHV6-1	IGHJ3	ARGRNSAFDI	RSV-U	IGHV6-1	IGHJ3	CV222	YR003
CV293FU_A1_10668230_TGTTGTGTTGTCTACT_RD39	E14A_G2_106170_UID105432_RD20	0.9	ARGINSAFDI	COVID-19Recovered	IGHV6-1	IGHJ3	ARGIVSAFDI	Ebola	IGHV6-1	IGHJ3	CV293FU	E14A
CV247D9_G2_10040849_TTACTTAGCATAATGT_RD31	E14A_G2_106170_UID105432_RD20	0.9	ARGIMSAFDI	COVID-19	IGHV6-1	IGHJ3	ARGIVSAFDI	Ebola	IGHV6-1	IGHJ3	CV247	E14A
CV258D0_A1_10020911_TTTTCTATTATGTTCT_RD9	YR001D10_M_10829817_TGCCATATTATAAGTT_RD61	0.9	ARGVRGAFDI	COVID-19	IGHV6-1	IGHJ3	ARGGRGAFDI	RSV-I	IGHV6-1	IGHJ3	CV258	YR001
YR003D10_A1_10467527_TAGCATTTGCTTCGGT_RD81	EB216_G2_395488_UID191585_RD38	0.9	ARGRNSAFDI	RSV-U	IGHV6-1	IGHJ3	ARGRYSAFDI	Ebola	IGHV6-1	IGHJ3	YR003	EB216
CV239D0_G2_10181513_TTGTATTTTATGCATT_RD20	YF199D0_G2_101242_UID101009_RD56	0.9	ARGKYTAFDI	COVID-19	IGHV6-1	IGHJ3	ARGRYTAFDI	Healthy	IGHV6-1	IGHJ3	CV239	YF199
EB216_G2_395488_UID191585_RD38	YF199D0_G2_101242_UID101009_RD56	0.9	ARGRYSAFDI	Ebola	IGHV6-1	IGHJ3	ARGRYTAFDI	Healthy	IGHV6-1	IGHJ3	EB216	YF199
CV221D2_G1_11238891_TGGTGTTACTTTCTTT_RD54	EA014D10_G1_10031879_TCTCTTTAGCTATAGT_RD111	0.9	ARGYSSSFDY	COVID-19	IGHV1-18	IGHJ4	ARGYSSSPDY	RSV-U	IGHV1-18	IGHJ4	CV221	EA014
CV221D0_G1_10707313_TAAATTTCGTTGCACT_RD63	EA014D10_G1_10031879_TCTCTTTAGCTATAGT_RD111	0.9	ARGYSSSLDY	COVID-19	IGHV1-18	IGHJ4	ARGYSSSPDY	RSV-U	IGHV1-18	IGHJ4	CV221	EA014
CV226D0_M_10297836_TACACTTAGCTCACGT_RD23	EA003D0_G1_10069654_TTTCTTAATCTACACT_RD46	0.9	ARDGSGSLDY	COVID-19	IGHV1-18	IGHJ4	ARDGSGSPDY	Healthy	IGHV1-18	IGHJ4	CV226	EA003
CV226D0_M_10297836_TACACTTAGCTCACGT_RD23	HB72-93_M_10621719_TGGGTTCGCATCTGGT_RD61	0.9	ARDGSGSLDY	COVID-19	IGHV1-18	IGHJ4	ARDPSGSLDY	Healthy	IGHV1-18	IGHJ4	CV226	HB72-93
CV258D0_M_10547153_TATTCTATTATATTGT_RD23	YR008D0_M_10251101_TGCACTATACTATTGT_RD75	0.9	ARLGVGATDY	COVID-19	IGHV1-18	IGHJ4	ARDGVGATDY	Healthy	IGHV1-18	IGHJ4	CV258	YR008
CV221D0_A1_11264301_TACGTTGTAATTACTT_RD34	EA014D0_M_10036724_TGACTTCACCTCTAAT_RD55	0.9	TRDDYGDFDY	COVID-19	IGHV1-18	IGHJ4	ARDDYGDFDY	Healthy	IGHV1-18	IGHJ4	CV221	EA014
HB76-49_A1_10013606_TCGGATTTAGTTCGTT_RD41	EA022D0_G3_10293918_TATATTCTTTTCGTTT_RD20	0.9	ARDRDWNLDY	Healthy	IGHV1-18	IGHJ4	ARDVDWNLDY	Healthy	IGHV1-18	IGHJ4	HB76-49	EA022
EA005D0_G1_10051415_TTATTTTTACTGGACT_RD12	EA024D0_M_10926643_TTATATTTCGTTTTGT_RD92	0.9	ARDYYDRFDY	Healthy	IGHV1-18	IGHJ4	ARDYYDSFDY	Healthy	IGHV1-18	IGHJ4	EA005	EA024
YF193D0_G1_142920_UID129346_RD41	YF207D0_G1_189653_UID155785_RD19	1	VRDQNWNLDF	Healthy	IGHV1-18	IGHJ4	VRDQNWNLDF	Healthy	IGHV1-18	IGHJ4	YF193	YF207
CV227D0_G2_10913177_TTTAATTCATTTCATT_RD46	HB74-76_G2_10892199_TTTTCTTTCATGTGGT_RD44	0.9	ARDNYGLLDY	COVID-19	IGHV1-2	IGHJ4	ARDVYGLLDY	Healthy	IGHV1-2	IGHJ4	CV227	HB74-76
CV227D0_G2_10913177_TTTAATTCATTTCATT_RD46	HB09-89_A2_10215890_TATAGTTTTTTAACTT_RD73	0.9	ARDNYGLLDY	COVID-19	IGHV1-2	IGHJ4	ARDNYGLLDF	Healthy	IGHV1-2	IGHJ4	CV227	HB09-89
CV221D0_A2_11513285_TATTATGTTGTGCGTT_RD38	HB73-97_A2_10213219_TACTATGCCATGTTGT_RD79	0.9	ARDYMGSYLN	COVID-19	IGHV1-2	IGHJ4	ARDHMGSYLN	Healthy	IGHV1-2	IGHJ4	CV221	HB73-97
CV221D0_A1_10803168_TTATTTCGCATCTTTT_RD76	CV222FU_G2_10109021_TTTTCTTCTTTTTATT_RD31	0.9	ARDQDYGPDY	COVID-19	IGHV1-2	IGHJ4	ARDNDYGPDY	COVID-19Recovered	IGHV1-2	IGHJ4	CV221	CV222FU
CV222D2_M_11503024_TTGTCTCGACTTCATT_RD46	CV247D0_M_10474541_TATCCTTCGATATGGT_RD23	0.9	ARDRGGYSDY	COVID-19	IGHV1-2	IGHJ4	ARDRGGYFDY	COVID-19	IGHV1-2	IGHJ4	CV222	CV247
CV258D0_G2_10003853_TATCCTACTGTATAAT_RD32	YR004D10_G2_10108632_TTGCTTCGAGTTTTTT_RD89	1	ARDFWGSYEY	COVID-19	IGHV1-2	IGHJ4	ARDFWGSYEY	RSV-I	IGHV1-2	IGHJ4	CV258	YR004
CV233D0_A1_10073722_TCTTCTTACGTTCTGT_RD79	CV234D2_A1_10029914_TGTTATCCGCTTTTAT_RD94	1	ASGVAGSFDY	COVID-19	IGHV1-24	IGHJ4	ASGVAGSFDY	COVID-19	IGHV1-24	IGHJ4	CV233	CV234
YR008D10_G2_10008687_TCTACTGGTGTCTTCT_RD88	EA024D0_G2_10336731_TGTGGTACAATAGGGT_RD77	1	TTGYERFFDF	RSV-I	IGHV1-24	IGHJ4	TTGYERFFDF	Healthy	IGHV1-24	IGHJ4	YR008	EA024
YR008D10_G1_10000707_TTAATTGATCTGGTTT_RD47	EA024D0_G2_10336731_TGTGGTACAATAGGGT_RD77	0.9	TTGYNRFFDF	RSV-I	IGHV1-24	IGHJ4	TTGYERFFDF	Healthy	IGHV1-24	IGHJ4	YR008	EA024
YR008D10_G1_10010720_TTTTTTTTTTTCTGTT_RD71	EA024D0_G2_10336731_TGTGGTACAATAGGGT_RD77	0.9	TTGYNRFFDF	RSV-I	IGHV1-24	IGHJ4	TTGYERFFDF	Healthy	IGHV1-24	IGHJ4	YR008	EA024
CV233D0_A2_10237881_TCGCTTTCAATCTTGT_RD60	CV234D2_A2_10095669_TACGGTGGTGTGCGCT_RD15	1	AREKAWDFDY	COVID-19	IGHV1-3	IGHJ4	AREKAWDFDY	COVID-19	IGHV1-3	IGHJ4	CV233	CV234
HB75-51_A2_10024613_TATTTTTTTCTTTTGT_RD79	EA022D10_A2_10022837_TAGCATAGGCTGGACT_RD70	0.9	ARGGRPLWRS	Healthy	IGHV1-3	IGHJ4	ARGGRPLWSS	RSV-U	IGHV1-3	IGHJ4	HB75-51	EA022
YR006D0_A2_10124673_TTTAATAGCTTGGCGT_RD9	EA022D10_A2_10022837_TAGCATAGGCTGGACT_RD70	0.9	ARGGIPLWSS	Healthy	IGHV1-3	IGHJ4	ARGGRPLWSS	RSV-U	IGHV1-3	IGHJ4	YR006	EA022
YR004D10_G1_11573918_TAAAATGTCATCTTTT_RD65	EA022D10_M_10164830_TCCTCTTTATTACTCT_RD90	0.9	AREGSTAFDY	RSV-I	IGHV1-3	IGHJ4	AREGSEAFDY	RSV-U	IGHV1-3	IGHJ4	YR004	EA022
HB72-93_M_10062396_TATCATATCATTATCT_RD23	YR001D0_M_11640964_TCTGCTGGTTTAGTCT_RD41	0.9	ARNAASGLDY	Healthy	IGHV1-46	IGHJ4	ARNVASGLDY	Healthy	IGHV1-46	IGHJ4	HB72-93	YR001
HB72-93_A2_10815551_TTATGTATACTTTTGT_RD74	YR001D0_M_11640964_TCTGCTGGTTTAGTCT_RD41	0.9	ARNVGSGLDY	Healthy	IGHV1-46	IGHJ4	ARNVASGLDY	Healthy	IGHV1-46	IGHJ4	HB72-93	YR001
HB72-93_M_10062396_TATCATATCATTATCT_RD23	YR006D10_M_10012272_TCTACTGGGTTTGATT_RD30	0.9	ARNAASGLDY	Healthy	IGHV1-46	IGHJ4	ARNWASGLDY	RSV-U	IGHV1-46	IGHJ4	HB72-93	YR006
YR001D0_M_11640964_TCTGCTGGTTTAGTCT_RD41	YR006D10_M_10012272_TCTACTGGGTTTGATT_RD30	0.9	ARNVASGLDY	Healthy	IGHV1-46	IGHJ4	ARNWASGLDY	RSV-U	IGHV1-46	IGHJ4	YR001	YR006
YR004D0_G1_10050770_TGTTTTCTAGTGTTTT_RD15	EA024D10_G3_10402970_TATTTTCTGTTTTTCT_RD90	0.9	ARDFNWSQDY	Healthy	IGHV1-46	IGHJ4	ARDFNWSFDY	RSV-U	IGHV1-46	IGHJ4	YR004	EA024
CV293D0_A1_11202380_TAATGTTTCTTAGGGT_RD50	EA024D10_G3_10402970_TATTTTCTGTTTTTCT_RD90	0.9	ARDFEWSFDY	COVID-19	IGHV1-46	IGHJ4	ARDFNWSFDY	RSV-U	IGHV1-46	IGHJ4	CV293	EA024
YR004D0_A1_11118286_TTCAGTGGACTTAATT_RD17	EA024D10_G3_10402970_TATTTTCTGTTTTTCT_RD90	0.9	ARDFNWSVDY	Healthy	IGHV1-46	IGHJ4	ARDFNWSFDY	RSV-U	IGHV1-46	IGHJ4	YR004	EA024
CV293D0_A1_11202380_TAATGTTTCTTAGGGT_RD50	YR006D10_A2_10013702_TATCATTCTGTCTTAT_RD42	0.9	ARDFEWSFDY	COVID-19	IGHV1-46	IGHJ4	ARDFEWSFDH	RSV-U	IGHV1-46	IGHJ4	CV293	YR006
CV234D0_M_10119588_TGCGGTCTTTTACTCT_RD49	EA022D10_M_10059596_TTGATTTCACTGAGTT_RD53	1	ARNRDSGLDY	COVID-19	IGHV1-46	IGHJ4	ARNRDSGLDY	RSV-U	IGHV1-46	IGHJ4	CV234	EA022
YR004D0_A1_11118286_TTCAGTGGACTTAATT_RD17	YF199D0_M_321981_UID214855_RD30	0.9	ARDFNWSVDY	Healthy	IGHV1-46	IGHJ4	ARDFNWGVDY	Healthy	IGHV1-46	IGHJ4	YR004	YF199
CV233D0_G1_10126374_TATATTGGATTTATGT_RD78	CV234D2_G1_10066503_TACTGTTCCGTTCTGT_RD45	1	ARGQPHQFDY	COVID-19	IGHV1-69	IGHJ4	ARGQPHQFDY	COVID-19	IGHV1-69	IGHJ4	CV233	CV234
CV226D0_M_10576463_TTTTTTCGCGTGTCTT_RD78	HB01-94_M_10921155_TGACATTGCTTCGACT_RD44	0.9	ARDAGYYFDY	COVID-19	IGHV1-69	IGHJ4	ARDPGYYFDY	Healthy	IGHV1-69	IGHJ4	CV226	HB01-94
CV226D0_M_10576463_TTTTTTCGCGTGTCTT_RD78	EA008D10_M_10349853_TCACTTATCTTATTAT_RD37	0.9	ARDAGYYFDY	COVID-19	IGHV1-69	IGHJ4	ARDSGYYFDY	RSV-I	IGHV1-69	IGHJ4	CV226	EA008
HB01-94_M_10921155_TGACATTGCTTCGACT_RD44	EA008D10_M_10349853_TCACTTATCTTATTAT_RD37	0.9	ARDPGYYFDY	Healthy	IGHV1-69	IGHJ4	ARDSGYYFDY	RSV-I	IGHV1-69	IGHJ4	HB01-94	EA008
CV328D0_A1_10035863_TGAGTTAGAATTTAGT_RD98	EA003D0_M_10380450_TATACTTTAGTCTTTT_RD92	0.9	AREVDYYFDY	COVID-19	IGHV1-69	IGHJ4	AREVQYYFDY	Healthy	IGHV1-69	IGHJ4	CV328	EA003
CV234D0_G1_10179097_TCTTGTCGGTTGTTTT_RD62	EA003D0_M_10128793_TACAGTTGCTTATCAT_RD81	0.9	ARVWGGYFDY	COVID-19	IGHV1-69	IGHJ4	ARVPGGYFDY	Healthy	IGHV1-69	IGHJ4	CV234	EA003
CV325D0_G1_10699673_TTTTATGGTTTTATGT_RD54	EA008D10_M_10158376_TTCAGTCGCTTATCGT_RD25	0.9	ARERAGYFDY	COVID-19	IGHV1-69	IGHJ4	ARERAYYFDY	RSV-I	IGHV1-69	IGHJ4	CV325	EA008
EA003D0_M_10779061_TTTCTTGACCTTAATT_RD83	EA008D10_M_10299378_TAAAATTGTGTAACTT_RD56	0.9	ARGGSYPLDY	Healthy	IGHV1-69	IGHJ4	ARGGSVPLDY	RSV-I	IGHV1-69	IGHJ4	EA003	EA008
EA003D10_M_10338338_TCAAATTTACTAAGGT_RD46	EA024D10_M_10930972_TATCGTAGAATACGTT_RD37	0.9	ARDRGGSFDY	RSV-I	IGHV1-69	IGHJ4	ARDRGGDFDY	RSV-U	IGHV1-69	IGHJ4	EA003	EA024
EA008D10_M_11577848_TTCACTCGTGTGTTTT_RD48	E15A_A1_106555_UID105770_RD8	1	ARDRGNGFDY	RSV-I	IGHV1-69	IGHJ4	ARDRGNGFDY	Ebola	IGHV1-69	IGHJ4	EA008	E15A
HB72-93_M_10113898_TGCATTAGGTTTTGTT_RD31	HB09-89_M_10443008_TGCCTTTATCTCGTTT_RD11	0.9	ARGVDAGVDY	Healthy	IGHV1-8	IGHJ4	ARGVAAGVDY	Healthy	IGHV1-8	IGHJ4	HB72-93	HB09-89
HB72-93_M_10113898_TGCATTAGGTTTTGTT_RD31	E75a_A1_140144_UID109414_RD94	1	ARGVDAGVDY	Healthy	IGHV1-8	IGHJ4	ARGVDAGVDY	Ebola	IGHV1-8	IGHJ4	HB72-93	E75a
YR006D0_A1_10499193_TATTGTAGTGTATTTT_RD21	E75a_A1_140144_UID109414_RD94	0.9	ARGVAAGVDY	Healthy	IGHV1-8	IGHJ4	ARGVDAGVDY	Ebola	IGHV1-8	IGHJ4	YR006	E75a
HB09-89_M_10443008_TGCCTTTATCTCGTTT_RD11	E75a_A1_140144_UID109414_RD94	0.9	ARGVAAGVDY	Healthy	IGHV1-8	IGHJ4	ARGVDAGVDY	Ebola	IGHV1-8	IGHJ4	HB09-89	E75a
HB72-93_M_10113898_TGCATTAGGTTTTGTT_RD31	YR006D0_A1_10499193_TATTGTAGTGTATTTT_RD21	0.9	ARGVDAGVDY	Healthy	IGHV1-8	IGHJ4	ARGVAAGVDY	Healthy	IGHV1-8	IGHJ4	HB72-93	YR006
HB09-89_M_10443008_TGCCTTTATCTCGTTT_RD11	YR006D0_A1_10499193_TATTGTAGTGTATTTT_RD21	1	ARGVAAGVDY	Healthy	IGHV1-8	IGHJ4	ARGVAAGVDY	Healthy	IGHV1-8	IGHJ4	HB09-89	YR006
YR001D10_M_10105618_TAGTTTGCACTTGCCT_RD19	YR006D0_A1_10499193_TATTGTAGTGTATTTT_RD21	0.9	ARGVAAGFDY	RSV-I	IGHV1-8	IGHJ4	ARGVAAGVDY	Healthy	IGHV1-8	IGHJ4	YR001	YR006
HB09-89_M_10443008_TGCCTTTATCTCGTTT_RD11	YR001D10_M_10105618_TAGTTTGCACTTGCCT_RD19	0.9	ARGVAAGVDY	Healthy	IGHV1-8	IGHJ4	ARGVAAGFDY	RSV-I	IGHV1-8	IGHJ4	HB09-89	YR001
HB09-89_M_10443008_TGCCTTTATCTCGTTT_RD11	EA022D10_A2_11438831_TATTATGCGTTTTATT_RD44	0.9	ARGVAAGVDY	Healthy	IGHV1-8	IGHJ4	ARGVAAGFDY	RSV-U	IGHV1-8	IGHJ4	HB09-89	EA022
YR001D10_M_10105618_TAGTTTGCACTTGCCT_RD19	EA022D10_A2_11438831_TATTATGCGTTTTATT_RD44	1	ARGVAAGFDY	RSV-I	IGHV1-8	IGHJ4	ARGVAAGFDY	RSV-U	IGHV1-8	IGHJ4	YR001	EA022
YR006D0_A1_10499193_TATTGTAGTGTATTTT_RD21	EA022D10_A2_11438831_TATTATGCGTTTTATT_RD44	0.9	ARGVAAGVDY	Healthy	IGHV1-8	IGHJ4	ARGVAAGFDY	RSV-U	IGHV1-8	IGHJ4	YR006	EA022
YR004D10_M_10551207_TGAGATTCGCTGCGGT_RD56	EA008D0_M_11391945_TGAGTTGTTATAACTT_RD28	0.9	ARVVGDYFVY	RSV-I	IGHV1-8	IGHJ4	ARVVGDYFDY	Healthy	IGHV1-8	IGHJ4	YR004	EA008
CV293D0_G2_10646251_TTATTTTCTTTTTATT_RD31	YR001D0_G2_11032180_TTTAGTCAAATGTCTT_RD64	1	AHGSGWLFDY	COVID-19	IGHV2-5	IGHJ4	AHGSGWLFDY	Healthy	IGHV2-5	IGHJ4	CV293	YR001
CV293D0_G2_10646251_TTATTTTCTTTTTATT_RD31	YR008D10_G2_10725082_TGCTATCAATTCATTT_RD12	0.9	AHGSGWLFDY	COVID-19	IGHV2-5	IGHJ4	AHGSGWLHDY	RSV-I	IGHV2-5	IGHJ4	CV293	YR008
YR001D0_G2_11032180_TTTAGTCAAATGTCTT_RD64	YR008D10_G2_10725082_TGCTATCAATTCATTT_RD12	0.9	AHGSGWLFDY	Healthy	IGHV2-5	IGHJ4	AHGSGWLHDY	RSV-I	IGHV2-5	IGHJ4	YR001	YR008
EA005D10_A2_11119229_TCATATCGTTTGAGTT_RD96	EA022D0_A2_11068919_TGGAGTACAGTATAAT_RD68	1	AHRERSTFDY	RSV-I	IGHV2-5	IGHJ4	AHRERSTFDY	Healthy	IGHV2-5	IGHJ4	EA005	EA022
CV247D0_G2_11274177_TGCATTAAAGTCAAAT_RD10	EA024D10_G2_10035715_TACAGTCTATTATGAT_RD46	0.9	AHSSGWTLDS	COVID-19	IGHV2-5	IGHJ4	AHSSGWTLDY	RSV-U	IGHV2-5	IGHJ4	CV247	EA024
CV233D0_A1_10001118_TCTCGTGCTGTTACTT_RD60	CV234D2_A1_10004275_TGTCTTGTATTTTATT_RD76	1	ARFSDQALDY	COVID-19	IGHV2-70	IGHJ4	ARFSDQALDY	COVID-19	IGHV2-70	IGHJ4	CV233	CV234
CV233D0_G1_10005885_TGCTTTATCATGAGGT_RD52	CV234D2_G1_10033529_TTTCTTTACGTGATAT_RD33	1	TTDLKLRWDY	COVID-19	IGHV3-15	IGHJ4	TTDLKLRWDY	COVID-19	IGHV3-15	IGHJ4	CV233	CV234
CV234D0_M_10537788_TCCATTAATTTTAAGT_RD14	HB83-44_G2_10011002_TAAGGTAATTTACGTT_RD28	0.9	TTLSRNYNHY	COVID-19	IGHV3-15	IGHJ4	TTLSRNYDHY	Healthy	IGHV3-15	IGHJ4	CV234	HB83-44
CV233D0_M_10520949_TGTACTTTAGTTTGGT_RD8	CV328D0_M_10566986_TTTGGTCAGTTCTTAT_RD53	1	TTDPGDYEDF	COVID-19	IGHV3-15	IGHJ4	TTDPGDYEDF	COVID-19	IGHV3-15	IGHJ4	CV233	CV328
CV233D0_M_10520949_TGTACTTTAGTTTGGT_RD8	EA022D0_M_10271999_TGGAATTTCGTATCGT_RD65	0.9	TTDPGDYEDF	COVID-19	IGHV3-15	IGHJ4	TTDPGDYEDY	Healthy	IGHV3-15	IGHJ4	CV233	EA022
CV328D0_M_10566986_TTTGGTCAGTTCTTAT_RD53	EA022D0_M_10271999_TGGAATTTCGTATCGT_RD65	0.9	TTDPGDYEDF	COVID-19	IGHV3-15	IGHJ4	TTDPGDYEDY	Healthy	IGHV3-15	IGHJ4	CV328	EA022
CV222D0_M_11515178_TATCGTTAGCTAGGTT_RD10	EA022D0_M_10271999_TGGAATTTCGTATCGT_RD65	0.9	TTDPGDYPDY	COVID-19	IGHV3-15	IGHJ4	TTDPGDYEDY	Healthy	IGHV3-15	IGHJ4	CV222	EA022
CV247D2_A1_10074879_TTGAATGCACTCGGTT_RD99	EA022D0_M_10271999_TGGAATTTCGTATCGT_RD65	0.9	ITDPGDYEDY	COVID-19	IGHV3-15	IGHJ4	TTDPGDYEDY	Healthy	IGHV3-15	IGHJ4	CV247	EA022
CV293FU_M_10065859_TGTGTTGGAATGGGTT_RD173	EA022D0_M_10271999_TGGAATTTCGTATCGT_RD65	0.9	TTDPGDYEIY	COVID-19Recovered	IGHV3-15	IGHJ4	TTDPGDYEDY	Healthy	IGHV3-15	IGHJ4	CV293FU	EA022
HB76-49_G2_10063500_TTCGTTCTTGTATAAT_RD27	CV247FU_A1_10175619_TCATTTTATTTTTAAT_RD20	0.9	TTDQGATFDN	Healthy	IGHV3-15	IGHJ4	TTDQGATNDN	COVID-19Recovered	IGHV3-15	IGHJ4	HB76-49	CV247FU
YR001D10_A1_11065968_TGTCTTCATGTTAGGT_RD26	EA005D10_G2_10076946_TTGTATTACTTTATTT_RD82	0.9	TTEYWYYFNY	RSV-I	IGHV3-15	IGHJ4	TTEYWYYFPY	RSV-I	IGHV3-15	IGHJ4	YR001	EA005
YR001D10_A1_11065968_TGTCTTCATGTTAGGT_RD26	YR006D0_G2_10628842_TTTGATAACCTTGTAT_RD50	0.9	TTEYWYYFNY	RSV-I	IGHV3-15	IGHJ4	TTENWYYFNY	Healthy	IGHV3-15	IGHJ4	YR001	YR006
EA024D0_M_10329754_TAGCTTTGAATACAGT_RD30	EB215_G1_283273_UID198708_RD27	0.9	TTDGLYYFDY	Healthy	IGHV3-15	IGHJ4	TTDYLYYFDY	Ebola	IGHV3-15	IGHJ4	EA024	EB215
CV225FU_M_10001355_TTCCTTATGATTTTCT_RD90	YR002D0_A1_10038818_TCAGCTTGTCTATACT_RD88	0.9	ARDRAAVADY	COVID-19Recovered	IGHV3-21	IGHJ4	ARDRIAVADY	Healthy	IGHV3-21	IGHJ4	CV225FU	YR002
CV221D0_G1_10175168_TCCTTTTTGCTTACTT_RD51	CV222D0_G1_10477242_TGGTCTTTCTTGAAAT_RD23	0.9	AKDLGGYLDY	COVID-19	IGHV3-23	IGHJ4	AKDLGGYFDY	COVID-19	IGHV3-23	IGHJ4	CV221	CV222
CV221D0_M_10712717_TTCCATAATTTTTGCT_RD84	HB01-94_M_10771032_TAGAATCCACTTATTT_RD24	0.9	ARDPGGSYDY	COVID-19	IGHV3-23	IGHJ4	ARDPGGSFDY	Healthy	IGHV3-23	IGHJ4	CV221	HB01-94
CV293FU_M_10019952_TGGCATTTCATTCATT_RD16	CV293D0_M_10125241_TAATTTAACCTATTAT_RD169	0.9	ARHLQRGFDY	COVID-19Recovered	IGHV3-23	IGHJ4	ARHQLRGFDY	COVID-19	IGHV3-23	IGHJ4	CV293FU	CV293
HB09-89_M_10234106_TGCAATATCTTGAGCT_RD81	CV222D0_A1_10259195_TTTGTTCTAATCAGGT_RD43	0.9	AKEKGGPFDY	Healthy	IGHV3-23	IGHJ4	AKEKGGPFDH	COVID-19	IGHV3-23	IGHJ4	HB09-89	CV222
CV258D0_A1_10318271_TCGTTTGGTGTTTTAT_RD43	YR001D10_M_11130672_TTGGATAAAATTTGTT_RD79	0.9	AKSLWGGCDY	COVID-19	IGHV3-23	IGHJ4	AKSLWGGFDY	RSV-I	IGHV3-23	IGHJ4	CV258	YR001
CV222D2_A2_10261030_TTTTTTGCGATACACT_RD50	YR004D0_A2_10309534_TGTCATATAATAATCT_RD22	0.9	AKDPNWGSGY	COVID-19	IGHV3-23	IGHJ4	AIDPNWGSGY	Healthy	IGHV3-23	IGHJ4	CV222	YR004
CV222D2_A2_10261030_TTTTTTGCGATACACT_RD50	E14B_A2_174191_UID163554_RD34	0.9	AKDPNWGSGY	COVID-19	IGHV3-23	IGHJ4	AKDPNWGQGY	Ebola	IGHV3-23	IGHJ4	CV222	E14B
YR001D10_A1_10347083_TAAGTTATTATCTACT_RD34	YR008D0_M_10094809_TCGTATCAATTTGTGT_RD77	0.9	AKDKTGGFDY	RSV-I	IGHV3-23	IGHJ4	AKDLTGGFDY	Healthy	IGHV3-23	IGHJ4	YR001	YR008
YR004D0_A2_10309534_TGTCATATAATAATCT_RD22	YR003D10_A2_11316175_TTTGATTTACTTTTCT_RD26	0.9	AIDPNWGSGY	Healthy	IGHV3-23	IGHJ4	VIDPNWGSGY	RSV-U	IGHV3-23	IGHJ4	YR004	YR003
HB01-94_M_10771032_TAGAATCCACTTATTT_RD24	EA003D0_M_10355129_TGGTGTGCGTTGATCT_RD73	0.9	ARDPGGSFDY	Healthy	IGHV3-23	IGHJ4	AKDPGGSFDY	Healthy	IGHV3-23	IGHJ4	HB01-94	EA003
CV233D0_A1_10080560_TGGGATGGATTGTGAT_RD78	CV234D2_A1_10029839_TCAATTTACTTTGTGT_RD63	1	ANVASARPYY	COVID-19	IGHV3-30	IGHJ4	ANVASARPYY	COVID-19	IGHV3-30	IGHJ4	CV233	CV234
CV233D0_G1_10502123_TCCTATGAGCTCGTTT_RD84	CV234D2_G1_10125172_TCAGTTTCTATCTGGT_RD74	0.9	AKENYVDLDS	COVID-19	IGHV3-30	IGHJ4	AKENYVDLDY	COVID-19	IGHV3-30	IGHJ4	CV233	CV234
CV227D0_M_10763796_TGGCTTTATTTTCGAT_RD17	HB01-94_M_10965944_TATTCTTCTGTTTAAT_RD17	0.9	AKDTDLYFDY	COVID-19	IGHV3-30	IGHJ4	AKDDDLYFDY	Healthy	IGHV3-30	IGHJ4	CV227	HB01-94
CV227D0_G2_11043503_TGCCGTAATTTATCCT_RD29	HB74-76_M_10230591_TTGATTGGCATTCAGT_RD57	0.9	AKDGHGTLDS	COVID-19	IGHV3-30	IGHJ4	AKDGHGTLDA	Healthy	IGHV3-30	IGHJ4	CV227	HB74-76
CV227D0_M_10040062_TGCCGTTGCCTATTAT_RD51	CV328D0_G1_10642709_TTATCTGTGCTGCTTT_RD91	0.9	AKDSGSYFDY	COVID-19	IGHV3-30	IGHJ4	AKDSGSYVDY	COVID-19	IGHV3-30	IGHJ4	CV227	CV328
CV227D0_M_10040062_TGCCGTTGCCTATTAT_RD51	EA003D0_M_10995458_TATGCTTTGCTTGATT_RD8	0.9	AKDSGSYFDY	COVID-19	IGHV3-30	IGHJ4	AKDSGSYLDY	Healthy	IGHV3-30	IGHJ4	CV227	EA003
CV222D0_G1_10923743_TGTAATTAGTTATACT_RD57	EA003D0_M_10995458_TATGCTTTGCTTGATT_RD8	0.9	AKLSGSYLDY	COVID-19	IGHV3-30	IGHJ4	AKDSGSYLDY	Healthy	IGHV3-30	IGHJ4	CV222	EA003
CV328D0_G1_10642709_TTATCTGTGCTGCTTT_RD91	EA003D0_M_10995458_TATGCTTTGCTTGATT_RD8	0.9	AKDSGSYVDY	COVID-19	IGHV3-30	IGHJ4	AKDSGSYLDY	Healthy	IGHV3-30	IGHJ4	CV328	EA003
HB83-44_G2_10164103_TGCTGTTATTTTGTTT_RD44	CV222FU_A1_10006162_TTGCCTTGGTTTATAT_RD30	0.9	ARGKQWLIDY	Healthy	IGHV3-30	IGHJ4	ARGKQWLMDY	COVID-19Recovered	IGHV3-30	IGHJ4	HB83-44	CV222FU
HB83-44_G2_10046928_TTCGTTAGATTGCTGT_RD21	CV222D0_A1_10278494_TAACGTATTATTATGT_RD77	0.9	ARGSQWLTDY	Healthy	IGHV3-30	IGHJ4	ARGRQWLTDY	COVID-19	IGHV3-30	IGHJ4	HB83-44	CV222
CV222FU_G2_10222625_TTCTCTGCGGTGTGTT_RD22	YR001D0_A1_11755501_TTAAGTTTCATTCAGT_RD39	0.9	ARDFHWGCDY	COVID-19Recovered	IGHV3-30	IGHJ4	ARDFHWGYDY	Healthy	IGHV3-30	IGHJ4	CV222FU	YR001
CV225D0_A2_11133240_TCGCGTGGTTTATTCT_RD35	YR001D10_M_10128979_TCTTTTTCAGTATTTT_RD77	0.9	ARDRSNSFDY	COVID-19	IGHV3-30	IGHJ4	ARDRSNTFDY	RSV-I	IGHV3-30	IGHJ4	CV225	YR001
CV225D2_M_10589111_TTGTTTTCACTATTTT_RD12	YR008D0_M_10476944_TCTTTTGTCATTTAAT_RD28	0.9	AKGGAAAFDY	COVID-19	IGHV3-30	IGHJ4	AKDGAAAFDY	Healthy	IGHV3-30	IGHJ4	CV225	YR008
YR003D0_A1_10064326_TCAGTTTTGTTCTAAT_RD27	EA003D0_G2_10239265_TGGGCTATTGTTATAT_RD93	0.9	AKGHNYCFDS	Healthy	IGHV3-30	IGHJ4	AKGMNYCFDS	Healthy	IGHV3-30	IGHJ4	YR003	EA003
CV222D2_M_10174635_TCTCCTTGATTCGTCT_RD57	YR003D10_M_10146124_TACTTTTCAATGAGTT_RD8	0.9	AKGMAWYFDY	COVID-19	IGHV3-30	IGHJ4	AKGAAWYFDY	RSV-U	IGHV3-30	IGHJ4	CV222	YR003
CV247D0_M_10272512_TTTCGTTTGATAGCGT_RD86	YR006D10_M_10105062_TAATTTTTAATGACAT_RD99	0.9	ARDGEWGFDY	COVID-19	IGHV3-30	IGHJ4	ARDGEGGFDY	RSV-U	IGHV3-30	IGHJ4	CV247	YR006
CV247FU_A1_10373302_TGGTCTTTGGTTATCT_RD168	E2A_G2_103975_UID103510_RD8	1	AKDFNWFSGY	COVID-19Recovered	IGHV3-30	IGHJ4	AKDFNWFSGY	Ebola	IGHV3-30	IGHJ4	CV247FU	E2A
EA008D10_G1_10055682_TTTTTTTACTTTACGT_RD50	ADI-18946	0.9	AKEEWLNPAY	RSV-I	IGHV3-30	IGHJ4	AKEEWLVPAY	RSV F protein	IGHV3-30	IGHJ4	EA008	ADI-18946
CV223D0_G1_10339973_TCTCTTCGTATGGCAT_RD16	CV233D0_A1_10049493_TTATGTAGAATCAGAT_RD57	0.9	ARDGGGYFDY	COVID-19	IGHV3-30-3	IGHJ4	ARDLGGYFDY	COVID-19	IGHV3-30-3	IGHJ4	CV223	CV233
CV223D0_G1_10194933_TTGATTAAAATGATCT_RD11	CV233D0_A1_10049493_TTATGTAGAATCAGAT_RD57	1	ARDLGGYFDY	COVID-19	IGHV3-30-3	IGHJ4	ARDLGGYFDY	COVID-19	IGHV3-30-3	IGHJ4	CV223	CV233
CV223D0_G1_10339973_TCTCTTCGTATGGCAT_RD16	CV233D0_G1_10312455_TTTTATTCATTACCGT_RD66	0.9	ARDGGGYFDY	COVID-19	IGHV3-30-3	IGHJ4	ARDLGGYFDY	COVID-19	IGHV3-30-3	IGHJ4	CV223	CV233
CV223D0_G1_10194933_TTGATTAAAATGATCT_RD11	CV233D0_G1_10312455_TTTTATTCATTACCGT_RD66	1	ARDLGGYFDY	COVID-19	IGHV3-30-3	IGHJ4	ARDLGGYFDY	COVID-19	IGHV3-30-3	IGHJ4	CV223	CV233
CV223D0_G1_10339973_TCTCTTCGTATGGCAT_RD16	CV233D0_G1_10078213_TGTCTTGTTGTGTGCT_RD75	0.9	ARDGGGYFDY	COVID-19	IGHV3-30-3	IGHJ4	ARDLGGYFDY	COVID-19	IGHV3-30-3	IGHJ4	CV223	CV233
CV223D0_G1_10194933_TTGATTAAAATGATCT_RD11	CV233D0_G1_10078213_TGTCTTGTTGTGTGCT_RD75	1	ARDLGGYFDY	COVID-19	IGHV3-30-3	IGHJ4	ARDLGGYFDY	COVID-19	IGHV3-30-3	IGHJ4	CV223	CV233
CV233D0_G1_10259706_TTCTCTGCCGTCTCTT_RD35	CV234D2_G1_10492304_TGCTATAGCCTATCTT_RD10	0.9	ARDGGGYLDY	COVID-19	IGHV3-30-3	IGHJ4	ARDGGGYNDY	COVID-19	IGHV3-30-3	IGHJ4	CV233	CV234
CV233D0_G1_10135814_TAAACTTCTTTTTCAT_RD81	CV234D2_G1_10492304_TGCTATAGCCTATCTT_RD10	0.9	ARDGGGYFDY	COVID-19	IGHV3-30-3	IGHJ4	ARDGGGYNDY	COVID-19	IGHV3-30-3	IGHJ4	CV233	CV234
CV223D0_G1_10339973_TCTCTTCGTATGGCAT_RD16	CV234D2_G1_10492304_TGCTATAGCCTATCTT_RD10	0.9	ARDGGGYFDY	COVID-19	IGHV3-30-3	IGHJ4	ARDGGGYNDY	COVID-19	IGHV3-30-3	IGHJ4	CV223	CV234
CV227D9_G1_10300246_TTCGGTTTTATACTAT_RD88	CV234D2_G1_10492304_TGCTATAGCCTATCTT_RD10	0.9	ARDVGGYNDY	COVID-19	IGHV3-30-3	IGHJ4	ARDGGGYNDY	COVID-19	IGHV3-30-3	IGHJ4	CV227	CV234
CV233D0_G1_10259706_TTCTCTGCCGTCTCTT_RD35	CV247D22_G1_10567033_TGTCCTATTTTCCGTT_RD71	1	ARDGGGYLDY	COVID-19	IGHV3-30-3	IGHJ4	ARDGGGYLDY	COVID-19	IGHV3-30-3	IGHJ4	CV233	CV247
CV225D2_A1_10181779_TTAGCTATACTATTGT_RD12	CV247D22_G1_10567033_TGTCCTATTTTCCGTT_RD71	0.9	ARDGGGFLDY	COVID-19	IGHV3-30-3	IGHJ4	ARDGGGYLDY	COVID-19	IGHV3-30-3	IGHJ4	CV225	CV247
CV234D2_G1_10492304_TGCTATAGCCTATCTT_RD10	CV247D22_G1_10567033_TGTCCTATTTTCCGTT_RD71	0.9	ARDGGGYNDY	COVID-19	IGHV3-30-3	IGHJ4	ARDGGGYLDY	COVID-19	IGHV3-30-3	IGHJ4	CV234	CV247
CV234D2_G1_10370764_TCTCATTTTATAGCTT_RD105	CV247D22_G1_10567033_TGTCCTATTTTCCGTT_RD71	0.9	ARDQGGYLDY	COVID-19	IGHV3-30-3	IGHJ4	ARDGGGYLDY	COVID-19	IGHV3-30-3	IGHJ4	CV234	CV247
CV225D0_A1_10351685_TGAGGTCGAGTGCGCT_RD18	CV247D22_G1_10567033_TGTCCTATTTTCCGTT_RD71	1	ARDGGGYLDY	COVID-19	IGHV3-30-3	IGHJ4	ARDGGGYLDY	COVID-19	IGHV3-30-3	IGHJ4	CV225	CV247
CV233D0_G1_10044550_TTTTTTACCTTTCTTT_RD31	CV247D22_G1_10567033_TGTCCTATTTTCCGTT_RD71	0.9	ARDQGGYLDY	COVID-19	IGHV3-30-3	IGHJ4	ARDGGGYLDY	COVID-19	IGHV3-30-3	IGHJ4	CV233	CV247
CV223D0_G1_10339973_TCTCTTCGTATGGCAT_RD16	CV247D22_G1_10567033_TGTCCTATTTTCCGTT_RD71	0.9	ARDGGGYFDY	COVID-19	IGHV3-30-3	IGHJ4	ARDGGGYLDY	COVID-19	IGHV3-30-3	IGHJ4	CV223	CV247
CV225D0_A1_10784676_TAGGTTTAAATTCCGT_RD12	CV247D22_G1_10567033_TGTCCTATTTTCCGTT_RD71	0.9	ARDGGGYFDY	COVID-19	IGHV3-30-3	IGHJ4	ARDGGGYLDY	COVID-19	IGHV3-30-3	IGHJ4	CV225	CV247
CV234D2_G1_10173294_TCTTATCGGATTGAGT_RD28	CV247D22_G1_10567033_TGTCCTATTTTCCGTT_RD71	1	ARDGGGYLDY	COVID-19	IGHV3-30-3	IGHJ4	ARDGGGYLDY	COVID-19	IGHV3-30-3	IGHJ4	CV234	CV247
CV234D2_M_10305121_TCTTCTCATCTCTGCT_RD109	CV247D22_G1_10567033_TGTCCTATTTTCCGTT_RD71	0.9	ARDGGGYLGY	COVID-19	IGHV3-30-3	IGHJ4	ARDGGGYLDY	COVID-19	IGHV3-30-3	IGHJ4	CV234	CV247
HB01-94_M_10921974_TGGGATATACTATTGT_RD44	CV247D22_G1_10567033_TGTCCTATTTTCCGTT_RD71	0.9	ARDKGGYLDY	Healthy	IGHV3-30-3	IGHJ4	ARDGGGYLDY	COVID-19	IGHV3-30-3	IGHJ4	HB01-94	CV247
CV233D0_G1_10135814_TAAACTTCTTTTTCAT_RD81	CV247D22_G1_10567033_TGTCCTATTTTCCGTT_RD71	0.9	ARDGGGYFDY	COVID-19	IGHV3-30-3	IGHJ4	ARDGGGYLDY	COVID-19	IGHV3-30-3	IGHJ4	CV233	CV247
CV234D2_G1_10822604_TTGTTTGAAGTAAAGT_RD52	CV247D22_G1_10567033_TGTCCTATTTTCCGTT_RD71	0.9	ARDSGGYLDY	COVID-19	IGHV3-30-3	IGHJ4	ARDGGGYLDY	COVID-19	IGHV3-30-3	IGHJ4	CV234	CV247
CV225D0_A1_11377070_TTATTTAGTCTGATCT_RD20	CV247D22_G1_10567033_TGTCCTATTTTCCGTT_RD71	0.9	ARDGGGYFDY	COVID-19	IGHV3-30-3	IGHJ4	ARDGGGYLDY	COVID-19	IGHV3-30-3	IGHJ4	CV225	CV247
CV223D0_G1_10339973_TCTCTTCGTATGGCAT_RD16	CV233D0_G1_10259706_TTCTCTGCCGTCTCTT_RD35	0.9	ARDGGGYFDY	COVID-19	IGHV3-30-3	IGHJ4	ARDGGGYLDY	COVID-19	IGHV3-30-3	IGHJ4	CV223	CV233
CV234D2_G1_11008891_TTCACTTGTATTTTAT_RD26	CV225D0_A1_10079445_TCACATAGCTTATAGT_RD23	0.9	ARDVGGYFDY	COVID-19	IGHV3-30-3	IGHJ4	ARDAGGYFDY	COVID-19	IGHV3-30-3	IGHJ4	CV234	CV225
CV233D0_G1_10312455_TTTTATTCATTACCGT_RD66	CV225D0_A1_10079445_TCACATAGCTTATAGT_RD23	0.9	ARDLGGYFDY	COVID-19	IGHV3-30-3	IGHJ4	ARDAGGYFDY	COVID-19	IGHV3-30-3	IGHJ4	CV233	CV225
CV223D0_G1_10194933_TTGATTAAAATGATCT_RD11	CV225D0_A1_10079445_TCACATAGCTTATAGT_RD23	0.9	ARDLGGYFDY	COVID-19	IGHV3-30-3	IGHJ4	ARDAGGYFDY	COVID-19	IGHV3-30-3	IGHJ4	CV223	CV225
CV234D2_G1_10111682_TCCTATGCTTTCTTGT_RD12	CV225D0_A1_10079445_TCACATAGCTTATAGT_RD23	0.9	ARDLGGYFDY	COVID-19	IGHV3-30-3	IGHJ4	ARDAGGYFDY	COVID-19	IGHV3-30-3	IGHJ4	CV234	CV225
CV233D0_A1_10049493_TTATGTAGAATCAGAT_RD57	CV225D0_A1_10079445_TCACATAGCTTATAGT_RD23	0.9	ARDLGGYFDY	COVID-19	IGHV3-30-3	IGHJ4	ARDAGGYFDY	COVID-19	IGHV3-30-3	IGHJ4	CV233	CV225
CV223D0_G1_10339973_TCTCTTCGTATGGCAT_RD16	CV225D0_A1_10079445_TCACATAGCTTATAGT_RD23	0.9	ARDGGGYFDY	COVID-19	IGHV3-30-3	IGHJ4	ARDAGGYFDY	COVID-19	IGHV3-30-3	IGHJ4	CV223	CV225
CV233D0_G1_10135814_TAAACTTCTTTTTCAT_RD81	CV225D0_A1_10079445_TCACATAGCTTATAGT_RD23	0.9	ARDGGGYFDY	COVID-19	IGHV3-30-3	IGHJ4	ARDAGGYFDY	COVID-19	IGHV3-30-3	IGHJ4	CV233	CV225
CV233D0_G1_10078213_TGTCTTGTTGTGTGCT_RD75	CV225D0_A1_10079445_TCACATAGCTTATAGT_RD23	0.9	ARDLGGYFDY	COVID-19	IGHV3-30-3	IGHJ4	ARDAGGYFDY	COVID-19	IGHV3-30-3	IGHJ4	CV233	CV225
CV223D0_G1_10339973_TCTCTTCGTATGGCAT_RD16	CV233D0_G1_10135814_TAAACTTCTTTTTCAT_RD81	1	ARDGGGYFDY	COVID-19	IGHV3-30-3	IGHJ4	ARDGGGYFDY	COVID-19	IGHV3-30-3	IGHJ4	CV223	CV233
CV223D0_G1_10194933_TTGATTAAAATGATCT_RD11	CV233D0_G1_10135814_TAAACTTCTTTTTCAT_RD81	0.9	ARDLGGYFDY	COVID-19	IGHV3-30-3	IGHJ4	ARDGGGYFDY	COVID-19	IGHV3-30-3	IGHJ4	CV223	CV233
CV223D0_G1_10339973_TCTCTTCGTATGGCAT_RD16	CV234D2_G1_10111682_TCCTATGCTTTCTTGT_RD12	0.9	ARDGGGYFDY	COVID-19	IGHV3-30-3	IGHJ4	ARDLGGYFDY	COVID-19	IGHV3-30-3	IGHJ4	CV223	CV234
CV233D0_G1_10135814_TAAACTTCTTTTTCAT_RD81	CV234D2_G1_10111682_TCCTATGCTTTCTTGT_RD12	0.9	ARDGGGYFDY	COVID-19	IGHV3-30-3	IGHJ4	ARDLGGYFDY	COVID-19	IGHV3-30-3	IGHJ4	CV233	CV234
CV223D0_G1_10194933_TTGATTAAAATGATCT_RD11	CV234D2_G1_10111682_TCCTATGCTTTCTTGT_RD12	1	ARDLGGYFDY	COVID-19	IGHV3-30-3	IGHJ4	ARDLGGYFDY	COVID-19	IGHV3-30-3	IGHJ4	CV223	CV234
CV233D0_G1_10078213_TGTCTTGTTGTGTGCT_RD75	CV234D2_G1_10111682_TCCTATGCTTTCTTGT_RD12	1	ARDLGGYFDY	COVID-19	IGHV3-30-3	IGHJ4	ARDLGGYFDY	COVID-19	IGHV3-30-3	IGHJ4	CV233	CV234
CV233D0_G1_10312455_TTTTATTCATTACCGT_RD66	CV234D2_G1_10111682_TCCTATGCTTTCTTGT_RD12	1	ARDLGGYFDY	COVID-19	IGHV3-30-3	IGHJ4	ARDLGGYFDY	COVID-19	IGHV3-30-3	IGHJ4	CV233	CV234
CV233D0_A1_10049493_TTATGTAGAATCAGAT_RD57	CV234D2_G1_10111682_TCCTATGCTTTCTTGT_RD12	1	ARDLGGYFDY	COVID-19	IGHV3-30-3	IGHJ4	ARDLGGYFDY	COVID-19	IGHV3-30-3	IGHJ4	CV233	CV234
CV227D9_G1_10300246_TTCGGTTTTATACTAT_RD88	CV234D2_G1_11008891_TTCACTTGTATTTTAT_RD26	0.9	ARDVGGYNDY	COVID-19	IGHV3-30-3	IGHJ4	ARDVGGYFDY	COVID-19	IGHV3-30-3	IGHJ4	CV227	CV234
CV233D0_G1_10312455_TTTTATTCATTACCGT_RD66	CV234D2_G1_11008891_TTCACTTGTATTTTAT_RD26	0.9	ARDLGGYFDY	COVID-19	IGHV3-30-3	IGHJ4	ARDVGGYFDY	COVID-19	IGHV3-30-3	IGHJ4	CV233	CV234
CV233D0_G1_10135814_TAAACTTCTTTTTCAT_RD81	CV234D2_G1_11008891_TTCACTTGTATTTTAT_RD26	0.9	ARDGGGYFDY	COVID-19	IGHV3-30-3	IGHJ4	ARDVGGYFDY	COVID-19	IGHV3-30-3	IGHJ4	CV233	CV234
CV223D0_G1_10339973_TCTCTTCGTATGGCAT_RD16	CV234D2_G1_11008891_TTCACTTGTATTTTAT_RD26	0.9	ARDGGGYFDY	COVID-19	IGHV3-30-3	IGHJ4	ARDVGGYFDY	COVID-19	IGHV3-30-3	IGHJ4	CV223	CV234
CV233D0_A1_10049493_TTATGTAGAATCAGAT_RD57	CV234D2_G1_11008891_TTCACTTGTATTTTAT_RD26	0.9	ARDLGGYFDY	COVID-19	IGHV3-30-3	IGHJ4	ARDVGGYFDY	COVID-19	IGHV3-30-3	IGHJ4	CV233	CV234
CV233D0_G1_10078213_TGTCTTGTTGTGTGCT_RD75	CV234D2_G1_11008891_TTCACTTGTATTTTAT_RD26	0.9	ARDLGGYFDY	COVID-19	IGHV3-30-3	IGHJ4	ARDVGGYFDY	COVID-19	IGHV3-30-3	IGHJ4	CV233	CV234
CV223D0_G1_10194933_TTGATTAAAATGATCT_RD11	CV234D2_G1_11008891_TTCACTTGTATTTTAT_RD26	0.9	ARDLGGYFDY	COVID-19	IGHV3-30-3	IGHJ4	ARDVGGYFDY	COVID-19	IGHV3-30-3	IGHJ4	CV223	CV234
CV234D2_G1_11008891_TTCACTTGTATTTTAT_RD26	CV225D0_A1_10189661_TCACATGTACTTGTTT_RD104	0.9	ARDVGGYFDY	COVID-19	IGHV3-30-3	IGHJ4	ARDLGGYFDY	COVID-19	IGHV3-30-3	IGHJ4	CV234	CV225
CV233D0_G1_10312455_TTTTATTCATTACCGT_RD66	CV225D0_A1_10189661_TCACATGTACTTGTTT_RD104	1	ARDLGGYFDY	COVID-19	IGHV3-30-3	IGHJ4	ARDLGGYFDY	COVID-19	IGHV3-30-3	IGHJ4	CV233	CV225
CV233D0_G1_10135814_TAAACTTCTTTTTCAT_RD81	CV225D0_A1_10189661_TCACATGTACTTGTTT_RD104	0.9	ARDGGGYFDY	COVID-19	IGHV3-30-3	IGHJ4	ARDLGGYFDY	COVID-19	IGHV3-30-3	IGHJ4	CV233	CV225
CV223D0_G1_10194933_TTGATTAAAATGATCT_RD11	CV225D0_A1_10189661_TCACATGTACTTGTTT_RD104	1	ARDLGGYFDY	COVID-19	IGHV3-30-3	IGHJ4	ARDLGGYFDY	COVID-19	IGHV3-30-3	IGHJ4	CV223	CV225
CV234D2_G1_10111682_TCCTATGCTTTCTTGT_RD12	CV225D0_A1_10189661_TCACATGTACTTGTTT_RD104	1	ARDLGGYFDY	COVID-19	IGHV3-30-3	IGHJ4	ARDLGGYFDY	COVID-19	IGHV3-30-3	IGHJ4	CV234	CV225
CV223D0_G1_10339973_TCTCTTCGTATGGCAT_RD16	CV225D0_A1_10189661_TCACATGTACTTGTTT_RD104	0.9	ARDGGGYFDY	COVID-19	IGHV3-30-3	IGHJ4	ARDLGGYFDY	COVID-19	IGHV3-30-3	IGHJ4	CV223	CV225
CV233D0_A1_10049493_TTATGTAGAATCAGAT_RD57	CV225D0_A1_10189661_TCACATGTACTTGTTT_RD104	1	ARDLGGYFDY	COVID-19	IGHV3-30-3	IGHJ4	ARDLGGYFDY	COVID-19	IGHV3-30-3	IGHJ4	CV233	CV225
CV233D0_G1_10078213_TGTCTTGTTGTGTGCT_RD75	CV225D0_A1_10189661_TCACATGTACTTGTTT_RD104	1	ARDLGGYFDY	COVID-19	IGHV3-30-3	IGHJ4	ARDLGGYFDY	COVID-19	IGHV3-30-3	IGHJ4	CV233	CV225
CV233D0_G1_10259706_TTCTCTGCCGTCTCTT_RD35	CV234D2_G1_10173294_TCTTATCGGATTGAGT_RD28	1	ARDGGGYLDY	COVID-19	IGHV3-30-3	IGHJ4	ARDGGGYLDY	COVID-19	IGHV3-30-3	IGHJ4	CV233	CV234
CV233D0_G1_10135814_TAAACTTCTTTTTCAT_RD81	CV234D2_G1_10173294_TCTTATCGGATTGAGT_RD28	0.9	ARDGGGYFDY	COVID-19	IGHV3-30-3	IGHJ4	ARDGGGYLDY	COVID-19	IGHV3-30-3	IGHJ4	CV233	CV234
CV223D0_G1_10339973_TCTCTTCGTATGGCAT_RD16	CV234D2_G1_10173294_TCTTATCGGATTGAGT_RD28	0.9	ARDGGGYFDY	COVID-19	IGHV3-30-3	IGHJ4	ARDGGGYLDY	COVID-19	IGHV3-30-3	IGHJ4	CV223	CV234
CV233D0_G1_10044550_TTTTTTACCTTTCTTT_RD31	CV234D2_G1_10173294_TCTTATCGGATTGAGT_RD28	0.9	ARDQGGYLDY	COVID-19	IGHV3-30-3	IGHJ4	ARDGGGYLDY	COVID-19	IGHV3-30-3	IGHJ4	CV233	CV234
CV233D0_G1_10259706_TTCTCTGCCGTCTCTT_RD35	CV225D0_A1_10351685_TGAGGTCGAGTGCGCT_RD18	1	ARDGGGYLDY	COVID-19	IGHV3-30-3	IGHJ4	ARDGGGYLDY	COVID-19	IGHV3-30-3	IGHJ4	CV233	CV225
CV234D2_M_10305121_TCTTCTCATCTCTGCT_RD109	CV225D0_A1_10351685_TGAGGTCGAGTGCGCT_RD18	0.9	ARDGGGYLGY	COVID-19	IGHV3-30-3	IGHJ4	ARDGGGYLDY	COVID-19	IGHV3-30-3	IGHJ4	CV234	CV225
HB01-94_M_10921974_TGGGATATACTATTGT_RD44	CV225D0_A1_10351685_TGAGGTCGAGTGCGCT_RD18	0.9	ARDKGGYLDY	Healthy	IGHV3-30-3	IGHJ4	ARDGGGYLDY	COVID-19	IGHV3-30-3	IGHJ4	HB01-94	CV225
CV234D2_G1_10492304_TGCTATAGCCTATCTT_RD10	CV225D0_A1_10351685_TGAGGTCGAGTGCGCT_RD18	0.9	ARDGGGYNDY	COVID-19	IGHV3-30-3	IGHJ4	ARDGGGYLDY	COVID-19	IGHV3-30-3	IGHJ4	CV234	CV225
CV223D0_G1_10339973_TCTCTTCGTATGGCAT_RD16	CV225D0_A1_10351685_TGAGGTCGAGTGCGCT_RD18	0.9	ARDGGGYFDY	COVID-19	IGHV3-30-3	IGHJ4	ARDGGGYLDY	COVID-19	IGHV3-30-3	IGHJ4	CV223	CV225
CV233D0_G1_10044550_TTTTTTACCTTTCTTT_RD31	CV225D0_A1_10351685_TGAGGTCGAGTGCGCT_RD18	0.9	ARDQGGYLDY	COVID-19	IGHV3-30-3	IGHJ4	ARDGGGYLDY	COVID-19	IGHV3-30-3	IGHJ4	CV233	CV225
CV233D0_G1_10135814_TAAACTTCTTTTTCAT_RD81	CV225D0_A1_10351685_TGAGGTCGAGTGCGCT_RD18	0.9	ARDGGGYFDY	COVID-19	IGHV3-30-3	IGHJ4	ARDGGGYLDY	COVID-19	IGHV3-30-3	IGHJ4	CV233	CV225
CV234D2_G1_10370764_TCTCATTTTATAGCTT_RD105	CV225D0_A1_10351685_TGAGGTCGAGTGCGCT_RD18	0.9	ARDQGGYLDY	COVID-19	IGHV3-30-3	IGHJ4	ARDGGGYLDY	COVID-19	IGHV3-30-3	IGHJ4	CV234	CV225
CV234D2_G1_10173294_TCTTATCGGATTGAGT_RD28	CV225D0_A1_10351685_TGAGGTCGAGTGCGCT_RD18	1	ARDGGGYLDY	COVID-19	IGHV3-30-3	IGHJ4	ARDGGGYLDY	COVID-19	IGHV3-30-3	IGHJ4	CV234	CV225
CV234D2_G1_10822604_TTGTTTGAAGTAAAGT_RD52	CV225D0_A1_10351685_TGAGGTCGAGTGCGCT_RD18	0.9	ARDSGGYLDY	COVID-19	IGHV3-30-3	IGHJ4	ARDGGGYLDY	COVID-19	IGHV3-30-3	IGHJ4	CV234	CV225
CV234D2_G1_11008891_TTCACTTGTATTTTAT_RD26	CV225D0_A1_11500122_TACTGTCCACTCAGGT_RD77	1	ARDVGGYFDY	COVID-19	IGHV3-30-3	IGHJ4	ARDVGGYFDY	COVID-19	IGHV3-30-3	IGHJ4	CV234	CV225
CV223D0_G1_10339973_TCTCTTCGTATGGCAT_RD16	CV225D0_A1_11500122_TACTGTCCACTCAGGT_RD77	0.9	ARDGGGYFDY	COVID-19	IGHV3-30-3	IGHJ4	ARDVGGYFDY	COVID-19	IGHV3-30-3	IGHJ4	CV223	CV225
CV234D2_G1_10111682_TCCTATGCTTTCTTGT_RD12	CV225D0_A1_11500122_TACTGTCCACTCAGGT_RD77	0.9	ARDLGGYFDY	COVID-19	IGHV3-30-3	IGHJ4	ARDVGGYFDY	COVID-19	IGHV3-30-3	IGHJ4	CV234	CV225
CV233D0_G1_10135814_TAAACTTCTTTTTCAT_RD81	CV225D0_A1_11500122_TACTGTCCACTCAGGT_RD77	0.9	ARDGGGYFDY	COVID-19	IGHV3-30-3	IGHJ4	ARDVGGYFDY	COVID-19	IGHV3-30-3	IGHJ4	CV233	CV225
CV223D0_G1_10194933_TTGATTAAAATGATCT_RD11	CV225D0_A1_11500122_TACTGTCCACTCAGGT_RD77	0.9	ARDLGGYFDY	COVID-19	IGHV3-30-3	IGHJ4	ARDVGGYFDY	COVID-19	IGHV3-30-3	IGHJ4	CV223	CV225
CV233D0_G1_10078213_TGTCTTGTTGTGTGCT_RD75	CV225D0_A1_11500122_TACTGTCCACTCAGGT_RD77	0.9	ARDLGGYFDY	COVID-19	IGHV3-30-3	IGHJ4	ARDVGGYFDY	COVID-19	IGHV3-30-3	IGHJ4	CV233	CV225
CV233D0_A1_10049493_TTATGTAGAATCAGAT_RD57	CV225D0_A1_11500122_TACTGTCCACTCAGGT_RD77	0.9	ARDLGGYFDY	COVID-19	IGHV3-30-3	IGHJ4	ARDVGGYFDY	COVID-19	IGHV3-30-3	IGHJ4	CV233	CV225
CV227D9_G1_10300246_TTCGGTTTTATACTAT_RD88	CV225D0_A1_11500122_TACTGTCCACTCAGGT_RD77	0.9	ARDVGGYNDY	COVID-19	IGHV3-30-3	IGHJ4	ARDVGGYFDY	COVID-19	IGHV3-30-3	IGHJ4	CV227	CV225
CV233D0_G1_10312455_TTTTATTCATTACCGT_RD66	CV225D0_A1_11500122_TACTGTCCACTCAGGT_RD77	0.9	ARDLGGYFDY	COVID-19	IGHV3-30-3	IGHJ4	ARDVGGYFDY	COVID-19	IGHV3-30-3	IGHJ4	CV233	CV225
CV233D0_A1_10049493_TTATGTAGAATCAGAT_RD57	CV225D0_A1_10784676_TAGGTTTAAATTCCGT_RD12	0.9	ARDLGGYFDY	COVID-19	IGHV3-30-3	IGHJ4	ARDGGGYFDY	COVID-19	IGHV3-30-3	IGHJ4	CV233	CV225
CV233D0_G1_10312455_TTTTATTCATTACCGT_RD66	CV225D0_A1_10784676_TAGGTTTAAATTCCGT_RD12	0.9	ARDLGGYFDY	COVID-19	IGHV3-30-3	IGHJ4	ARDGGGYFDY	COVID-19	IGHV3-30-3	IGHJ4	CV233	CV225
CV223D0_G1_10339973_TCTCTTCGTATGGCAT_RD16	CV225D0_A1_10784676_TAGGTTTAAATTCCGT_RD12	1	ARDGGGYFDY	COVID-19	IGHV3-30-3	IGHJ4	ARDGGGYFDY	COVID-19	IGHV3-30-3	IGHJ4	CV223	CV225
CV233D0_G1_10135814_TAAACTTCTTTTTCAT_RD81	CV225D0_A1_10784676_TAGGTTTAAATTCCGT_RD12	1	ARDGGGYFDY	COVID-19	IGHV3-30-3	IGHJ4	ARDGGGYFDY	COVID-19	IGHV3-30-3	IGHJ4	CV233	CV225
CV223D0_G1_10194933_TTGATTAAAATGATCT_RD11	CV225D0_A1_10784676_TAGGTTTAAATTCCGT_RD12	0.9	ARDLGGYFDY	COVID-19	IGHV3-30-3	IGHJ4	ARDGGGYFDY	COVID-19	IGHV3-30-3	IGHJ4	CV223	CV225
CV234D2_G1_10173294_TCTTATCGGATTGAGT_RD28	CV225D0_A1_10784676_TAGGTTTAAATTCCGT_RD12	0.9	ARDGGGYLDY	COVID-19	IGHV3-30-3	IGHJ4	ARDGGGYFDY	COVID-19	IGHV3-30-3	IGHJ4	CV234	CV225
CV233D0_G1_10078213_TGTCTTGTTGTGTGCT_RD75	CV225D0_A1_10784676_TAGGTTTAAATTCCGT_RD12	0.9	ARDLGGYFDY	COVID-19	IGHV3-30-3	IGHJ4	ARDGGGYFDY	COVID-19	IGHV3-30-3	IGHJ4	CV233	CV225
CV233D0_G1_10259706_TTCTCTGCCGTCTCTT_RD35	CV225D0_A1_10784676_TAGGTTTAAATTCCGT_RD12	0.9	ARDGGGYLDY	COVID-19	IGHV3-30-3	IGHJ4	ARDGGGYFDY	COVID-19	IGHV3-30-3	IGHJ4	CV233	CV225
CV234D2_G1_11008891_TTCACTTGTATTTTAT_RD26	CV225D0_A1_10784676_TAGGTTTAAATTCCGT_RD12	0.9	ARDVGGYFDY	COVID-19	IGHV3-30-3	IGHJ4	ARDGGGYFDY	COVID-19	IGHV3-30-3	IGHJ4	CV234	CV225
CV234D2_G1_10111682_TCCTATGCTTTCTTGT_RD12	CV225D0_A1_10784676_TAGGTTTAAATTCCGT_RD12	0.9	ARDLGGYFDY	COVID-19	IGHV3-30-3	IGHJ4	ARDGGGYFDY	COVID-19	IGHV3-30-3	IGHJ4	CV234	CV225
CV234D2_G1_10492304_TGCTATAGCCTATCTT_RD10	CV225D0_A1_10784676_TAGGTTTAAATTCCGT_RD12	0.9	ARDGGGYNDY	COVID-19	IGHV3-30-3	IGHJ4	ARDGGGYFDY	COVID-19	IGHV3-30-3	IGHJ4	CV234	CV225
CV234D2_G1_10492304_TGCTATAGCCTATCTT_RD10	CV225D0_A1_11377070_TTATTTAGTCTGATCT_RD20	0.9	ARDGGGYNDY	COVID-19	IGHV3-30-3	IGHJ4	ARDGGGYFDY	COVID-19	IGHV3-30-3	IGHJ4	CV234	CV225
CV234D2_G1_10111682_TCCTATGCTTTCTTGT_RD12	CV225D0_A1_11377070_TTATTTAGTCTGATCT_RD20	0.9	ARDLGGYFDY	COVID-19	IGHV3-30-3	IGHJ4	ARDGGGYFDY	COVID-19	IGHV3-30-3	IGHJ4	CV234	CV225
CV233D0_G1_10312455_TTTTATTCATTACCGT_RD66	CV225D0_A1_11377070_TTATTTAGTCTGATCT_RD20	0.9	ARDLGGYFDY	COVID-19	IGHV3-30-3	IGHJ4	ARDGGGYFDY	COVID-19	IGHV3-30-3	IGHJ4	CV233	CV225
CV223D0_G1_10194933_TTGATTAAAATGATCT_RD11	CV225D0_A1_11377070_TTATTTAGTCTGATCT_RD20	0.9	ARDLGGYFDY	COVID-19	IGHV3-30-3	IGHJ4	ARDGGGYFDY	COVID-19	IGHV3-30-3	IGHJ4	CV223	CV225
CV233D0_G1_10135814_TAAACTTCTTTTTCAT_RD81	CV225D0_A1_11377070_TTATTTAGTCTGATCT_RD20	1	ARDGGGYFDY	COVID-19	IGHV3-30-3	IGHJ4	ARDGGGYFDY	COVID-19	IGHV3-30-3	IGHJ4	CV233	CV225
CV234D2_G1_11008891_TTCACTTGTATTTTAT_RD26	CV225D0_A1_11377070_TTATTTAGTCTGATCT_RD20	0.9	ARDVGGYFDY	COVID-19	IGHV3-30-3	IGHJ4	ARDGGGYFDY	COVID-19	IGHV3-30-3	IGHJ4	CV234	CV225
CV233D0_G1_10078213_TGTCTTGTTGTGTGCT_RD75	CV225D0_A1_11377070_TTATTTAGTCTGATCT_RD20	0.9	ARDLGGYFDY	COVID-19	IGHV3-30-3	IGHJ4	ARDGGGYFDY	COVID-19	IGHV3-30-3	IGHJ4	CV233	CV225
CV223D0_G1_10339973_TCTCTTCGTATGGCAT_RD16	CV225D0_A1_11377070_TTATTTAGTCTGATCT_RD20	1	ARDGGGYFDY	COVID-19	IGHV3-30-3	IGHJ4	ARDGGGYFDY	COVID-19	IGHV3-30-3	IGHJ4	CV223	CV225
CV234D2_G1_10173294_TCTTATCGGATTGAGT_RD28	CV225D0_A1_11377070_TTATTTAGTCTGATCT_RD20	0.9	ARDGGGYLDY	COVID-19	IGHV3-30-3	IGHJ4	ARDGGGYFDY	COVID-19	IGHV3-30-3	IGHJ4	CV234	CV225
CV233D0_A1_10049493_TTATGTAGAATCAGAT_RD57	CV225D0_A1_11377070_TTATTTAGTCTGATCT_RD20	0.9	ARDLGGYFDY	COVID-19	IGHV3-30-3	IGHJ4	ARDGGGYFDY	COVID-19	IGHV3-30-3	IGHJ4	CV233	CV225
CV233D0_G1_10259706_TTCTCTGCCGTCTCTT_RD35	CV225D0_A1_11377070_TTATTTAGTCTGATCT_RD20	0.9	ARDGGGYLDY	COVID-19	IGHV3-30-3	IGHJ4	ARDGGGYFDY	COVID-19	IGHV3-30-3	IGHJ4	CV233	CV225
CV233D0_A1_10049493_TTATGTAGAATCAGAT_RD57	CV225D0_A1_10515658_TCGAGTTCCGTCTGTT_RD23	1	ARDLGGYFDY	COVID-19	IGHV3-30-3	IGHJ4	ARDLGGYFDY	COVID-19	IGHV3-30-3	IGHJ4	CV233	CV225
CV223D0_G1_10339973_TCTCTTCGTATGGCAT_RD16	CV225D0_A1_10515658_TCGAGTTCCGTCTGTT_RD23	0.9	ARDGGGYFDY	COVID-19	IGHV3-30-3	IGHJ4	ARDLGGYFDY	COVID-19	IGHV3-30-3	IGHJ4	CV223	CV225
CV233D0_G1_10312455_TTTTATTCATTACCGT_RD66	CV225D0_A1_10515658_TCGAGTTCCGTCTGTT_RD23	1	ARDLGGYFDY	COVID-19	IGHV3-30-3	IGHJ4	ARDLGGYFDY	COVID-19	IGHV3-30-3	IGHJ4	CV233	CV225
CV234D2_G1_11008891_TTCACTTGTATTTTAT_RD26	CV225D0_A1_10515658_TCGAGTTCCGTCTGTT_RD23	0.9	ARDVGGYFDY	COVID-19	IGHV3-30-3	IGHJ4	ARDLGGYFDY	COVID-19	IGHV3-30-3	IGHJ4	CV234	CV225
CV234D2_G1_10111682_TCCTATGCTTTCTTGT_RD12	CV225D0_A1_10515658_TCGAGTTCCGTCTGTT_RD23	1	ARDLGGYFDY	COVID-19	IGHV3-30-3	IGHJ4	ARDLGGYFDY	COVID-19	IGHV3-30-3	IGHJ4	CV234	CV225
CV233D0_G1_10135814_TAAACTTCTTTTTCAT_RD81	CV225D0_A1_10515658_TCGAGTTCCGTCTGTT_RD23	0.9	ARDGGGYFDY	COVID-19	IGHV3-30-3	IGHJ4	ARDLGGYFDY	COVID-19	IGHV3-30-3	IGHJ4	CV233	CV225
CV233D0_G1_10078213_TGTCTTGTTGTGTGCT_RD75	CV225D0_A1_10515658_TCGAGTTCCGTCTGTT_RD23	1	ARDLGGYFDY	COVID-19	IGHV3-30-3	IGHJ4	ARDLGGYFDY	COVID-19	IGHV3-30-3	IGHJ4	CV233	CV225
CV223D0_G1_10194933_TTGATTAAAATGATCT_RD11	CV225D0_A1_10515658_TCGAGTTCCGTCTGTT_RD23	1	ARDLGGYFDY	COVID-19	IGHV3-30-3	IGHJ4	ARDLGGYFDY	COVID-19	IGHV3-30-3	IGHJ4	CV223	CV225
CV223D0_G1_10339973_TCTCTTCGTATGGCAT_RD16	CV225D0_G1_10929566_TCTCTTGTGATCACAT_RD12	0.9	ARDGGGYFDY	COVID-19	IGHV3-30-3	IGHJ4	ARDSGGYFDY	COVID-19	IGHV3-30-3	IGHJ4	CV223	CV225
CV234D2_G1_10111682_TCCTATGCTTTCTTGT_RD12	CV225D0_G1_10929566_TCTCTTGTGATCACAT_RD12	0.9	ARDLGGYFDY	COVID-19	IGHV3-30-3	IGHJ4	ARDSGGYFDY	COVID-19	IGHV3-30-3	IGHJ4	CV234	CV225
CV234D2_G3_10064555_TGCTGTTCTCTTGAAT_RD25	CV225D0_G1_10929566_TCTCTTGTGATCACAT_RD12	0.9	ARDSGGYNDY	COVID-19	IGHV3-30-3	IGHJ4	ARDSGGYFDY	COVID-19	IGHV3-30-3	IGHJ4	CV234	CV225
CV233D0_G1_10078213_TGTCTTGTTGTGTGCT_RD75	CV225D0_G1_10929566_TCTCTTGTGATCACAT_RD12	0.9	ARDLGGYFDY	COVID-19	IGHV3-30-3	IGHJ4	ARDSGGYFDY	COVID-19	IGHV3-30-3	IGHJ4	CV233	CV225
CV233D0_G1_10312455_TTTTATTCATTACCGT_RD66	CV225D0_G1_10929566_TCTCTTGTGATCACAT_RD12	0.9	ARDLGGYFDY	COVID-19	IGHV3-30-3	IGHJ4	ARDSGGYFDY	COVID-19	IGHV3-30-3	IGHJ4	CV233	CV225
CV234D2_G1_10822604_TTGTTTGAAGTAAAGT_RD52	CV225D0_G1_10929566_TCTCTTGTGATCACAT_RD12	0.9	ARDSGGYLDY	COVID-19	IGHV3-30-3	IGHJ4	ARDSGGYFDY	COVID-19	IGHV3-30-3	IGHJ4	CV234	CV225
CV234D2_G1_11008891_TTCACTTGTATTTTAT_RD26	CV225D0_G1_10929566_TCTCTTGTGATCACAT_RD12	0.9	ARDVGGYFDY	COVID-19	IGHV3-30-3	IGHJ4	ARDSGGYFDY	COVID-19	IGHV3-30-3	IGHJ4	CV234	CV225
CV233D0_G1_10135814_TAAACTTCTTTTTCAT_RD81	CV225D0_G1_10929566_TCTCTTGTGATCACAT_RD12	0.9	ARDGGGYFDY	COVID-19	IGHV3-30-3	IGHJ4	ARDSGGYFDY	COVID-19	IGHV3-30-3	IGHJ4	CV233	CV225
CV233D0_A1_10049493_TTATGTAGAATCAGAT_RD57	CV225D0_G1_10929566_TCTCTTGTGATCACAT_RD12	0.9	ARDLGGYFDY	COVID-19	IGHV3-30-3	IGHJ4	ARDSGGYFDY	COVID-19	IGHV3-30-3	IGHJ4	CV233	CV225
CV223D0_G1_10194933_TTGATTAAAATGATCT_RD11	CV225D0_G1_10929566_TCTCTTGTGATCACAT_RD12	0.9	ARDLGGYFDY	COVID-19	IGHV3-30-3	IGHJ4	ARDSGGYFDY	COVID-19	IGHV3-30-3	IGHJ4	CV223	CV225
CV233D0_G1_10312455_TTTTATTCATTACCGT_RD66	CV225D0_A1_10165077_TTCAGTAACTTGTACT_RD21	0.9	ARDLGGYFDY	COVID-19	IGHV3-30-3	IGHJ4	ARGLGGYFDY	COVID-19	IGHV3-30-3	IGHJ4	CV233	CV225
CV234D2_G1_10111682_TCCTATGCTTTCTTGT_RD12	CV225D0_A1_10165077_TTCAGTAACTTGTACT_RD21	0.9	ARDLGGYFDY	COVID-19	IGHV3-30-3	IGHJ4	ARGLGGYFDY	COVID-19	IGHV3-30-3	IGHJ4	CV234	CV225
CV223D0_G1_10194933_TTGATTAAAATGATCT_RD11	CV225D0_A1_10165077_TTCAGTAACTTGTACT_RD21	0.9	ARDLGGYFDY	COVID-19	IGHV3-30-3	IGHJ4	ARGLGGYFDY	COVID-19	IGHV3-30-3	IGHJ4	CV223	CV225
CV233D0_A1_10049493_TTATGTAGAATCAGAT_RD57	CV225D0_A1_10165077_TTCAGTAACTTGTACT_RD21	0.9	ARDLGGYFDY	COVID-19	IGHV3-30-3	IGHJ4	ARGLGGYFDY	COVID-19	IGHV3-30-3	IGHJ4	CV233	CV225
CV233D0_G1_10078213_TGTCTTGTTGTGTGCT_RD75	CV225D0_A1_10165077_TTCAGTAACTTGTACT_RD21	0.9	ARDLGGYFDY	COVID-19	IGHV3-30-3	IGHJ4	ARGLGGYFDY	COVID-19	IGHV3-30-3	IGHJ4	CV233	CV225
CV233D0_G1_10259706_TTCTCTGCCGTCTCTT_RD35	CV234D2_G1_10370764_TCTCATTTTATAGCTT_RD105	0.9	ARDGGGYLDY	COVID-19	IGHV3-30-3	IGHJ4	ARDQGGYLDY	COVID-19	IGHV3-30-3	IGHJ4	CV233	CV234
CV233D0_G1_10044550_TTTTTTACCTTTCTTT_RD31	CV234D2_G1_10370764_TCTCATTTTATAGCTT_RD105	1	ARDQGGYLDY	COVID-19	IGHV3-30-3	IGHJ4	ARDQGGYLDY	COVID-19	IGHV3-30-3	IGHJ4	CV233	CV234
CV233D0_G1_10259706_TTCTCTGCCGTCTCTT_RD35	CV234D2_G1_10822604_TTGTTTGAAGTAAAGT_RD52	0.9	ARDGGGYLDY	COVID-19	IGHV3-30-3	IGHJ4	ARDSGGYLDY	COVID-19	IGHV3-30-3	IGHJ4	CV233	CV234
CV233D0_G1_10044550_TTTTTTACCTTTCTTT_RD31	CV234D2_G1_10822604_TTGTTTGAAGTAAAGT_RD52	0.9	ARDQGGYLDY	COVID-19	IGHV3-30-3	IGHJ4	ARDSGGYLDY	COVID-19	IGHV3-30-3	IGHJ4	CV233	CV234
CV234D2_G1_10822604_TTGTTTGAAGTAAAGT_RD52	HB01-94_M_10921974_TGGGATATACTATTGT_RD44	0.9	ARDSGGYLDY	COVID-19	IGHV3-30-3	IGHJ4	ARDKGGYLDY	Healthy	IGHV3-30-3	IGHJ4	CV234	HB01-94
CV233D0_G1_10044550_TTTTTTACCTTTCTTT_RD31	HB01-94_M_10921974_TGGGATATACTATTGT_RD44	0.9	ARDQGGYLDY	COVID-19	IGHV3-30-3	IGHJ4	ARDKGGYLDY	Healthy	IGHV3-30-3	IGHJ4	CV233	HB01-94
CV234D2_G1_10370764_TCTCATTTTATAGCTT_RD105	HB01-94_M_10921974_TGGGATATACTATTGT_RD44	0.9	ARDQGGYLDY	COVID-19	IGHV3-30-3	IGHJ4	ARDKGGYLDY	Healthy	IGHV3-30-3	IGHJ4	CV234	HB01-94
CV234D2_G1_10173294_TCTTATCGGATTGAGT_RD28	HB01-94_M_10921974_TGGGATATACTATTGT_RD44	0.9	ARDGGGYLDY	COVID-19	IGHV3-30-3	IGHJ4	ARDKGGYLDY	Healthy	IGHV3-30-3	IGHJ4	CV234	HB01-94
CV233D0_G1_10259706_TTCTCTGCCGTCTCTT_RD35	HB01-94_M_10921974_TGGGATATACTATTGT_RD44	0.9	ARDGGGYLDY	COVID-19	IGHV3-30-3	IGHJ4	ARDKGGYLDY	Healthy	IGHV3-30-3	IGHJ4	CV233	HB01-94
CV234D2_G1_10173294_TCTTATCGGATTGAGT_RD28	CV225D2_A1_10181779_TTAGCTATACTATTGT_RD12	0.9	ARDGGGYLDY	COVID-19	IGHV3-30-3	IGHJ4	ARDGGGFLDY	COVID-19	IGHV3-30-3	IGHJ4	CV234	CV225
CV233D0_G1_10259706_TTCTCTGCCGTCTCTT_RD35	CV225D2_A1_10181779_TTAGCTATACTATTGT_RD12	0.9	ARDGGGYLDY	COVID-19	IGHV3-30-3	IGHJ4	ARDGGGFLDY	COVID-19	IGHV3-30-3	IGHJ4	CV233	CV225
CV233D0_G1_10394887_TTATTTAAACTATTTT_RD24	CV234D2_M_10305121_TCTTCTCATCTCTGCT_RD109	0.9	ARDGGGYPGY	COVID-19	IGHV3-30-3	IGHJ4	ARDGGGYLGY	COVID-19	IGHV3-30-3	IGHJ4	CV233	CV234
CV233D0_G1_10259706_TTCTCTGCCGTCTCTT_RD35	CV234D2_M_10305121_TCTTCTCATCTCTGCT_RD109	0.9	ARDGGGYLDY	COVID-19	IGHV3-30-3	IGHJ4	ARDGGGYLGY	COVID-19	IGHV3-30-3	IGHJ4	CV233	CV234
CV233D0_M_10022611_TTCTCTTCAATCGAGT_RD73	CV234D2_M_10059852_TATCGTGGCATCTGTT_RD24	0.9	ARGPGGQLDL	COVID-19	IGHV3-30-3	IGHJ4	ARGPGGQLDH	COVID-19	IGHV3-30-3	IGHJ4	CV233	CV234
CV233D0_A1_10153037_TTTATTTTACTATTAT_RD15	CV234D2_A1_10090487_TTGTTTGGAGTTGTGT_RD67	1	ASLGDYPNDF	COVID-19	IGHV3-30-3	IGHJ4	ASLGDYPNDF	COVID-19	IGHV3-30-3	IGHJ4	CV233	CV234
CV227D9_G1_10300246_TTCGGTTTTATACTAT_RD88	CV234D2_G3_10064555_TGCTGTTCTCTTGAAT_RD25	0.9	ARDVGGYNDY	COVID-19	IGHV3-30-3	IGHJ4	ARDSGGYNDY	COVID-19	IGHV3-30-3	IGHJ4	CV227	CV234
CV233D0_G1_10232270_TATTTTACGTTAGGTT_RD15	CV234D2_A1_10100145_TCTTTTCGAGTGCATT_RD19	0.9	ASLAAAGFDY	COVID-19	IGHV3-30-3	IGHJ4	ASLAVAGFDY	COVID-19	IGHV3-30-3	IGHJ4	CV233	CV234
CV233D0_G1_10232270_TATTTTACGTTAGGTT_RD15	CV225D0_A1_10024779_TGAATTTTCGTTTGTT_RD60	0.9	ASLAAAGFDY	COVID-19	IGHV3-30-3	IGHJ4	ASLIAAGFDY	COVID-19	IGHV3-30-3	IGHJ4	CV233	CV225
CV233D0_G1_10637968_TACCTTTCTGTTTTTT_RD52	CV234D2_G1_10130808_TCGTTTTGGATTTACT_RD25	1	ARDYGGNLGY	COVID-19	IGHV3-30-3	IGHJ4	ARDYGGNLGY	COVID-19	IGHV3-30-3	IGHJ4	CV233	CV234
CV225D0_A1_11500122_TACTGTCCACTCAGGT_RD77	YR004D10_M_11252508_TCACGTTCTTTGTGAT_RD53	0.9	ARDVGGYFDY	COVID-19	IGHV3-30-3	IGHJ4	ARDVGLYFDY	RSV-I	IGHV3-30-3	IGHJ4	CV225	YR004
CV234D2_G1_11008891_TTCACTTGTATTTTAT_RD26	YR004D10_M_11252508_TCACGTTCTTTGTGAT_RD53	0.9	ARDVGGYFDY	COVID-19	IGHV3-30-3	IGHJ4	ARDVGLYFDY	RSV-I	IGHV3-30-3	IGHJ4	CV234	YR004
CV223D0_G1_11248318_TAACTTCTTTTTAGAT_RD71	CV225D0_A1_10049850_TGACTTCCTTTCGATT_RD38	0.9	ARDQQLVLDY	COVID-19	IGHV3-30-3	IGHJ4	ARDNQLVLDY	COVID-19	IGHV3-30-3	IGHJ4	CV223	CV225
CV225D2_M_10309164_TGGAATTTTATTTCAT_RD29	CV247D9_G3_10402376_TTTAATTCCATGTCGT_RD110	0.9	ARDSGGPFDY	COVID-19	IGHV3-30-3	IGHJ4	ARDSGGLFDY	COVID-19	IGHV3-30-3	IGHJ4	CV225	CV247
CV225D0_A1_11513970_TGGCATTGTATGGTGT_RD37	CV247D9_G3_10402376_TTTAATTCCATGTCGT_RD110	0.9	ARDSGSLFDY	COVID-19	IGHV3-30-3	IGHJ4	ARDSGGLFDY	COVID-19	IGHV3-30-3	IGHJ4	CV225	CV247
CV225D0_A1_10940292_TAGCGTTCGGTTGAGT_RD66	CV247D9_G3_10402376_TTTAATTCCATGTCGT_RD110	0.9	ARDSGGVFDY	COVID-19	IGHV3-30-3	IGHJ4	ARDSGGLFDY	COVID-19	IGHV3-30-3	IGHJ4	CV225	CV247
CV225D0_G1_10929566_TCTCTTGTGATCACAT_RD12	CV247D9_G3_10402376_TTTAATTCCATGTCGT_RD110	0.9	ARDSGGYFDY	COVID-19	IGHV3-30-3	IGHJ4	ARDSGGLFDY	COVID-19	IGHV3-30-3	IGHJ4	CV225	CV247
CV225D0_A1_10090046_TCTCATTCTTTTTATT_RD58	CV247D9_G3_10402376_TTTAATTCCATGTCGT_RD110	0.9	ARDTGGLFDY	COVID-19	IGHV3-30-3	IGHJ4	ARDSGGLFDY	COVID-19	IGHV3-30-3	IGHJ4	CV225	CV247
CV225D0_A1_10631899_TACCTTTAATTATACT_RD15	CV247D9_M_11461675_TCGTTTGTAATGGGGT_RD94	0.9	AREGGNYFDY	COVID-19	IGHV3-30-3	IGHJ4	ARGEGNYFDY	COVID-19	IGHV3-30-3	IGHJ4	CV225	CV247
CV234D2_G1_10033334_TTTTCTCTGGTTAAAT_RD62	CV225D0_A1_11010842_TGTATTGCGATTTTGT_RD22	0.9	ARDSGSSLDY	COVID-19	IGHV3-30-3	IGHJ4	ARDSGSSLAY	COVID-19	IGHV3-30-3	IGHJ4	CV234	CV225
CV233D0_G1_10284634_TTCTTTCAGCTAGACT_RD76	CV225D0_A1_10353970_TTTCGTTATCTACTTT_RD71	0.9	ARDSGGSIDY	COVID-19	IGHV3-30-3	IGHJ4	ARDSGGFIDY	COVID-19	IGHV3-30-3	IGHJ4	CV233	CV225
CV233D0_G1_10284634_TTCTTTCAGCTAGACT_RD76	CV225D0_A1_10749183_TATTGTATTGTTTAGT_RD67	0.9	ARDSGGSIDY	COVID-19	IGHV3-30-3	IGHJ4	ARDSGSGIDY	COVID-19	IGHV3-30-3	IGHJ4	CV233	CV225
EA003D10_M_10068974_TTTCTTCTATTTTCGT_RD39	E50B_A1_119371_UID116932_RD25	1	ARDHPGSIDY	RSV-I	IGHV3-30-3	IGHJ4	ARDHPGSIDY	Ebola	IGHV3-30-3	IGHJ4	EA003	E50B
CV221D0_E_10210603_TTCTTTTGCTTATGAT_RD41	CV234D0_M_10460520_TGAGATAAGCTTTGTT_RD35	0.9	ARGLEWELLG	COVID-19	IGHV3-33	IGHJ4	ARGKEWELLG	COVID-19	IGHV3-33	IGHJ4	CV221	CV234
HB74-76_M_10225127_TTTTGTATGGTAGCGT_RD98	CV293FU_A1_10641752_TTGGATGCGTTTTACT_RD27	0.9	ARDSTGTIDY	Healthy	IGHV3-33	IGHJ4	ARDKTGTIDY	COVID-19Recovered	IGHV3-33	IGHJ4	HB74-76	CV293FU
HB09-89_M_10770133_TGTCTTGGCGTCTATT_RD62	HB83-44_G3_10002213_TAGGATTTCGTTGGGT_RD108	0.9	ARDFSGSLDY	Healthy	IGHV3-33	IGHJ4	ARDISGSLDY	Healthy	IGHV3-33	IGHJ4	HB09-89	HB83-44
CV239D0_A1_10139174_TAGCATTTGTTAGACT_RD24	CV222D2_G1_11487838_TCTTTTACTCTCTAGT_RD71	0.9	VSSTEVTLDY	COVID-19	IGHV3-33	IGHJ4	VSSTTVTLDY	COVID-19	IGHV3-33	IGHJ4	CV239	CV222
HB01-94_M_10019582_TTCTTTTAGTTTATGT_RD61	CV247D0_M_10030178_TTACTTCTAATCATGT_RD67	0.9	ARDRGRSFDY	Healthy	IGHV3-33	IGHJ4	ARDPGRSFDY	COVID-19	IGHV3-33	IGHJ4	HB01-94	CV247
CV247D0_M_10030178_TTACTTCTAATCATGT_RD67	YR004D10_M_12059945_TCCTCTCGCGTTCTGT_RD39	0.9	ARDPGRSFDY	COVID-19	IGHV3-33	IGHJ4	ARDPSRSFDY	RSV-I	IGHV3-33	IGHJ4	CV247	YR004
CV226D2_M_10025742_TGACTTTAATTGACGT_RD53	YR008D0_M_11972182_TTTTATTAGGTTTTCT_RD11	0.9	ARDDGYYFDY	COVID-19	IGHV3-33	IGHJ4	ARDLGYYFDY	Healthy	IGHV3-33	IGHJ4	CV226	YR008
CV328D0_M_10174187_TCTCGTTGTCTATTCT_RD116	YR008D0_M_11537108_TCAGTTATTTTGCGGT_RD42	0.9	ARDKDAYFDY	COVID-19	IGHV3-33	IGHJ4	ARDKNAYFDY	Healthy	IGHV3-33	IGHJ4	CV328	YR008
CV222D2_M_10637061_TGGGGTACGGTCTCTT_RD80	YR006D0_M_10183824_TTTTTTTTTCTTGTCT_RD29	0.9	ARDLDGYFDY	COVID-19	IGHV3-33	IGHJ4	ARDLSGYFDY	Healthy	IGHV3-33	IGHJ4	CV222	YR006
YR006D0_M_10183824_TTTTTTTTTCTTGTCT_RD29	EA008D0_M_10372862_TTCTATTGCCTCTTTT_RD59	0.9	ARDLSGYFDY	Healthy	IGHV3-33	IGHJ4	ARDSSGYFDY	Healthy	IGHV3-33	IGHJ4	YR006	EA008
HB10-82_M_10347122_TGCACTATATTCACAT_RD42	E75a_G1_280426_UID140304_RD24	0.9	ARDTEQRLDY	Healthy	IGHV3-33	IGHJ4	ARDREQRLDY	Ebola	IGHV3-33	IGHJ4	HB10-82	E75a
CV221D0_A1_11097453_TCGTTTGGGCTAAGTT_RD53	E43a_A2_332670_UID151067_RD13	0.9	ARDLNWAFDY	COVID-19	IGHV3-48	IGHJ4	ARDHNWAFDY	Ebola	IGHV3-48	IGHJ4	CV221	E43a
HB75-51_A1_10049285_TAAGTTATATTGTTGT_RD137	E43a_A2_332670_UID151067_RD13	0.9	ARDDNWAFDY	Healthy	IGHV3-48	IGHJ4	ARDHNWAFDY	Ebola	IGHV3-48	IGHJ4	HB75-51	E43a
YR006D0_A1_10862592_TATCATTATGTTTCTT_RD35	E43a_A2_332670_UID151067_RD13	0.9	ARDHNWEFDY	Healthy	IGHV3-48	IGHJ4	ARDHNWAFDY	Ebola	IGHV3-48	IGHJ4	YR006	E43a
EB215_M_319412_UID213840_RD24	E43a_A2_332670_UID151067_RD13	0.9	ARDLNWAFDY	Ebola	IGHV3-48	IGHJ4	ARDHNWAFDY	Ebola	IGHV3-48	IGHJ4	EB215	E43a
E50A_A2_131140_UID127155_RD13	E43a_A2_332670_UID151067_RD13	0.9	ARDHQWAFDY	Ebola	IGHV3-48	IGHJ4	ARDHNWAFDY	Ebola	IGHV3-48	IGHJ4	E50A	E43a
CV258D0_M_10308718_TGGCATCGTTTCTTTT_RD74	E43a_A2_332670_UID151067_RD13	1	ARDHNWAFDY	COVID-19	IGHV3-48	IGHJ4	ARDHNWAFDY	Ebola	IGHV3-48	IGHJ4	CV258	E43a
CV293D0_A2_10035262_TACCGTCTACTCGCAT_RD17	E43a_A2_332670_UID151067_RD13	0.9	ARDHNWALDY	COVID-19	IGHV3-48	IGHJ4	ARDHNWAFDY	Ebola	IGHV3-48	IGHJ4	CV293	E43a
CV325D0_M_10038028_TGTGATTCTGTGATTT_RD175	E43a_A2_332670_UID151067_RD13	0.9	ARDHDWAFDY	COVID-19	IGHV3-48	IGHJ4	ARDHNWAFDY	Ebola	IGHV3-48	IGHJ4	CV325	E43a
YR002D10_M_11382619_TTCGGTTAGTTGGGAT_RD72	E43a_A2_332670_UID151067_RD13	0.9	ARDENWAFDY	RSV-U	IGHV3-48	IGHJ4	ARDHNWAFDY	Ebola	IGHV3-48	IGHJ4	YR002	E43a
YR001D10_A1_10230493_TAGCTTTCTATATTAT_RD35	E43a_A2_332670_UID151067_RD13	0.9	ARDHDWAFDY	RSV-I	IGHV3-48	IGHJ4	ARDHNWAFDY	Ebola	IGHV3-48	IGHJ4	YR001	E43a
YR004D0_A1_10030128_TATGATCGGGTTTGGT_RD19	E43a_A2_332670_UID151067_RD13	1	ARDHNWAFDY	Healthy	IGHV3-48	IGHJ4	ARDHNWAFDY	Ebola	IGHV3-48	IGHJ4	YR004	E43a
CV221D0_A1_11097453_TCGTTTGGGCTAAGTT_RD53	CV258D0_M_10308718_TGGCATCGTTTCTTTT_RD74	0.9	ARDLNWAFDY	COVID-19	IGHV3-48	IGHJ4	ARDHNWAFDY	COVID-19	IGHV3-48	IGHJ4	CV221	CV258
HB75-51_A1_10049285_TAAGTTATATTGTTGT_RD137	YR002D10_M_11382619_TTCGGTTAGTTGGGAT_RD72	0.9	ARDDNWAFDY	Healthy	IGHV3-48	IGHJ4	ARDENWAFDY	RSV-U	IGHV3-48	IGHJ4	HB75-51	YR002
CV258D0_M_10308718_TGGCATCGTTTCTTTT_RD74	YR002D10_M_11382619_TTCGGTTAGTTGGGAT_RD72	0.9	ARDHNWAFDY	COVID-19	IGHV3-48	IGHJ4	ARDENWAFDY	RSV-U	IGHV3-48	IGHJ4	CV258	YR002
CV221D0_A1_11097453_TCGTTTGGGCTAAGTT_RD53	YR002D10_M_11382619_TTCGGTTAGTTGGGAT_RD72	0.9	ARDLNWAFDY	COVID-19	IGHV3-48	IGHJ4	ARDENWAFDY	RSV-U	IGHV3-48	IGHJ4	CV221	YR002
CV221D2_M_10291799_TACGCTTAATTTGTCT_RD61	HB75-51_A1_10049285_TAAGTTATATTGTTGT_RD137	0.9	ARDDNWGFDY	COVID-19	IGHV3-48	IGHJ4	ARDDNWAFDY	Healthy	IGHV3-48	IGHJ4	CV221	HB75-51
CV258D0_M_10308718_TGGCATCGTTTCTTTT_RD74	HB75-51_A1_10049285_TAAGTTATATTGTTGT_RD137	0.9	ARDHNWAFDY	COVID-19	IGHV3-48	IGHJ4	ARDDNWAFDY	Healthy	IGHV3-48	IGHJ4	CV258	HB75-51
CV221D0_A1_11097453_TCGTTTGGGCTAAGTT_RD53	HB75-51_A1_10049285_TAAGTTATATTGTTGT_RD137	0.9	ARDLNWAFDY	COVID-19	IGHV3-48	IGHJ4	ARDDNWAFDY	Healthy	IGHV3-48	IGHJ4	CV221	HB75-51
CV258D0_M_10308718_TGGCATCGTTTCTTTT_RD74	EB215_M_319412_UID213840_RD24	0.9	ARDHNWAFDY	COVID-19	IGHV3-48	IGHJ4	ARDLNWAFDY	Ebola	IGHV3-48	IGHJ4	CV258	EB215
CV221D2_M_11143362_TATCGTAGGTTCAGGT_RD74	EB215_M_319412_UID213840_RD24	0.9	VRDLNWAFDY	COVID-19	IGHV3-48	IGHJ4	ARDLNWAFDY	Ebola	IGHV3-48	IGHJ4	CV221	EB215
HB75-51_A1_10049285_TAAGTTATATTGTTGT_RD137	EB215_M_319412_UID213840_RD24	0.9	ARDDNWAFDY	Healthy	IGHV3-48	IGHJ4	ARDLNWAFDY	Ebola	IGHV3-48	IGHJ4	HB75-51	EB215
EA003D0_M_10535658_TGAATTAATTTAAGTT_RD82	EB215_M_319412_UID213840_RD24	0.9	ARDLNWAFDS	Healthy	IGHV3-48	IGHJ4	ARDLNWAFDY	Ebola	IGHV3-48	IGHJ4	EA003	EB215
YR002D10_M_11382619_TTCGGTTAGTTGGGAT_RD72	EB215_M_319412_UID213840_RD24	0.9	ARDENWAFDY	RSV-U	IGHV3-48	IGHJ4	ARDLNWAFDY	Ebola	IGHV3-48	IGHJ4	YR002	EB215
CV221D0_A1_11097453_TCGTTTGGGCTAAGTT_RD53	EB215_M_319412_UID213840_RD24	1	ARDLNWAFDY	COVID-19	IGHV3-48	IGHJ4	ARDLNWAFDY	Ebola	IGHV3-48	IGHJ4	CV221	EB215
YR004D0_A1_10030128_TATGATCGGGTTTGGT_RD19	EB215_M_319412_UID213840_RD24	0.9	ARDHNWAFDY	Healthy	IGHV3-48	IGHJ4	ARDLNWAFDY	Ebola	IGHV3-48	IGHJ4	YR004	EB215
CV221D0_A1_11097453_TCGTTTGGGCTAAGTT_RD53	EA003D0_M_10535658_TGAATTAATTTAAGTT_RD82	0.9	ARDLNWAFDY	COVID-19	IGHV3-48	IGHJ4	ARDLNWAFDS	Healthy	IGHV3-48	IGHJ4	CV221	EA003
CV247D2_A2_10061066_TGACTTTGGCTTTTAT_RD37	EA003D0_M_10535658_TGAATTAATTTAAGTT_RD82	0.9	ARDLDWAFDS	COVID-19	IGHV3-48	IGHJ4	ARDLNWAFDS	Healthy	IGHV3-48	IGHJ4	CV247	EA003
HB75-51_A1_10049285_TAAGTTATATTGTTGT_RD137	YR004D0_A1_10030128_TATGATCGGGTTTGGT_RD19	0.9	ARDDNWAFDY	Healthy	IGHV3-48	IGHJ4	ARDHNWAFDY	Healthy	IGHV3-48	IGHJ4	HB75-51	YR004
CV258D0_M_10308718_TGGCATCGTTTCTTTT_RD74	YR004D0_A1_10030128_TATGATCGGGTTTGGT_RD19	1	ARDHNWAFDY	COVID-19	IGHV3-48	IGHJ4	ARDHNWAFDY	Healthy	IGHV3-48	IGHJ4	CV258	YR004
CV221D0_A1_11097453_TCGTTTGGGCTAAGTT_RD53	YR004D0_A1_10030128_TATGATCGGGTTTGGT_RD19	0.9	ARDLNWAFDY	COVID-19	IGHV3-48	IGHJ4	ARDHNWAFDY	Healthy	IGHV3-48	IGHJ4	CV221	YR004
YR002D10_M_11382619_TTCGGTTAGTTGGGAT_RD72	YR004D0_A1_10030128_TATGATCGGGTTTGGT_RD19	0.9	ARDENWAFDY	RSV-U	IGHV3-48	IGHJ4	ARDHNWAFDY	Healthy	IGHV3-48	IGHJ4	YR002	YR004
CV325D0_M_10038028_TGTGATTCTGTGATTT_RD175	YR004D0_A1_10030128_TATGATCGGGTTTGGT_RD19	0.9	ARDHDWAFDY	COVID-19	IGHV3-48	IGHJ4	ARDHNWAFDY	Healthy	IGHV3-48	IGHJ4	CV325	YR004
CV293D0_A2_10035262_TACCGTCTACTCGCAT_RD17	YR004D0_A1_10030128_TATGATCGGGTTTGGT_RD19	0.9	ARDHNWALDY	COVID-19	IGHV3-48	IGHJ4	ARDHNWAFDY	Healthy	IGHV3-48	IGHJ4	CV293	YR004
YR001D10_A1_10230493_TAGCTTTCTATATTAT_RD35	YR004D0_A1_10030128_TATGATCGGGTTTGGT_RD19	0.9	ARDHDWAFDY	RSV-I	IGHV3-48	IGHJ4	ARDHNWAFDY	Healthy	IGHV3-48	IGHJ4	YR001	YR004
CV221D0_M_10201065_TTTTTTCGTATCCCAT_RD72	HB73-97_A1_10019889_TTTATTATCGTTTAAT_RD70	0.9	ARDQNWSFDY	COVID-19	IGHV3-48	IGHJ4	ARDINWSFDY	Healthy	IGHV3-48	IGHJ4	CV221	HB73-97
CV221D0_M_10201065_TTTTTTCGTATCCCAT_RD72	YR001D10_M_10455400_TAAATTTCGCTTATCT_RD57	0.9	ARDQNWSFDY	COVID-19	IGHV3-48	IGHJ4	ARDKNWSFDY	RSV-I	IGHV3-48	IGHJ4	CV221	YR001
HB73-97_A1_10019889_TTTATTATCGTTTAAT_RD70	YR001D10_M_10455400_TAAATTTCGCTTATCT_RD57	0.9	ARDINWSFDY	Healthy	IGHV3-48	IGHJ4	ARDKNWSFDY	RSV-I	IGHV3-48	IGHJ4	HB73-97	YR001
CV239D0_M_10235899_TTCATTTATTTAATCT_RD105	HB09-89_A1_10732264_TATTTTTTTCTGCAAT_RD67	0.9	VRDSAWAFDY	COVID-19	IGHV3-48	IGHJ4	VRDSDWAFDY	Healthy	IGHV3-48	IGHJ4	CV239	HB09-89
YR004D0_A1_11528537_TCTCTTTTGGTCGTTT_RD72	YR003D0_M_10020013_TATTGTTATTTTGCTT_RD74	0.9	VRDSHWAFDY	Healthy	IGHV3-48	IGHJ4	VRDSAWAFDY	Healthy	IGHV3-48	IGHJ4	YR004	YR003
YR004D10_A1_10721746_TTTTTTGAAGTATATT_RD43	YR003D0_M_10020013_TATTGTTATTTTGCTT_RD74	0.9	ARDSAWAFDY	RSV-I	IGHV3-48	IGHJ4	VRDSAWAFDY	Healthy	IGHV3-48	IGHJ4	YR004	YR003
HB09-89_A1_10732264_TATTTTTTTCTGCAAT_RD67	YR003D0_M_10020013_TATTGTTATTTTGCTT_RD74	0.9	VRDSDWAFDY	Healthy	IGHV3-48	IGHJ4	VRDSAWAFDY	Healthy	IGHV3-48	IGHJ4	HB09-89	YR003
YR002D0_A1_11406333_TGTTTTAGTTTTCATT_RD15	YR003D0_M_10020013_TATTGTTATTTTGCTT_RD74	0.9	VRDSKWAFDY	Healthy	IGHV3-48	IGHJ4	VRDSAWAFDY	Healthy	IGHV3-48	IGHJ4	YR002	YR003
CV239D0_M_10235899_TTCATTTATTTAATCT_RD105	YR003D0_M_10020013_TATTGTTATTTTGCTT_RD74	1	VRDSAWAFDY	COVID-19	IGHV3-48	IGHJ4	VRDSAWAFDY	Healthy	IGHV3-48	IGHJ4	CV239	YR003
YR002D0_A1_11406333_TGTTTTAGTTTTCATT_RD15	YR004D0_A1_11528537_TCTCTTTTGGTCGTTT_RD72	0.9	VRDSKWAFDY	Healthy	IGHV3-48	IGHJ4	VRDSHWAFDY	Healthy	IGHV3-48	IGHJ4	YR002	YR004
CV239D0_M_10235899_TTCATTTATTTAATCT_RD105	YR004D0_A1_11528537_TCTCTTTTGGTCGTTT_RD72	0.9	VRDSAWAFDY	COVID-19	IGHV3-48	IGHJ4	VRDSHWAFDY	Healthy	IGHV3-48	IGHJ4	CV239	YR004
HB09-89_A1_10732264_TATTTTTTTCTGCAAT_RD67	YR004D0_A1_11528537_TCTCTTTTGGTCGTTT_RD72	0.9	VRDSDWAFDY	Healthy	IGHV3-48	IGHJ4	VRDSHWAFDY	Healthy	IGHV3-48	IGHJ4	HB09-89	YR004
CV222D0_A2_10575541_TTCTTTCTGCTCGAAT_RD91	YR004D0_A1_11528537_TCTCTTTTGGTCGTTT_RD72	0.9	VRDHSWAFDY	COVID-19	IGHV3-48	IGHJ4	VRDSHWAFDY	Healthy	IGHV3-48	IGHJ4	CV222	YR004
CV239D0_M_10235899_TTCATTTATTTAATCT_RD105	YR004D10_A1_10721746_TTTTTTGAAGTATATT_RD43	0.9	VRDSAWAFDY	COVID-19	IGHV3-48	IGHJ4	ARDSAWAFDY	RSV-I	IGHV3-48	IGHJ4	CV239	YR004
CV239D0_M_10235899_TTCATTTATTTAATCT_RD105	YR002D0_A1_11406333_TGTTTTAGTTTTCATT_RD15	0.9	VRDSAWAFDY	COVID-19	IGHV3-48	IGHJ4	VRDSKWAFDY	Healthy	IGHV3-48	IGHJ4	CV239	YR002
HB09-89_A1_10732264_TATTTTTTTCTGCAAT_RD67	YR002D0_A1_11406333_TGTTTTAGTTTTCATT_RD15	0.9	VRDSDWAFDY	Healthy	IGHV3-48	IGHJ4	VRDSKWAFDY	Healthy	IGHV3-48	IGHJ4	HB09-89	YR002
CV221D2_M_10280049_TTACTTATACTTCCTT_RD86	YR001D10_A1_10230493_TAGCTTTCTATATTAT_RD35	0.9	ARDRDWAFDY	COVID-19	IGHV3-48	IGHJ4	ARDHDWAFDY	RSV-I	IGHV3-48	IGHJ4	CV221	YR001
CV258D0_M_10308718_TGGCATCGTTTCTTTT_RD74	YR001D10_A1_10230493_TAGCTTTCTATATTAT_RD35	0.9	ARDHNWAFDY	COVID-19	IGHV3-48	IGHJ4	ARDHDWAFDY	RSV-I	IGHV3-48	IGHJ4	CV258	YR001
CV256D0_A1_10431576_TTTGATCATTTATTTT_RD13	YR001D10_A1_10230493_TAGCTTTCTATATTAT_RD35	0.9	ARDHDWAFDS	COVID-19	IGHV3-48	IGHJ4	ARDHDWAFDY	RSV-I	IGHV3-48	IGHJ4	CV256	YR001
HB09-89_A2_10039886_TGTTGTGGGCTAAAGT_RD84	YR001D10_A1_10230493_TAGCTTTCTATATTAT_RD35	0.9	ARDHDYAFDY	Healthy	IGHV3-48	IGHJ4	ARDHDWAFDY	RSV-I	IGHV3-48	IGHJ4	HB09-89	YR001
CV247D22_A1_10070901_TGCCTTTGTTTTTTAT_RD13	YR001D10_A1_10230493_TAGCTTTCTATATTAT_RD35	0.9	VRDHDWAFDY	COVID-19	IGHV3-48	IGHJ4	ARDHDWAFDY	RSV-I	IGHV3-48	IGHJ4	CV247	YR001
CV325D0_M_10038028_TGTGATTCTGTGATTT_RD175	YR001D10_A1_10230493_TAGCTTTCTATATTAT_RD35	1	ARDHDWAFDY	COVID-19	IGHV3-48	IGHJ4	ARDHDWAFDY	RSV-I	IGHV3-48	IGHJ4	CV325	YR001
CV221D2_M_10280049_TTACTTATACTTCCTT_RD86	CV325D0_M_10038028_TGTGATTCTGTGATTT_RD175	0.9	ARDRDWAFDY	COVID-19	IGHV3-48	IGHJ4	ARDHDWAFDY	COVID-19	IGHV3-48	IGHJ4	CV221	CV325
HB09-89_A2_10039886_TGTTGTGGGCTAAAGT_RD84	CV325D0_M_10038028_TGTGATTCTGTGATTT_RD175	0.9	ARDHDYAFDY	Healthy	IGHV3-48	IGHJ4	ARDHDWAFDY	COVID-19	IGHV3-48	IGHJ4	HB09-89	CV325
CV258D0_M_10308718_TGGCATCGTTTCTTTT_RD74	CV325D0_M_10038028_TGTGATTCTGTGATTT_RD175	0.9	ARDHNWAFDY	COVID-19	IGHV3-48	IGHJ4	ARDHDWAFDY	COVID-19	IGHV3-48	IGHJ4	CV258	CV325
CV256D0_A1_10431576_TTTGATCATTTATTTT_RD13	CV325D0_M_10038028_TGTGATTCTGTGATTT_RD175	0.9	ARDHDWAFDS	COVID-19	IGHV3-48	IGHJ4	ARDHDWAFDY	COVID-19	IGHV3-48	IGHJ4	CV256	CV325
CV258D0_M_10308718_TGGCATCGTTTCTTTT_RD74	CV293D0_A2_10035262_TACCGTCTACTCGCAT_RD17	0.9	ARDHNWAFDY	COVID-19	IGHV3-48	IGHJ4	ARDHNWALDY	COVID-19	IGHV3-48	IGHJ4	CV258	CV293
YR004D0_A1_10030128_TATGATCGGGTTTGGT_RD19	YR006D0_A1_10862592_TATCATTATGTTTCTT_RD35	0.9	ARDHNWAFDY	Healthy	IGHV3-48	IGHJ4	ARDHNWEFDY	Healthy	IGHV3-48	IGHJ4	YR004	YR006
CV258D0_M_10308718_TGGCATCGTTTCTTTT_RD74	YR006D0_A1_10862592_TATCATTATGTTTCTT_RD35	0.9	ARDHNWAFDY	COVID-19	IGHV3-48	IGHJ4	ARDHNWEFDY	Healthy	IGHV3-48	IGHJ4	CV258	YR006
CV325D0_M_10038028_TGTGATTCTGTGATTT_RD175	E50A_A2_131140_UID127155_RD13	0.9	ARDHDWAFDY	COVID-19	IGHV3-48	IGHJ4	ARDHQWAFDY	Ebola	IGHV3-48	IGHJ4	CV325	E50A
YR001D10_A1_10230493_TAGCTTTCTATATTAT_RD35	E50A_A2_131140_UID127155_RD13	0.9	ARDHDWAFDY	RSV-I	IGHV3-48	IGHJ4	ARDHQWAFDY	Ebola	IGHV3-48	IGHJ4	YR001	E50A
CV258D0_M_10308718_TGGCATCGTTTCTTTT_RD74	E50A_A2_131140_UID127155_RD13	0.9	ARDHNWAFDY	COVID-19	IGHV3-48	IGHJ4	ARDHQWAFDY	Ebola	IGHV3-48	IGHJ4	CV258	E50A
YR004D0_A1_10030128_TATGATCGGGTTTGGT_RD19	E50A_A2_131140_UID127155_RD13	0.9	ARDHNWAFDY	Healthy	IGHV3-48	IGHJ4	ARDHQWAFDY	Ebola	IGHV3-48	IGHJ4	YR004	E50A
CV221D2_M_10291799_TACGCTTAATTTGTCT_RD61	CV293D0_G1_11186481_TTAAGTTCCTTTGTCT_RD47	0.9	ARDDNWGFDY	COVID-19	IGHV3-48	IGHJ4	ARDSNWGFDY	COVID-19	IGHV3-48	IGHJ4	CV221	CV293
CV247D22_A1_10070901_TGCCTTTGTTTTTTAT_RD13	EA003D0_M_10421462_TCCAATTTCGTTTTGT_RD18	0.9	VRDHDWAFDY	COVID-19	IGHV3-48	IGHJ4	VRDHDYAFDY	Healthy	IGHV3-48	IGHJ4	CV247	EA003
HB09-89_A2_10039886_TGTTGTGGGCTAAAGT_RD84	EA003D0_M_10421462_TCCAATTTCGTTTTGT_RD18	0.9	ARDHDYAFDY	Healthy	IGHV3-48	IGHJ4	VRDHDYAFDY	Healthy	IGHV3-48	IGHJ4	HB09-89	EA003
YR006D10_A2_11533793_TCTATTGACGTTACTT_RD30	EA003D0_M_10421462_TCCAATTTCGTTTTGT_RD18	0.9	VRDHDWAFDY	RSV-U	IGHV3-48	IGHJ4	VRDHDYAFDY	Healthy	IGHV3-48	IGHJ4	YR006	EA003
HB09-89_A2_10039886_TGTTGTGGGCTAAAGT_RD84	HB75-51_M_10060285_TTGTTTTTATTATATT_RD84	0.9	ARDHDYAFDY	Healthy	IGHV3-48	IGHJ4	ARDSDYAFDY	Healthy	IGHV3-48	IGHJ4	HB09-89	HB75-51
CV221D2_M_10280049_TTACTTATACTTCCTT_RD86	YR002D10_M_11087497_TCGCTTTGTATTGTAT_RD8	0.9	ARDRDWAFDY	COVID-19	IGHV3-48	IGHJ4	ARDRDWAFDH	RSV-U	IGHV3-48	IGHJ4	CV221	YR002
CV221D2_M_10280049_TTACTTATACTTCCTT_RD86	YR004D10_M_11233221_TGTACTACATTGAACT_RD77	0.9	ARDRDWAFDY	COVID-19	IGHV3-48	IGHJ4	ARDRDWASDY	RSV-I	IGHV3-48	IGHJ4	CV221	YR004
CV256D0_A1_10431576_TTTGATCATTTATTTT_RD13	CV247D2_A2_10061066_TGACTTTGGCTTTTAT_RD37	0.9	ARDHDWAFDS	COVID-19	IGHV3-48	IGHJ4	ARDLDWAFDS	COVID-19	IGHV3-48	IGHJ4	CV256	CV247
CV234D2_A2_10109982_TCTTTTTTTGTAGCTT_RD59	CV328D0_M_10663309_TCGGCTCAGTTGCGGT_RD172	1	ARSVEGHFDY	COVID-19	IGHV3-48	IGHJ4	ARSVEGHFDY	COVID-19	IGHV3-48	IGHJ4	CV234	CV328
CV234D2_A2_10109982_TCTTTTTTTGTAGCTT_RD59	CV328D0_M_10043074_TAGAGTTGTTTTTTGT_RD39	1	ARSVEGHFDY	COVID-19	IGHV3-48	IGHJ4	ARSVEGHFDY	COVID-19	IGHV3-48	IGHJ4	CV234	CV328
CV234D2_A2_10109982_TCTTTTTTTGTAGCTT_RD59	CV328D0_M_10270356_TAAGTTGTTTTTCGTT_RD51	0.9	ARSVEGHFDY	COVID-19	IGHV3-48	IGHJ4	ARSVEGSFDY	COVID-19	IGHV3-48	IGHJ4	CV234	CV328
HB76-49_A2_10070626_TACTATTGGATCGGTT_RD96	CV222D0_A2_10575541_TTCTTTCTGCTCGAAT_RD91	0.9	VRDTSWAFDY	Healthy	IGHV3-48	IGHJ4	VRDHSWAFDY	COVID-19	IGHV3-48	IGHJ4	HB76-49	CV222
HB09-89_A1_10732264_TATTTTTTTCTGCAAT_RD67	CV247D22_A1_10070901_TGCCTTTGTTTTTTAT_RD13	0.9	VRDSDWAFDY	Healthy	IGHV3-48	IGHJ4	VRDHDWAFDY	COVID-19	IGHV3-48	IGHJ4	HB09-89	CV247
CV325D0_M_10038028_TGTGATTCTGTGATTT_RD175	CV247D22_A1_10070901_TGCCTTTGTTTTTTAT_RD13	0.9	ARDHDWAFDY	COVID-19	IGHV3-48	IGHJ4	VRDHDWAFDY	COVID-19	IGHV3-48	IGHJ4	CV325	CV247
CV222D0_A2_10575541_TTCTTTCTGCTCGAAT_RD91	CV247D22_A1_10070901_TGCCTTTGTTTTTTAT_RD13	0.9	VRDHSWAFDY	COVID-19	IGHV3-48	IGHJ4	VRDHDWAFDY	COVID-19	IGHV3-48	IGHJ4	CV222	CV247
CV325D0_M_10038028_TGTGATTCTGTGATTT_RD175	YR006D10_A2_11533793_TCTATTGACGTTACTT_RD30	0.9	ARDHDWAFDY	COVID-19	IGHV3-48	IGHJ4	VRDHDWAFDY	RSV-U	IGHV3-48	IGHJ4	CV325	YR006
YR001D10_A1_10230493_TAGCTTTCTATATTAT_RD35	YR006D10_A2_11533793_TCTATTGACGTTACTT_RD30	0.9	ARDHDWAFDY	RSV-I	IGHV3-48	IGHJ4	VRDHDWAFDY	RSV-U	IGHV3-48	IGHJ4	YR001	YR006
CV247D22_A1_10070901_TGCCTTTGTTTTTTAT_RD13	YR006D10_A2_11533793_TCTATTGACGTTACTT_RD30	1	VRDHDWAFDY	COVID-19	IGHV3-48	IGHJ4	VRDHDWAFDY	RSV-U	IGHV3-48	IGHJ4	CV247	YR006
CV222D0_A2_10575541_TTCTTTCTGCTCGAAT_RD91	YR006D10_A2_11533793_TCTATTGACGTTACTT_RD30	0.9	VRDHSWAFDY	COVID-19	IGHV3-48	IGHJ4	VRDHDWAFDY	RSV-U	IGHV3-48	IGHJ4	CV222	YR006
HB09-89_A1_10732264_TATTTTTTTCTGCAAT_RD67	YR006D10_A2_11533793_TCTATTGACGTTACTT_RD30	0.9	VRDSDWAFDY	Healthy	IGHV3-48	IGHJ4	VRDHDWAFDY	RSV-U	IGHV3-48	IGHJ4	HB09-89	YR006
HB09-89_A1_10732264_TATTTTTTTCTGCAAT_RD67	E2A_G2_161150_UID152774_RD35	0.9	VRDSDWAFDY	Healthy	IGHV3-48	IGHJ4	VRDHDWAFDY	Ebola	IGHV3-48	IGHJ4	HB09-89	E2A
YR006D10_A2_11533793_TCTATTGACGTTACTT_RD30	E2A_G2_161150_UID152774_RD35	1	VRDHDWAFDY	RSV-U	IGHV3-48	IGHJ4	VRDHDWAFDY	Ebola	IGHV3-48	IGHJ4	YR006	E2A
YR001D10_A1_10230493_TAGCTTTCTATATTAT_RD35	E2A_G2_161150_UID152774_RD35	0.9	ARDHDWAFDY	RSV-I	IGHV3-48	IGHJ4	VRDHDWAFDY	Ebola	IGHV3-48	IGHJ4	YR001	E2A
CV222D0_A2_10575541_TTCTTTCTGCTCGAAT_RD91	E2A_G2_161150_UID152774_RD35	0.9	VRDHSWAFDY	COVID-19	IGHV3-48	IGHJ4	VRDHDWAFDY	Ebola	IGHV3-48	IGHJ4	CV222	E2A
EA003D0_M_10210689_TAGGGTAGGATAGTGT_RD46	E2A_G2_161150_UID152774_RD35	1	VRDHDWAFDY	Healthy	IGHV3-48	IGHJ4	VRDHDWAFDY	Ebola	IGHV3-48	IGHJ4	EA003	E2A
EA003D0_M_10421462_TCCAATTTCGTTTTGT_RD18	E2A_G2_161150_UID152774_RD35	0.9	VRDHDYAFDY	Healthy	IGHV3-48	IGHJ4	VRDHDWAFDY	Ebola	IGHV3-48	IGHJ4	EA003	E2A
CV325D0_M_10038028_TGTGATTCTGTGATTT_RD175	E2A_G2_161150_UID152774_RD35	0.9	ARDHDWAFDY	COVID-19	IGHV3-48	IGHJ4	VRDHDWAFDY	Ebola	IGHV3-48	IGHJ4	CV325	E2A
CV247D22_A1_10070901_TGCCTTTGTTTTTTAT_RD13	E2A_G2_161150_UID152774_RD35	1	VRDHDWAFDY	COVID-19	IGHV3-48	IGHJ4	VRDHDWAFDY	Ebola	IGHV3-48	IGHJ4	CV247	E2A
HB09-89_A1_10732264_TATTTTTTTCTGCAAT_RD67	EA003D0_M_10210689_TAGGGTAGGATAGTGT_RD46	0.9	VRDSDWAFDY	Healthy	IGHV3-48	IGHJ4	VRDHDWAFDY	Healthy	IGHV3-48	IGHJ4	HB09-89	EA003
CV222D0_A2_10575541_TTCTTTCTGCTCGAAT_RD91	EA003D0_M_10210689_TAGGGTAGGATAGTGT_RD46	0.9	VRDHSWAFDY	COVID-19	IGHV3-48	IGHJ4	VRDHDWAFDY	Healthy	IGHV3-48	IGHJ4	CV222	EA003
CV325D0_M_10038028_TGTGATTCTGTGATTT_RD175	EA003D0_M_10210689_TAGGGTAGGATAGTGT_RD46	0.9	ARDHDWAFDY	COVID-19	IGHV3-48	IGHJ4	VRDHDWAFDY	Healthy	IGHV3-48	IGHJ4	CV325	EA003
YR006D10_A2_11533793_TCTATTGACGTTACTT_RD30	EA003D0_M_10210689_TAGGGTAGGATAGTGT_RD46	1	VRDHDWAFDY	RSV-U	IGHV3-48	IGHJ4	VRDHDWAFDY	Healthy	IGHV3-48	IGHJ4	YR006	EA003
YR001D10_A1_10230493_TAGCTTTCTATATTAT_RD35	EA003D0_M_10210689_TAGGGTAGGATAGTGT_RD46	0.9	ARDHDWAFDY	RSV-I	IGHV3-48	IGHJ4	VRDHDWAFDY	Healthy	IGHV3-48	IGHJ4	YR001	EA003
CV247D22_A1_10070901_TGCCTTTGTTTTTTAT_RD13	EA003D0_M_10210689_TAGGGTAGGATAGTGT_RD46	1	VRDHDWAFDY	COVID-19	IGHV3-48	IGHJ4	VRDHDWAFDY	Healthy	IGHV3-48	IGHJ4	CV247	EA003
HB73-97_A1_10019889_TTTATTATCGTTTAAT_RD70	CV247FU_A2_10024651_TATTATTATGTGTTGT_RD127	0.9	ARDINWSFDY	Healthy	IGHV3-48	IGHJ4	VRDINWSFDY	COVID-19Recovered	IGHV3-48	IGHJ4	HB73-97	CV247FU
EA003D0_M_10210689_TAGGGTAGGATAGTGT_RD46	E75a_A2_341940_UID152909_RD34	0.9	VRDHDWAFDY	Healthy	IGHV3-48	IGHJ4	VRDHDWGFDY	Ebola	IGHV3-48	IGHJ4	EA003	E75a
CV247D22_A1_10070901_TGCCTTTGTTTTTTAT_RD13	E75a_A2_341940_UID152909_RD34	0.9	VRDHDWAFDY	COVID-19	IGHV3-48	IGHJ4	VRDHDWGFDY	Ebola	IGHV3-48	IGHJ4	CV247	E75a
E2A_G2_161150_UID152774_RD35	E75a_A2_341940_UID152909_RD34	0.9	VRDHDWAFDY	Ebola	IGHV3-48	IGHJ4	VRDHDWGFDY	Ebola	IGHV3-48	IGHJ4	E2A	E75a
YR006D10_A2_11533793_TCTATTGACGTTACTT_RD30	E75a_A2_341940_UID152909_RD34	0.9	VRDHDWAFDY	RSV-U	IGHV3-48	IGHJ4	VRDHDWGFDY	Ebola	IGHV3-48	IGHJ4	YR006	E75a
YR004D0_A1_11762299_TAACTTGCTCTTGTGT_RD19	E75a_A2_341940_UID152909_RD34	0.9	VRDDHWGFDY	Healthy	IGHV3-48	IGHJ4	VRDHDWGFDY	Ebola	IGHV3-48	IGHJ4	YR004	E75a
HB75-51_A1_10049285_TAAGTTATATTGTTGT_RD137	YF207D0_A1_256602_UID186898_RD28	0.9	ARDDNWAFDY	Healthy	IGHV3-48	IGHJ4	ARDDSWAFDY	Healthy	IGHV3-48	IGHJ4	HB75-51	YF207
YR004D0_M_10102403_TGTACTGCAATTTTAT_RD27	YF207D0_A1_256602_UID186898_RD28	0.9	ARDDKWAFDY	Healthy	IGHV3-48	IGHJ4	ARDDSWAFDY	Healthy	IGHV3-48	IGHJ4	YR004	YF207
HB75-51_A1_10049285_TAAGTTATATTGTTGT_RD137	YR004D0_M_10102403_TGTACTGCAATTTTAT_RD27	0.9	ARDDNWAFDY	Healthy	IGHV3-48	IGHJ4	ARDDKWAFDY	Healthy	IGHV3-48	IGHJ4	HB75-51	YR004
CV239D0_M_10391196_TTAATTACTGTAATAT_RD8	YR002D0_G2_10055705_TTTTCTGAAGTCGTCT_RD38	0.9	ARISGNYLDY	COVID-19	IGHV3-48	IGHJ4	ARISGYYLDY	Healthy	IGHV3-48	IGHJ4	CV239	YR002
CV247D22_M_10042868_TCCATTGAGCTTATAT_RD51	YR002D0_A1_11854874_TGATTTGTCTTTATTT_RD60	0.9	ARDNWGSHDY	COVID-19	IGHV3-48	IGHJ4	ARDNWGSSDY	Healthy	IGHV3-48	IGHJ4	CV247	YR002
CV256D0_M_10004062_TAATTTAGGTTGAGGT_RD37	YR004D0_M_11650463_TCTTTTTAATTGATCT_RD65	0.9	ARASRSGYDY	COVID-19	IGHV3-48	IGHJ4	ARASRDGYDY	Healthy	IGHV3-48	IGHJ4	CV256	YR004
CV221D2_M_11143362_TATCGTAGGTTCAGGT_RD74	YR006D0_A2_11087221_TTGGCTCATCTTTATT_RD55	0.9	VRDLNWAFDY	COVID-19	IGHV3-48	IGHJ4	VRDVNWAFDY	Healthy	IGHV3-48	IGHJ4	CV221	YR006
CV256D0_A2_11017403_TAGTTTGTTGTCACTT_RD73	EB215_M_711421_UID319037_RD31	0.9	ATSGNYRFDY	COVID-19	IGHV3-48	IGHJ4	ARSGNYRFDY	Ebola	IGHV3-48	IGHJ4	CV256	EB215
YF193D0_M_285446_UID199652_RD16	YF207D0_M_378887_UID199652_RD44	1	ARVDGTRFDY	Healthy	IGHV3-48	IGHJ4	ARVDGTRFDY	Healthy	IGHV3-48	IGHJ4	YF193	YF207
CV221D0_A1_10127052_TCACGTCAAATGAATT_RD24	E2A_A2_173943_UID163355_RD32	0.9	ARDRRGGEDY	COVID-19	IGHV3-48	IGHJ4	ARDRGGGEDY	Ebola	IGHV3-48	IGHJ4	CV221	E2A
CV247D2_M_10089943_TTTCGTAGCATGCCAT_RD89	E15B_M_151036_UID144352_RD34	0.9	ARDGLDYFDY	COVID-19	IGHV3-48	IGHJ4	ARDELDYFDY	Ebola	IGHV3-48	IGHJ4	CV247	E15B
HB09-89_M_10001039_TTAAGTGTATTGTAGT_RD73	E43a_M_124714_UID105855_RD100	0.9	ARGGAARPDY	Healthy	IGHV3-48	IGHJ4	ARGGAARPDF	Ebola	IGHV3-48	IGHJ4	HB09-89	E43a
CV234D0_G1_11052658_TGTTCTTGCCTCGATT_RD91	CV256D0_M_10250190_TCTGATTGTTTCTTTT_RD76	0.9	ARESGNYFDY	COVID-19	IGHV3-53	IGHJ4	ARESGYYFDY	COVID-19	IGHV3-53	IGHJ4	CV234	CV256
CV256D0_M_10057212_TATAGTCGTATTGGTT_RD18	CV325D0_M_10256933_TGTTGTAAGTTTGAAT_RD117	0.9	ARDSSGPYDY	COVID-19	IGHV3-53	IGHJ4	ARDSSGSYDY	COVID-19	IGHV3-53	IGHJ4	CV256	CV325
CV328D0_G1_10353075_TGCTCTTTACTTATTT_RD112	CV247D9_M_10954532_TCTATTCCATTTTCTT_RD76	0.9	ARGPYPRFDY	COVID-19	IGHV3-53	IGHJ4	ARGPHPRFDY	COVID-19	IGHV3-53	IGHJ4	CV328	CV247
CV247FU_M_10027769_TTGGTTGTTGTATTCT_RD75	CV247D22_M_10221404_TTTTTTCTTCTTCTAT_RD61	0.9	ARDLGAVRDY	COVID-19Recovered	IGHV3-53	IGHJ4	ARDLGAVRDH	COVID-19	IGHV3-53	IGHJ4	CV247FU	CV247
CV234D2_G1_10508511_TTTGGTTACATCTACT_RD35	EA014D0_M_10027193_TGTAGTCACGTAATAT_RD90	1	ARDRGYYFDY	COVID-19	IGHV3-53	IGHJ4	ARDRGYYFDY	Healthy	IGHV3-53	IGHJ4	CV234	EA014
CV226D0_M_10091737_TGATTTGAATTACTGT_RD85	E50A_G1_163256_UID154531_RD29	0.9	ARGGSSYFDY	COVID-19	IGHV3-53	IGHJ4	ARGGSSDFDY	Ebola	IGHV3-53	IGHJ4	CV226	E50A
C517	C514	0.9	ARDIAGRLDY	SARS-CoV-2 Spike/RBD	IGHV3-66	IGHJ4	ARDLAGRLDY	SARS-CoV-2 Spike/RBD	IGHV3-66	IGHJ4	C517	C514
CV227D9_M_10634614_TAAAGTTCATTTTTTT_RD14	HB01-94_A2_10822774_TTCTGTCATTTATTGT_RD74	0.9	ARALGVYFDY	COVID-19	IGHV3-7	IGHJ4	ARANGVYFDY	Healthy	IGHV3-7	IGHJ4	CV227	HB01-94
CV227D9_M_10634614_TAAAGTTCATTTTTTT_RD14	EA003D10_M_10257045_TAATTTTTCGTAATGT_RD82	0.9	ARALGVYFDY	COVID-19	IGHV3-7	IGHJ4	ARALGDYFDY	RSV-I	IGHV3-7	IGHJ4	CV227	EA003
CV226D2_A2_10221650_TTATATGGGGTTCGGT_RD65	HB74-76_M_10293821_TAGGTTATGCTAACAT_RD81	0.9	ARVRPGYFDY	COVID-19	IGHV3-7	IGHJ4	ARVRGPYFDY	Healthy	IGHV3-7	IGHJ4	CV226	HB74-76
HB01-94_A1_11051951_TTGGTTTCTGTTTTCT_RD73	HB73-97_M_10880104_TGGGATGCTTTAATAT_RD54	0.9	ARADWGSVDY	Healthy	IGHV3-7	IGHJ4	ARADWGSVDS	Healthy	IGHV3-7	IGHJ4	HB01-94	HB73-97
HB01-94_A1_11051951_TTGGTTTCTGTTTTCT_RD73	EA024D0_G2_10191895_TCGGCTCACTTCTTCT_RD82	0.9	ARADWGSVDY	Healthy	IGHV3-7	IGHJ4	ARADWGSLDY	Healthy	IGHV3-7	IGHJ4	HB01-94	EA024
CV256D0_A1_10009988_TGCCGTTCGCTTTCAT_RD25	EA024D0_G2_10191895_TCGGCTCACTTCTTCT_RD82	0.9	ARHDWGSLDY	COVID-19	IGHV3-7	IGHJ4	ARADWGSLDY	Healthy	IGHV3-7	IGHJ4	CV256	EA024
HB01-94_A1_11051951_TTGGTTTCTGTTTTCT_RD73	HB76-49_G2_10285454_TAATTTCTAATTTCGT_RD163	0.9	ARADWGSVDY	Healthy	IGHV3-7	IGHJ4	ARADWGSVDF	Healthy	IGHV3-7	IGHJ4	HB01-94	HB76-49
HB73-97_M_10880104_TGGGATGCTTTAATAT_RD54	HB76-49_G2_10285454_TAATTTCTAATTTCGT_RD163	0.9	ARADWGSVDS	Healthy	IGHV3-7	IGHJ4	ARADWGSVDF	Healthy	IGHV3-7	IGHJ4	HB73-97	HB76-49
HB01-94_A1_11051951_TTGGTTTCTGTTTTCT_RD73	E50B_A1_141484_UID136128_RD34	0.9	ARADWGSVDY	Healthy	IGHV3-7	IGHJ4	ARADWGSNDY	Ebola	IGHV3-7	IGHJ4	HB01-94	E50B
EA024D0_G2_10191895_TCGGCTCACTTCTTCT_RD82	E50B_A1_141484_UID136128_RD34	0.9	ARADWGSLDY	Healthy	IGHV3-7	IGHJ4	ARADWGSNDY	Ebola	IGHV3-7	IGHJ4	EA024	E50B
HB09-89_A1_10044495_TCCATTCGATTCATGT_RD8	CV293FU_A2_10003506_TTAATTGTGATTATCT_RD30	0.9	ARGDSSSGDY	Healthy	IGHV3-7	IGHJ4	ARGDDSSGDY	COVID-19Recovered	IGHV3-7	IGHJ4	HB09-89	CV293FU
CV258D0_A2_10601579_TAAGATGAGGTACAGT_RD65	CV293FU_A2_10003506_TTAATTGTGATTATCT_RD30	0.9	VRGDDSSGDY	COVID-19	IGHV3-7	IGHJ4	ARGDDSSGDY	COVID-19Recovered	IGHV3-7	IGHJ4	CV258	CV293FU
HB72-93_G2_10149940_TTCAATCCAGTAGTGT_RD13	CV293FU_G2_10082784_TAGAGTTGTTTTTTGT_RD177	0.9	VGGLGWLPDY	Healthy	IGHV3-7	IGHJ4	VGGIGWLPDY	COVID-19Recovered	IGHV3-7	IGHJ4	HB72-93	CV293FU
YR008D0_G2_11407169_TGAATTGCAGTTTTCT_RD11	E14A_G2_101103_UID100997_RD25	0.9	VGGIGWLPDY	Healthy	IGHV3-7	IGHJ4	VGGYGWLPDY	Ebola	IGHV3-7	IGHJ4	YR008	E14A
YR004D0_A1_11399185_TACGCTTAAATGAGAT_RD80	E14A_G2_101103_UID100997_RD25	0.9	VGGYGWLPNY	Healthy	IGHV3-7	IGHJ4	VGGYGWLPDY	Ebola	IGHV3-7	IGHJ4	YR004	E14A
CV293FU_G2_10082784_TAGAGTTGTTTTTTGT_RD177	E14A_G2_101103_UID100997_RD25	0.9	VGGIGWLPDY	COVID-19Recovered	IGHV3-7	IGHJ4	VGGYGWLPDY	Ebola	IGHV3-7	IGHJ4	CV293FU	E14A
HB72-93_G2_10149940_TTCAATCCAGTAGTGT_RD13	E14A_G2_101103_UID100997_RD25	0.9	VGGLGWLPDY	Healthy	IGHV3-7	IGHJ4	VGGYGWLPDY	Ebola	IGHV3-7	IGHJ4	HB72-93	E14A
HB72-93_G2_10149940_TTCAATCCAGTAGTGT_RD13	YR008D0_G2_11407169_TGAATTGCAGTTTTCT_RD11	0.9	VGGLGWLPDY	Healthy	IGHV3-7	IGHJ4	VGGIGWLPDY	Healthy	IGHV3-7	IGHJ4	HB72-93	YR008
CV293FU_G2_10082784_TAGAGTTGTTTTTTGT_RD177	YR008D0_G2_11407169_TGAATTGCAGTTTTCT_RD11	1	VGGIGWLPDY	COVID-19Recovered	IGHV3-7	IGHJ4	VGGIGWLPDY	Healthy	IGHV3-7	IGHJ4	CV293FU	YR008
HB72-93_G2_10149940_TTCAATCCAGTAGTGT_RD13	CV222FU_A2_10036931_TCTACTGTAATAGGTT_RD22	0.9	VGGLGWLPDY	Healthy	IGHV3-7	IGHJ4	VGGLGYLPDY	COVID-19Recovered	IGHV3-7	IGHJ4	HB72-93	CV222FU
HB72-93_G2_10149940_TTCAATCCAGTAGTGT_RD13	CV247D0_G2_10439959_TTTAATTGCCTAGTTT_RD70	0.9	VGGLGWLPDY	Healthy	IGHV3-7	IGHJ4	VGGLGWLPDH	COVID-19	IGHV3-7	IGHJ4	HB72-93	CV247
CV293FU_A2_10000998_TCTTGTTAATTATTTT_RD196	CV325D0_A1_10030136_TGTATTCTTCTGCCGT_RD102	0.9	ATISDYRFDY	COVID-19Recovered	IGHV3-7	IGHJ4	ATHSDYRFDY	COVID-19	IGHV3-7	IGHJ4	CV293FU	CV325
CV226D0_G2_10013189_TCAGTTCTGATCAGAT_RD45	CV222FU_G2_10002186_TACGATTTCGTGGAGT_RD246	0.9	ARGSGWLIDY	COVID-19	IGHV3-7	IGHJ4	ALGSGWLIDY	COVID-19Recovered	IGHV3-7	IGHJ4	CV226	CV222FU
EA008D0_G2_10060526_TTCGGTCTTATTAACT_RD68	E43a_M_103225_UID100794_RD12	0.9	AGGSGYLIDY	Healthy	IGHV3-7	IGHJ4	AGGSGWLIDY	Ebola	IGHV3-7	IGHJ4	EA008	E43a
EA003D0_A2_10140683_TCACCTGCAATTTACT_RD76	E43a_M_103225_UID100794_RD12	0.9	AGGIGWLIDY	Healthy	IGHV3-7	IGHJ4	AGGSGWLIDY	Ebola	IGHV3-7	IGHJ4	EA003	E43a
CV247D0_G2_10599877_TTCTTTAGCATGCATT_RD51	E43a_M_103225_UID100794_RD12	0.9	AGGGGWLIDY	COVID-19	IGHV3-7	IGHJ4	AGGSGWLIDY	Ebola	IGHV3-7	IGHJ4	CV247	E43a
CV247D0_G2_10347157_TTTTGTTCTCTAGGTT_RD11	E43a_M_103225_UID100794_RD12	1	AGGSGWLIDY	COVID-19	IGHV3-7	IGHJ4	AGGSGWLIDY	Ebola	IGHV3-7	IGHJ4	CV247	E43a
YR002D10_G2_11426381_TGGAATATCTTAGTTT_RD76	E43a_M_103225_UID100794_RD12	0.9	AGGRGWLIDY	RSV-U	IGHV3-7	IGHJ4	AGGSGWLIDY	Ebola	IGHV3-7	IGHJ4	YR002	E43a
CV226D0_G2_10013189_TCAGTTCTGATCAGAT_RD45	E43a_M_103225_UID100794_RD12	0.9	ARGSGWLIDY	COVID-19	IGHV3-7	IGHJ4	AGGSGWLIDY	Ebola	IGHV3-7	IGHJ4	CV226	E43a
CV222FU_G2_10002186_TACGATTTCGTGGAGT_RD246	E43a_M_103225_UID100794_RD12	0.9	ALGSGWLIDY	COVID-19Recovered	IGHV3-7	IGHJ4	AGGSGWLIDY	Ebola	IGHV3-7	IGHJ4	CV222FU	E43a
CV247D0_G2_10783178_TATCTTCTACTGAAGT_RD27	E43a_M_103225_UID100794_RD12	0.9	AGGSGWLVDY	COVID-19	IGHV3-7	IGHJ4	AGGSGWLIDY	Ebola	IGHV3-7	IGHJ4	CV247	E43a
CV226D0_G2_10013189_TCAGTTCTGATCAGAT_RD45	EB215_G2_672146_UID189319_RD18	0.9	ARGSGWLIDY	COVID-19	IGHV3-7	IGHJ4	ARGSGWLIHY	Ebola	IGHV3-7	IGHJ4	CV226	EB215
CV222FU_G2_10002186_TACGATTTCGTGGAGT_RD246	CV247D0_G2_10347157_TTTTGTTCTCTAGGTT_RD11	0.9	ALGSGWLIDY	COVID-19Recovered	IGHV3-7	IGHJ4	AGGSGWLIDY	COVID-19	IGHV3-7	IGHJ4	CV222FU	CV247
CV226D0_G2_10013189_TCAGTTCTGATCAGAT_RD45	CV247D0_G2_10347157_TTTTGTTCTCTAGGTT_RD11	0.9	ARGSGWLIDY	COVID-19	IGHV3-7	IGHJ4	AGGSGWLIDY	COVID-19	IGHV3-7	IGHJ4	CV226	CV247
CV225FU_A2_10001630_TGTTATTTTGTATTTT_RD22	EA008D0_G2_10426838_TATGTTAAGCTACTCT_RD77	0.9	ARGEGWLTDY	COVID-19Recovered	IGHV3-7	IGHJ4	ARGSGWLTDY	Healthy	IGHV3-7	IGHJ4	CV225FU	EA008
CV226D0_G2_10013189_TCAGTTCTGATCAGAT_RD45	EA008D0_G2_10426838_TATGTTAAGCTACTCT_RD77	0.9	ARGSGWLIDY	COVID-19	IGHV3-7	IGHJ4	ARGSGWLTDY	Healthy	IGHV3-7	IGHJ4	CV226	EA008
HB76-49_M_10182650_TCTAGTGGCTTTGATT_RD131	CV225FU_M_10005747_TGTATTACTATGTTGT_RD76	0.9	ARDSYRFFDS	Healthy	IGHV3-7	IGHJ4	ARDSYRFFDY	COVID-19Recovered	IGHV3-7	IGHJ4	HB76-49	CV225FU
CV225FU_M_10005747_TGTATTACTATGTTGT_RD76	EA024D10_M_10144037_TTTTGTGGCTTTGGTT_RD44	0.9	ARDSYRFFDY	COVID-19Recovered	IGHV3-7	IGHJ4	ARDSYRFFDF	RSV-U	IGHV3-7	IGHJ4	CV225FU	EA024
HB76-49_M_10182650_TCTAGTGGCTTTGATT_RD131	EA024D10_M_10144037_TTTTGTGGCTTTGGTT_RD44	0.9	ARDSYRFFDS	Healthy	IGHV3-7	IGHJ4	ARDSYRFFDF	RSV-U	IGHV3-7	IGHJ4	HB76-49	EA024
CV325D0_G2_10624047_TCGTGTAAAATTAATT_RD40	CV247D0_G2_10599877_TTCTTTAGCATGCATT_RD51	0.9	AGGGGWLTDY	COVID-19	IGHV3-7	IGHJ4	AGGGGWLIDY	COVID-19	IGHV3-7	IGHJ4	CV325	CV247
CV247D0_G2_10347157_TTTTGTTCTCTAGGTT_RD11	EA003D0_A2_10140683_TCACCTGCAATTTACT_RD76	0.9	AGGSGWLIDY	COVID-19	IGHV3-7	IGHJ4	AGGIGWLIDY	Healthy	IGHV3-7	IGHJ4	CV247	EA003
YR002D10_G2_11426381_TGGAATATCTTAGTTT_RD76	EA003D0_A2_10140683_TCACCTGCAATTTACT_RD76	0.9	AGGRGWLIDY	RSV-U	IGHV3-7	IGHJ4	AGGIGWLIDY	Healthy	IGHV3-7	IGHJ4	YR002	EA003
CV247D0_G2_10599877_TTCTTTAGCATGCATT_RD51	EA003D0_A2_10140683_TCACCTGCAATTTACT_RD76	0.9	AGGGGWLIDY	COVID-19	IGHV3-7	IGHJ4	AGGIGWLIDY	Healthy	IGHV3-7	IGHJ4	CV247	EA003
CV293FU_G2_11077116_TTCACTAATATCTGGT_RD36	YR002D10_G2_11426381_TGGAATATCTTAGTTT_RD76	0.9	AAGRGWLIDY	COVID-19Recovered	IGHV3-7	IGHJ4	AGGRGWLIDY	RSV-U	IGHV3-7	IGHJ4	CV293FU	YR002
CV247D0_G2_10599877_TTCTTTAGCATGCATT_RD51	YR002D10_G2_11426381_TGGAATATCTTAGTTT_RD76	0.9	AGGGGWLIDY	COVID-19	IGHV3-7	IGHJ4	AGGRGWLIDY	RSV-U	IGHV3-7	IGHJ4	CV247	YR002
HB74-76_G2_10159474_TATATTCACTTTTTAT_RD61	YR002D10_G2_11426381_TGGAATATCTTAGTTT_RD76	0.9	AGGRGYLIDY	Healthy	IGHV3-7	IGHJ4	AGGRGWLIDY	RSV-U	IGHV3-7	IGHJ4	HB74-76	YR002
CV247D0_G2_10347157_TTTTGTTCTCTAGGTT_RD11	YR002D10_G2_11426381_TGGAATATCTTAGTTT_RD76	0.9	AGGSGWLIDY	COVID-19	IGHV3-7	IGHJ4	AGGRGWLIDY	RSV-U	IGHV3-7	IGHJ4	CV247	YR002
CV247D0_G2_10347157_TTTTGTTCTCTAGGTT_RD11	EA008D0_G2_10060526_TTCGGTCTTATTAACT_RD68	0.9	AGGSGWLIDY	COVID-19	IGHV3-7	IGHJ4	AGGSGYLIDY	Healthy	IGHV3-7	IGHJ4	CV247	EA008
HB74-76_G2_10159474_TATATTCACTTTTTAT_RD61	EA008D0_G2_10060526_TTCGGTCTTATTAACT_RD68	0.9	AGGRGYLIDY	Healthy	IGHV3-7	IGHJ4	AGGSGYLIDY	Healthy	IGHV3-7	IGHJ4	HB74-76	EA008
CV328D0_A2_10721753_TTGCTTTAGTTGCGGT_RD86	CV247D2_G2_10980731_TAACTTTTCTTTTCTT_RD85	1	ASGSGWVFDY	COVID-19	IGHV3-7	IGHJ4	ASGSGWVFDY	COVID-19	IGHV3-7	IGHJ4	CV328	CV247
HB10-82_A2_10012405_TTGGTTAAAATTGATT_RD9	CV247FU_G2_10117119_TACTCTGTTTTAGGTT_RD239	0.9	ARHGSYCYDS	Healthy	IGHV3-7	IGHJ4	ARHGDYCYDS	COVID-19Recovered	IGHV3-7	IGHJ4	HB10-82	CV247FU
HB73-97_M_10280373_TCTTATACATTCAATT_RD11	YR002D10_M_11639448_TCATATTAAATTGACT_RD34	0.9	AGGSGWLIES	Healthy	IGHV3-7	IGHJ4	AGGSGFLIES	RSV-U	IGHV3-7	IGHJ4	HB73-97	YR002
HB73-97_M_10280373_TCTTATACATTCAATT_RD11	YR002D10_G2_11466462_TTTCATGTTGTGTCTT_RD95	0.9	AGGSGWLIES	Healthy	IGHV3-7	IGHJ4	AGGSGWLIVS	RSV-U	IGHV3-7	IGHJ4	HB73-97	YR002
YR002D10_M_11639448_TCATATTAAATTGACT_RD34	EA022D10_A1_10051223_TTGGCTATCGTTCTAT_RD34	0.9	AGGSGFLIES	RSV-U	IGHV3-7	IGHJ4	AGGSGWLIES	RSV-U	IGHV3-7	IGHJ4	YR002	EA022
YR002D10_G2_11466462_TTTCATGTTGTGTCTT_RD95	EA022D10_A1_10051223_TTGGCTATCGTTCTAT_RD34	0.9	AGGSGWLIVS	RSV-U	IGHV3-7	IGHJ4	AGGSGWLIES	RSV-U	IGHV3-7	IGHJ4	YR002	EA022
HB73-97_M_10280373_TCTTATACATTCAATT_RD11	EA022D10_A1_10051223_TTGGCTATCGTTCTAT_RD34	1	AGGSGWLIES	Healthy	IGHV3-7	IGHJ4	AGGSGWLIES	RSV-U	IGHV3-7	IGHJ4	HB73-97	EA022
HB10-82_A2_10000576_NA_RD10	YR002D10_A1_10483673_TTTTGTATTGTTTTGT_RD84	0.9	ARGGLWSFEY	Healthy	IGHV3-7	IGHJ4	ARGGLWSFDY	RSV-U	IGHV3-7	IGHJ4	HB10-82	YR002
YR004D10_M_11022527_TTAGTTTCACTAATTT_RD82	EA003D0_G2_10152366_TCCACTCTTTTTCAAT_RD75	0.9	AGGGGWLIDV	RSV-I	IGHV3-7	IGHJ4	AGGGGWLIDF	Healthy	IGHV3-7	IGHJ4	YR004	EA003
CV247D0_G2_10599877_TTCTTTAGCATGCATT_RD51	EA003D0_G2_10152366_TCCACTCTTTTTCAAT_RD75	0.9	AGGGGWLIDY	COVID-19	IGHV3-7	IGHJ4	AGGGGWLIDF	Healthy	IGHV3-7	IGHJ4	CV247	EA003
CV247D0_G2_10599877_TTCTTTAGCATGCATT_RD51	YR004D10_M_11022527_TTAGTTTCACTAATTT_RD82	0.9	AGGGGWLIDY	COVID-19	IGHV3-7	IGHJ4	AGGGGWLIDV	RSV-I	IGHV3-7	IGHJ4	CV247	YR004
YR001D10_A1_11566046_TACGGTCTGATCAACT_RD65	EA005D10_M_10037767_TATGGTTTAGTAACAT_RD71	0.9	ARDPLRRFDY	RSV-I	IGHV3-7	IGHJ4	ARDPLRRFDS	RSV-I	IGHV3-7	IGHJ4	YR001	EA005
YR002D0_M_12081633_TACTATTTAGTCGTTT_RD43	EA005D10_M_10037767_TATGGTTTAGTAACAT_RD71	0.9	ARDPLRRFDY	Healthy	IGHV3-7	IGHJ4	ARDPLRRFDS	RSV-I	IGHV3-7	IGHJ4	YR002	EA005
YR001D10_A1_11566046_TACGGTCTGATCAACT_RD65	YR002D0_M_12081633_TACTATTTAGTCGTTT_RD43	1	ARDPLRRFDY	RSV-I	IGHV3-7	IGHJ4	ARDPLRRFDY	Healthy	IGHV3-7	IGHJ4	YR001	YR002
CV221D2_M_10680941_TTTATTGACGTTTGTT_RD59	YR004D0_A1_11656623_TAAGGTATTTTTTGCT_RD82	0.9	ARGDVNSGDY	COVID-19	IGHV3-7	IGHJ4	ARGDYNSGDY	Healthy	IGHV3-7	IGHJ4	CV221	YR004
YR002D10_G2_11462256_TACAATATGGTTAATT_RD52	YR004D0_M_10033914_TTCTTTGATCTAAATT_RD69	0.9	VRGNGWFFDY	RSV-U	IGHV3-7	IGHJ4	VRGRGWFFDY	Healthy	IGHV3-7	IGHJ4	YR002	YR004
YR002D10_A1_10483673_TTTTGTATTGTTTTGT_RD84	YR004D10_A1_11548775_TATTCTCTGATAATCT_RD33	0.9	ARGGLWSFDY	RSV-U	IGHV3-7	IGHJ4	ARGGGWSFDY	RSV-I	IGHV3-7	IGHJ4	YR002	YR004
CV247D22_M_10272131_TAACCTAGCCTTGCAT_RD24	YR004D10_M_10076603_TTATCTATCGTAGAAT_RD18	0.9	ARDVSGNLDY	COVID-19	IGHV3-7	IGHJ4	ARDTSGNLDY	RSV-I	IGHV3-7	IGHJ4	CV247	YR004
CV247FU_G2_10117119_TACTCTGTTTTAGGTT_RD239	YR004D0_A2_10112261_TCCATTATTGTCGTTT_RD74	0.9	ARHGDYCYDS	COVID-19Recovered	IGHV3-7	IGHJ4	ARHGDYCFDS	Healthy	IGHV3-7	IGHJ4	CV247FU	YR004
CV222D0_G2_10318631_TATTTTTTGGTTGGGT_RD9	YR004D10_M_10108827_TAGTGTCTATTCAGTT_RD50	0.9	ARENWGGGDY	COVID-19	IGHV3-7	IGHJ4	ARENWGTGDY	RSV-I	IGHV3-7	IGHJ4	CV222	YR004
YR002D0_G2_12111794_TATAATAGATTCTTTT_RD48	YR008D0_A2_10071645_TATATTACAATCCATT_RD17	0.9	AIGSGWLIEY	Healthy	IGHV3-7	IGHJ4	ASGSGWLIEY	Healthy	IGHV3-7	IGHJ4	YR002	YR008
YR004D0_M_10732637_TTTGGTGCTGTGTTGT_RD87	YR008D0_G2_10126266_TTTTTTGGATTGTTGT_RD19	0.9	ARDNNALFDY	Healthy	IGHV3-7	IGHJ4	ARDNNYLFDY	Healthy	IGHV3-7	IGHJ4	YR004	YR008
YR004D10_M_11469525_TTTTGTGACTTTATTT_RD65	YR008D10_G_10966183_TTTCATACACTTGTAT_RD13	0.9	AREPSGNFDY	RSV-I	IGHV3-7	IGHJ4	AREPSGYFDY	RSV-I	IGHV3-7	IGHJ4	YR004	YR008
YR008D0_A1_10606047_TCCGATATGGTGCTTT_RD91	YR003D0_A1_11654082_TCTTCTCTTTTTCATT_RD63	0.9	ARDRGRREDY	Healthy	IGHV3-7	IGHJ4	ARDAGRREDY	Healthy	IGHV3-7	IGHJ4	YR008	YR003
YR003D0_A1_11654082_TCTTCTCTTTTTCATT_RD63	E14A_A1_105187_UID104568_RD11	1	ARDAGRREDY	Healthy	IGHV3-7	IGHJ4	ARDAGRREDY	Ebola	IGHV3-7	IGHJ4	YR003	E14A
YR008D0_A1_10606047_TCCGATATGGTGCTTT_RD91	E14A_A1_105187_UID104568_RD11	0.9	ARDRGRREDY	Healthy	IGHV3-7	IGHJ4	ARDAGRREDY	Ebola	IGHV3-7	IGHJ4	YR008	E14A
YR002D0_G2_11538571_TTCTCTTCCTTTTCAT_RD88	YR003D0_G_12107868_TTCTGTATTATAACTT_RD11	0.9	ARDFAYIVDY	Healthy	IGHV3-7	IGHJ4	ARDFAHIVDY	Healthy	IGHV3-7	IGHJ4	YR002	YR003
HB01-94_M_10078199_TTTGCTTAGTTCGCAT_RD47	YR003D0_M_10025662_TAGTTTAGCATACACT_RD31	0.9	AREDHSNYHY	Healthy	IGHV3-7	IGHJ4	AREDHSNYNY	Healthy	IGHV3-7	IGHJ4	HB01-94	YR003
CV234D0_M_10152283_TTAGTTTCGCTGGCAT_RD12	YR003D0_M_11371912_TTTTATCATTTCGCTT_RD74	1	ARGGSRYFDY	COVID-19	IGHV3-7	IGHJ4	ARGGSRYFDY	Healthy	IGHV3-7	IGHJ4	CV234	YR003
YR003D0_M_10036969_TTAACTGTATTTACGT_RD75	EA022D10_M_10093208_TGCGTTGCAGTCGTTT_RD69	1	ARDQWRIFDY	Healthy	IGHV3-7	IGHJ4	ARDQWRIFDY	RSV-U	IGHV3-7	IGHJ4	YR003	EA022
YR003D0_M_11453202_TATATTGATGTTGCTT_RD83	EA022D10_M_10093208_TGCGTTGCAGTCGTTT_RD69	0.9	ARDQWRIFDD	Healthy	IGHV3-7	IGHJ4	ARDQWRIFDY	RSV-U	IGHV3-7	IGHJ4	YR003	EA022
CV256D0_M_10243249_TCTACTAGTTTTTTGT_RD68	YR003D10_M_10184943_TGCCATTGCCTAAGAT_RD44	0.9	ARGGSWYLDY	COVID-19	IGHV3-7	IGHJ4	ARGGSWYSDY	RSV-U	IGHV3-7	IGHJ4	CV256	YR003
YR008D10_M_11620016_TGGTCTATTATGAGTT_RD31	YR006D10_M_10105800_TCTCGTTCTTTCTACT_RD84	0.9	ARDPGDPFDY	RSV-I	IGHV3-7	IGHJ4	ARDWGDPFDY	RSV-U	IGHV3-7	IGHJ4	YR008	YR006
CV258D0_G2_10084634_TTCGCTCTAATAGACT_RD15	EA003D0_M_10137075_TGGTTTCATGTATCCT_RD14	0.9	ATTAAAAGND	COVID-19	IGHV3-7	IGHJ4	ATTAAAPGND	Healthy	IGHV3-7	IGHJ4	CV258	EA003
YR001D10_M_11065330_TGCTCTAAGTTTCGGT_RD53	EA003D0_M_10026799_TAGTCTCTATTTTAGT_RD20	0.9	AGGSGWIFDS	RSV-I	IGHV3-7	IGHJ4	AGGSGWISDS	Healthy	IGHV3-7	IGHJ4	YR001	EA003
HB75-51_M_10128503_TGTTGTAGTCTGAAGT_RD121	EA003D0_M_10770565_TCGCGTTCTTTATACT_RD9	0.9	ARGNSGSFDY	Healthy	IGHV3-7	IGHJ4	ARGNSGSYDY	Healthy	IGHV3-7	IGHJ4	HB75-51	EA003
CV258D0_G2_10071577_TCAAATTCTCTGCTCT_RD14	EA005D0_G2_10088065_TATTCTAGCCTTTAGT_RD41	0.9	ARGAGWLSDY	COVID-19	IGHV3-7	IGHJ4	ARGAGWLADY	Healthy	IGHV3-7	IGHJ4	CV258	EA005
CV227D9_A1_10566961_TCACTTTCTTTTTAAT_RD71	EA008D0_A2_10014849_TTTACTCAGTTTCCCT_RD59	0.9	AGGTGYITDY	COVID-19	IGHV3-7	IGHJ4	AGGTGFITDY	Healthy	IGHV3-7	IGHJ4	CV227	EA008
CV239D0_A2_10052668_TCGATTATAGTTGTTT_RD86	EA022D10_A1_10384244_TCGACTTTAATTTTGT_RD19	0.9	ATEDFWRFDY	COVID-19	IGHV3-7	IGHJ4	AWEDFWRFDY	RSV-U	IGHV3-7	IGHJ4	CV239	EA022
CV247D0_G2_10439959_TTTAATTGCCTAGTTT_RD70	EA024D0_G2_10182584_TAAAATTACGTGAATT_RD57	0.9	VGGLGWLPDH	COVID-19	IGHV3-7	IGHJ4	VGGRGWLPDH	Healthy	IGHV3-7	IGHJ4	CV247	EA024
YR008D0_G2_11626600_TGATATAATATTATAT_RD47	EA024D10_G2_10063204_TTCCGTATGTTCATGT_RD117	0.9	GGSAGWTTDY	Healthy	IGHV3-7	IGHJ4	GSGAGWTTDY	RSV-U	IGHV3-7	IGHJ4	YR008	EA024
CV256D0_M_10039591_TTTTTTTGCTTAGCAT_RD33	EA024D0_A2_11045446_TGTACTTGACTTATGT_RD58	0.9	AREGATGFDY	COVID-19	IGHV3-7	IGHJ4	AREGAGGFDY	Healthy	IGHV3-7	IGHJ4	CV256	EA024
EA005D0_M_10007001_TGCTTTCTTCTTTTTT_RD14	EA024D0_A2_11045446_TGTACTTGACTTATGT_RD58	0.9	AREGTGGFDY	Healthy	IGHV3-7	IGHJ4	AREGAGGFDY	Healthy	IGHV3-7	IGHJ4	EA005	EA024
EA005D0_M_10007001_TGCTTTCTTCTTTTTT_RD14	E50B_G2_127393_UID123912_RD10	0.9	AREGTGGFDY	Healthy	IGHV3-7	IGHJ4	AREGSGGFDY	Ebola	IGHV3-7	IGHJ4	EA005	E50B
EA024D0_A2_11045446_TGTACTTGACTTATGT_RD58	E50B_G2_127393_UID123912_RD10	0.9	AREGAGGFDY	Healthy	IGHV3-7	IGHJ4	AREGSGGFDY	Ebola	IGHV3-7	IGHJ4	EA024	E50B
EA024D10_G2_10064075_TATTCTCATCTTGGAT_RD84	E50B_G2_127393_UID123912_RD10	0.9	AREGFGGFDY	RSV-U	IGHV3-7	IGHJ4	AREGSGGFDY	Ebola	IGHV3-7	IGHJ4	EA024	E50B
EA005D0_M_10007001_TGCTTTCTTCTTTTTT_RD14	EA024D10_G2_10064075_TATTCTCATCTTGGAT_RD84	0.9	AREGTGGFDY	Healthy	IGHV3-7	IGHJ4	AREGFGGFDY	RSV-U	IGHV3-7	IGHJ4	EA005	EA024
EA024D0_A2_11045446_TGTACTTGACTTATGT_RD58	E43a_M_360613_UID156717_RD143	0.9	AREGAGGFDY	Healthy	IGHV3-7	IGHJ4	AREGEGGFDY	Ebola	IGHV3-7	IGHJ4	EA024	E43a
EA005D0_M_10007001_TGCTTTCTTCTTTTTT_RD14	E43a_M_360613_UID156717_RD143	0.9	AREGTGGFDY	Healthy	IGHV3-7	IGHJ4	AREGEGGFDY	Ebola	IGHV3-7	IGHJ4	EA005	E43a
YR008D0_M_12084809_TATCGTTCTTTAATTT_RD62	E43a_M_360613_UID156717_RD143	0.9	AREGEGYFDY	Healthy	IGHV3-7	IGHJ4	AREGEGGFDY	Ebola	IGHV3-7	IGHJ4	YR008	E43a
E50B_G2_127393_UID123912_RD10	E43a_M_360613_UID156717_RD143	0.9	AREGSGGFDY	Ebola	IGHV3-7	IGHJ4	AREGEGGFDY	Ebola	IGHV3-7	IGHJ4	E50B	E43a
EA024D10_G2_10064075_TATTCTCATCTTGGAT_RD84	E43a_M_360613_UID156717_RD143	0.9	AREGFGGFDY	RSV-U	IGHV3-7	IGHJ4	AREGEGGFDY	Ebola	IGHV3-7	IGHJ4	EA024	E43a
CV325D0_M_10047711_TGTCGTGTTCTTGCGT_RD126	EA024D0_A2_11371356_TAATGTTCACTTTCGT_RD77	0.9	ARRGGWAFDY	COVID-19	IGHV3-7	IGHJ4	ARGGGWAFDY	Healthy	IGHV3-7	IGHJ4	CV325	EA024
YR004D10_A1_11548775_TATTCTCTGATAATCT_RD33	EA024D0_A2_11371356_TAATGTTCACTTTCGT_RD77	0.9	ARGGGWSFDY	RSV-I	IGHV3-7	IGHJ4	ARGGGWAFDY	Healthy	IGHV3-7	IGHJ4	YR004	EA024
YR008D0_G2_11400283_TCGGTTCTCATTCAGT_RD92	EB215_A1_215866_UID168489_RD19	1	ATFWSGYFDY	Healthy	IGHV3-7	IGHJ4	ATFWSGYFDY	Ebola	IGHV3-7	IGHJ4	YR008	EB215
YR002D0_G2_10099440_TAGGATTTAGTTGTTT_RD15	EB215_G2_432672_UID252174_RD28	0.9	AGGRGWLIEN	Healthy	IGHV3-7	IGHJ4	AGGWGWLIEN	Ebola	IGHV3-7	IGHJ4	YR002	EB215
YR002D0_G2_10099440_TAGGATTTAGTTGTTT_RD15	EB215_M_319760_UID213971_RD27	0.9	AGGRGWLIEN	Healthy	IGHV3-7	IGHJ4	AGGRGWLIED	Ebola	IGHV3-7	IGHJ4	YR002	EB215
CV227D0_G2_10764852_TTCAATTCTCTGCCGT_RD63	EB216_A2_317343_UID213021_RD39	0.9	VRDYFGPGDY	COVID-19	IGHV3-7	IGHJ4	VRDYWGPGDY	Ebola	IGHV3-7	IGHJ4	CV227	EB216
CV293FU_G2_10118750_TTTTCTATTTTATTAT_RD50	YF193D0_G2_118134_UID113374_RD38	0.9	AGGSGWTLDF	COVID-19Recovered	IGHV3-7	IGHJ4	AGGSGWTADF	Healthy	IGHV3-7	IGHJ4	CV293FU	YF193
E2A_G2_111208_UID109834_RD23	E2B_G2_121146_UID118492_RD10	0.9	ARGPGYLIDY	Ebola	IGHV3-7	IGHJ4	ARGAGYLIDY	Ebola	IGHV3-7	IGHJ4	E2A	E2B
YR002D10_A1_11735270_TGTACTAGGTTTCAGT_RD30	E2A_G2_107371_UID106477_RD33	0.9	AGGPGWRIDY	RSV-U	IGHV3-7	IGHJ4	AGGTGWRIDY	Ebola	IGHV3-7	IGHJ4	YR002	E2A
HB01-94_G2_10087712_TTCCATCGCGTCAAAT_RD11	E50A_G3_158596_UID150665_RD33	0.9	VGGVGWQFDY	Healthy	IGHV3-7	IGHJ4	VGGVGWSFDY	Ebola	IGHV3-7	IGHJ4	HB01-94	E50A
CV227D9_A1_10036086_TTCAATTGCATCGATT_RD29	E50B_A1_149969_UID143428_RD32	0.9	ARDGSGYSVV	COVID-19	IGHV3-7	IGHJ4	ARDGSGYSVY	Ebola	IGHV3-7	IGHJ4	CV227	E50B
CV226D0_M_10463553_TTCGTTCTTATCCTTT_RD84	E82A_G1_169622_UID159786_RD38	0.9	AGGTGWLADS	COVID-19	IGHV3-7	IGHJ4	AGGSGWLADS	Ebola	IGHV3-7	IGHJ4	CV226	E82A
YR008D0_G2_10122839_TAAGGTGATCTGGCCT_RD56	E82A_G1_169622_UID159786_RD38	0.9	AGGSGWLTDS	Healthy	IGHV3-7	IGHJ4	AGGSGWLADS	Ebola	IGHV3-7	IGHJ4	YR008	E82A
CV227D0_M_10002696_TCTTTTTGGCTATCTT_RD9	CV221D0_A1_11141034_TGGTTTTCGTTTGTTT_RD26	1	ARHADSIYAY	COVID-19	IGHV3-72	IGHJ4	ARHADSIYAY	COVID-19	IGHV3-72	IGHJ4	CV227	CV221
CV227D0_M_10008030_TCTCTTCTTCTCGTTT_RD82	CV221D0_A1_11141034_TGGTTTTCGTTTGTTT_RD26	1	ARHADSIYAY	COVID-19	IGHV3-72	IGHJ4	ARHADSIYAY	COVID-19	IGHV3-72	IGHJ4	CV227	CV221
CV221D2_A1_10529148_TGGAATTCAGTCTCTT_RD77	CV258D0_M_10269636_TAGCGTAAATTATTTT_RD52	0.9	TRDSNTALDY	COVID-19	IGHV3-72	IGHJ4	ARDSNTALDY	COVID-19	IGHV3-72	IGHJ4	CV221	CV258
HB01-94_G2_10588637_TTGCCTCATATTTGAT_RD18	CV325D0_A2_10348125_TTTTCTTTTTTATTGT_RD25	0.9	ARWRSGSCDY	Healthy	IGHV3-72	IGHJ4	ARWTSGSCDY	COVID-19	IGHV3-72	IGHJ4	HB01-94	CV325
CV221D2_A2_10826815_TTGTGTAATTTAATAT_RD95	CV328D0_A1_10160281_TGTAGTGTTATGGAAT_RD102	0.9	ARDYWGSYEY	COVID-19	IGHV3-72	IGHJ4	ARDNWGSYEY	COVID-19	IGHV3-72	IGHJ4	CV221	CV328
YR001D10_A1_11668555_TGCATTATTTTGGTGT_RD9	YR008D0_A1_10392421_TTTCTTTACTTTAGGT_RD35	0.9	ARDSAAALDY	RSV-I	IGHV3-72	IGHJ4	ARDTAAALDY	Healthy	IGHV3-72	IGHJ4	YR001	YR008
YR004D10_M_10010842_TAATCTGTTCTATGGT_RD10	YR008D0_A1_10392421_TTTCTTTACTTTAGGT_RD35	0.9	ARDTATALDY	RSV-I	IGHV3-72	IGHJ4	ARDTAAALDY	Healthy	IGHV3-72	IGHJ4	YR004	YR008
YR008D0_G1_11792129_TCATATGTTGTCGGGT_RD58	E2A_G1_132188_UID128063_RD29	0.9	ARDFWGLGDY	Healthy	IGHV3-72	IGHJ4	ARDFWGTGDY	Ebola	IGHV3-72	IGHJ4	YR008	E2A
CV221D2_A2_10531303_TCCACTCTTGTGTGTT_RD32	EA024D10_G2_10029635_TAGCTTTTATTACAAT_RD20	0.9	ARQTVSCHDY	COVID-19	IGHV3-73	IGHJ4	ARQTSSCHDY	RSV-U	IGHV3-73	IGHJ4	CV221	EA024
CV221D2_A2_10531303_TCCACTCTTGTGTGTT_RD32	E46a_G2_131213_UID107362_RD55	0.9	ARQTVSCHDY	COVID-19	IGHV3-73	IGHJ4	ARQTNSCHDY	Ebola	IGHV3-73	IGHJ4	CV221	E46a
HB73-97_G2_10025534_TGGCTTCGAGTCAGGT_RD30	E46a_G2_131213_UID107362_RD55	0.9	SRQTNSCHDY	Healthy	IGHV3-73	IGHJ4	ARQTNSCHDY	Ebola	IGHV3-73	IGHJ4	HB73-97	E46a
EA024D10_G2_10029635_TAGCTTTTATTACAAT_RD20	E46a_G2_131213_UID107362_RD55	0.9	ARQTSSCHDY	RSV-U	IGHV3-73	IGHJ4	ARQTNSCHDY	Ebola	IGHV3-73	IGHJ4	EA024	E46a
HB74-76_G2_10048450_TTCTTTATACTTTTGT_RD12	EA024D10_A1_10154862_TCCATTTCGTTCGTAT_RD10	0.9	TRQTDSCHDY	Healthy	IGHV3-73	IGHJ4	SRQTDSCHDY	RSV-U	IGHV3-73	IGHJ4	HB74-76	EA024
HB73-97_G2_10025534_TGGCTTCGAGTCAGGT_RD30	EA024D10_A1_10154862_TCCATTTCGTTCGTAT_RD10	0.9	SRQTNSCHDY	Healthy	IGHV3-73	IGHJ4	SRQTDSCHDY	RSV-U	IGHV3-73	IGHJ4	HB73-97	EA024
CV221D2_A1_10664477_TCACTTATTCTATTCT_RD89	EA008D0_A2_10136052_TGTCCTTATGTTGTTT_RD14	0.9	AREGYWSLDY	COVID-19	IGHV3-74	IGHJ4	VREGYWSLDY	Healthy	IGHV3-74	IGHJ4	CV221	EA008
CV221D0_A1_10749786_TCTTTTATGTTTTCAT_RD58	EA008D0_A2_10136052_TGTCCTTATGTTGTTT_RD14	1	VREGYWSLDY	COVID-19	IGHV3-74	IGHJ4	VREGYWSLDY	Healthy	IGHV3-74	IGHJ4	CV221	EA008
CV233D0_A1_10149386_TGCAATTCCGTTAATT_RD72	CV234D2_A2_10074021_TGTTATCGTGTATTGT_RD10	1	SRDFGGPQDY	COVID-19	IGHV3-74	IGHJ4	SRDFGGPQDY	COVID-19	IGHV3-74	IGHJ4	CV233	CV234
CV233D0_A2_10089517_TCCTGTCTTATATAGT_RD17	CV234D2_G2_10165764_TGCGGTGACATATAAT_RD83	1	VRDFVGPQDS	COVID-19	IGHV3-74	IGHJ4	VRDFVGPQDS	COVID-19	IGHV3-74	IGHJ4	CV233	CV234
CV233D0_A2_10027255_TATAATACTTTAGAAT_RD12	CV234D2_A2_10244998_TTTGCTACATTCACCT_RD79	1	AKDMVGADDY	COVID-19	IGHV3-74	IGHJ4	AKDMVGADDY	COVID-19	IGHV3-74	IGHJ4	CV233	CV234
CV233D0_A2_10178123_TCTAATTTAATTGCAT_RD35	CV234D2_A2_10625616_TTTCGTTAGGTTGCCT_RD91	1	SRDTFGREDY	COVID-19	IGHV3-74	IGHJ4	SRDTFGREDY	COVID-19	IGHV3-74	IGHJ4	CV233	CV234
CV226D0_G2_10163469_TTCGTTTATTTTTTTT_RD61	CV256D0_A1_10349857_TGCCATGTTCTATCAT_RD71	0.9	ARDLGGVAGY	COVID-19	IGHV3-74	IGHJ4	ARDVGGVAGY	COVID-19	IGHV3-74	IGHJ4	CV226	CV256
CV226D0_G2_10163469_TTCGTTTATTTTTTTT_RD61	YR002D0_A1_11383671_TAAGATACGGTTTCTT_RD16	0.9	ARDLGGVAGY	COVID-19	IGHV3-74	IGHJ4	ARDLGGSAGY	Healthy	IGHV3-74	IGHJ4	CV226	YR002
CV227D9_G1_10307074_TGTCATGTTTTTTCTT_RD18	CV258D0_A2_10282725_TTCAGTTTAATTATTT_RD47	1	ARDFGGPSDY	COVID-19	IGHV3-74	IGHJ4	ARDFGGPSDY	COVID-19	IGHV3-74	IGHJ4	CV227	CV258
CV258D0_A2_10282725_TTCAGTTTAATTATTT_RD47	YR004D10_A1_11413582_TAACGTCCAGTTTCTT_RD31	0.9	ARDFGGPSDY	COVID-19	IGHV3-74	IGHJ4	AKDFGGPSDY	RSV-I	IGHV3-74	IGHJ4	CV258	YR004
CV227D9_G1_10307074_TGTCATGTTTTTTCTT_RD18	YR004D10_A1_11413582_TAACGTCCAGTTTCTT_RD31	0.9	ARDFGGPSDY	COVID-19	IGHV3-74	IGHJ4	AKDFGGPSDY	RSV-I	IGHV3-74	IGHJ4	CV227	YR004
CV258D0_G2_10867360_TCTGCTTTAATTCTGT_RD35	HB01-94_M_10415942_TACAATGTTTTATGTT_RD88	0.9	ARGGLEPVDY	COVID-19	IGHV3-74	IGHJ4	ARGGLEPFDY	Healthy	IGHV3-74	IGHJ4	CV258	HB01-94
CV233D0_M_10119581_TAATCTAATCTTTTTT_RD23	HB01-94_M_10415942_TACAATGTTTTATGTT_RD88	0.9	ARGGLEPVDY	COVID-19	IGHV3-74	IGHJ4	ARGGLEPFDY	Healthy	IGHV3-74	IGHJ4	CV233	HB01-94
HB01-94_M_10324180_TCTTCTGCTTTGTCTT_RD33	HB73-97_A1_10280021_TCCTGTGTCTTGTTAT_RD40	0.9	ARGGLEPFDS	Healthy	IGHV3-74	IGHJ4	ARGGLEPFDY	Healthy	IGHV3-74	IGHJ4	HB01-94	HB73-97
CV233D0_M_10119581_TAATCTAATCTTTTTT_RD23	HB73-97_A1_10280021_TCCTGTGTCTTGTTAT_RD40	0.9	ARGGLEPVDY	COVID-19	IGHV3-74	IGHJ4	ARGGLEPFDY	Healthy	IGHV3-74	IGHJ4	CV233	HB73-97
HB01-94_M_10415942_TACAATGTTTTATGTT_RD88	HB73-97_A1_10280021_TCCTGTGTCTTGTTAT_RD40	1	ARGGLEPFDY	Healthy	IGHV3-74	IGHJ4	ARGGLEPFDY	Healthy	IGHV3-74	IGHJ4	HB01-94	HB73-97
CV258D0_G2_10867360_TCTGCTTTAATTCTGT_RD35	HB73-97_A1_10280021_TCCTGTGTCTTGTTAT_RD40	0.9	ARGGLEPVDY	COVID-19	IGHV3-74	IGHJ4	ARGGLEPFDY	Healthy	IGHV3-74	IGHJ4	CV258	HB73-97
HB01-94_A1_10229007_TAGGCTTGACTTTTGT_RD46	HB73-97_A1_10280021_TCCTGTGTCTTGTTAT_RD40	0.9	ARGGLEPFDD	Healthy	IGHV3-74	IGHJ4	ARGGLEPFDY	Healthy	IGHV3-74	IGHJ4	HB01-94	HB73-97
CV233D0_M_10119581_TAATCTAATCTTTTTT_RD23	YR001D10_G2_10369683_TGCCGTTTTGTACGGT_RD98	1	ARGGLEPVDY	COVID-19	IGHV3-74	IGHJ4	ARGGLEPVDY	RSV-I	IGHV3-74	IGHJ4	CV233	YR001
CV258D0_G2_10867360_TCTGCTTTAATTCTGT_RD35	YR001D10_G2_10369683_TGCCGTTTTGTACGGT_RD98	1	ARGGLEPVDY	COVID-19	IGHV3-74	IGHJ4	ARGGLEPVDY	RSV-I	IGHV3-74	IGHJ4	CV258	YR001
HB73-97_A1_10280021_TCCTGTGTCTTGTTAT_RD40	YR001D10_G2_10369683_TGCCGTTTTGTACGGT_RD98	0.9	ARGGLEPFDY	Healthy	IGHV3-74	IGHJ4	ARGGLEPVDY	RSV-I	IGHV3-74	IGHJ4	HB73-97	YR001
HB01-94_M_10415942_TACAATGTTTTATGTT_RD88	YR001D10_G2_10369683_TGCCGTTTTGTACGGT_RD98	0.9	ARGGLEPFDY	Healthy	IGHV3-74	IGHJ4	ARGGLEPVDY	RSV-I	IGHV3-74	IGHJ4	HB01-94	YR001
CV258D0_G2_10867360_TCTGCTTTAATTCTGT_RD35	E43a_M_313482_UID147082_RD38	1	ARGGLEPVDY	COVID-19	IGHV3-74	IGHJ4	ARGGLEPVDY	Ebola	IGHV3-74	IGHJ4	CV258	E43a
HB73-97_A1_10280021_TCCTGTGTCTTGTTAT_RD40	E43a_M_313482_UID147082_RD38	0.9	ARGGLEPFDY	Healthy	IGHV3-74	IGHJ4	ARGGLEPVDY	Ebola	IGHV3-74	IGHJ4	HB73-97	E43a
CV233D0_M_10119581_TAATCTAATCTTTTTT_RD23	E43a_M_313482_UID147082_RD38	1	ARGGLEPVDY	COVID-19	IGHV3-74	IGHJ4	ARGGLEPVDY	Ebola	IGHV3-74	IGHJ4	CV233	E43a
HB01-94_M_10415942_TACAATGTTTTATGTT_RD88	E43a_M_313482_UID147082_RD38	0.9	ARGGLEPFDY	Healthy	IGHV3-74	IGHJ4	ARGGLEPVDY	Ebola	IGHV3-74	IGHJ4	HB01-94	E43a
YR001D10_G2_10369683_TGCCGTTTTGTACGGT_RD98	E43a_M_313482_UID147082_RD38	1	ARGGLEPVDY	RSV-I	IGHV3-74	IGHJ4	ARGGLEPVDY	Ebola	IGHV3-74	IGHJ4	YR001	E43a
CV233D0_M_10119581_TAATCTAATCTTTTTT_RD23	CV258D0_G2_10867360_TCTGCTTTAATTCTGT_RD35	1	ARGGLEPVDY	COVID-19	IGHV3-74	IGHJ4	ARGGLEPVDY	COVID-19	IGHV3-74	IGHJ4	CV233	CV258
CV256D0_A2_10016784_TGTTTTTGTTTGTTCT_RD30	HB74-76_A1_10068993_TTTGATTTTGTTTATT_RD35	0.9	TRDYWGSLEY	COVID-19	IGHV3-74	IGHJ4	ARDYWGSLEY	Healthy	IGHV3-74	IGHJ4	CV256	HB74-76
HB73-97_A1_10280021_TCCTGTGTCTTGTTAT_RD40	EA003D0_G_10369594_TATGTTTGACTTAGTT_RD84	0.9	ARGGLEPFDY	Healthy	IGHV3-74	IGHJ4	TRGGLEPFDY	Healthy	IGHV3-74	IGHJ4	HB73-97	EA003
HB01-94_M_10415942_TACAATGTTTTATGTT_RD88	EA003D0_G_10369594_TATGTTTGACTTAGTT_RD84	0.9	ARGGLEPFDY	Healthy	IGHV3-74	IGHJ4	TRGGLEPFDY	Healthy	IGHV3-74	IGHJ4	HB01-94	EA003
EA003D0_G_10369594_TATGTTTGACTTAGTT_RD84	EA008D0_G2_10043903_TACCCTTTTCTTCTTT_RD48	0.9	TRGGLEPFDY	Healthy	IGHV3-74	IGHJ4	VRGGLEPFDY	Healthy	IGHV3-74	IGHJ4	EA003	EA008
HB73-97_A1_10280021_TCCTGTGTCTTGTTAT_RD40	EA008D0_G2_10043903_TACCCTTTTCTTCTTT_RD48	0.9	ARGGLEPFDY	Healthy	IGHV3-74	IGHJ4	VRGGLEPFDY	Healthy	IGHV3-74	IGHJ4	HB73-97	EA008
HB01-94_M_10415942_TACAATGTTTTATGTT_RD88	EA008D0_G2_10043903_TACCCTTTTCTTCTTT_RD48	0.9	ARGGLEPFDY	Healthy	IGHV3-74	IGHJ4	VRGGLEPFDY	Healthy	IGHV3-74	IGHJ4	HB01-94	EA008
CV293D0_A2_10047159_TATCATATCGTCTTGT_RD34	CV293FU_A1_10313763_TTGACTTGGTTTTGGT_RD15	0.9	VRDMFGSSEY	COVID-19	IGHV3-74	IGHJ4	VRDMFGSLEY	COVID-19Recovered	IGHV3-74	IGHJ4	CV293	CV293FU
HB75-51_A2_10006487_TCAATTTCGATTAGGT_RD114	CV247D22_G2_10029990_TCATATTCAGTACACT_RD77	0.9	ARDLSGGEDY	Healthy	IGHV3-74	IGHJ4	ARDLSGGDDY	COVID-19	IGHV3-74	IGHJ4	HB75-51	CV247
HB75-51_A2_10000408_TGCGTTACCGTGGTTT_RD167	CV247D22_G2_10029990_TCATATTCAGTACACT_RD77	0.9	ARDLSGGEDY	Healthy	IGHV3-74	IGHJ4	ARDLSGGDDY	COVID-19	IGHV3-74	IGHJ4	HB75-51	CV247
HB01-94_G2_10087318_TTGCGTAGCATTTTGT_RD32	CV225FU_A1_10002317_TGCTTTGTATTGTCCT_RD136	0.9	TRDFDYEGGY	Healthy	IGHV3-74	IGHJ4	TRDFDYESGY	COVID-19Recovered	IGHV3-74	IGHJ4	HB01-94	CV225FU
CV225FU_A1_10022444_TAGTTTCTTATAATTT_RD11	CV247D0_G2_10628551_TATATTTTCCTGCCAT_RD84	0.9	TRDFDSPWGY	COVID-19Recovered	IGHV3-74	IGHJ4	TRDFDSPDGY	COVID-19	IGHV3-74	IGHJ4	CV225FU	CV247
CV225FU_A1_10022444_TAGTTTCTTATAATTT_RD11	CV247D0_A1_10251712_TTGGTTCAAGTAGCCT_RD80	0.9	TRDFDSPWGY	COVID-19Recovered	IGHV3-74	IGHJ4	TRDFDSPSGY	COVID-19	IGHV3-74	IGHJ4	CV225FU	CV247
CV328D0_A1_11148371_TTTTTTTTGATTTGCT_RD58	CV247D0_A1_10251712_TTGGTTCAAGTAGCCT_RD80	0.9	TWDFDSPSGY	COVID-19	IGHV3-74	IGHJ4	TRDFDSPSGY	COVID-19	IGHV3-74	IGHJ4	CV328	CV247
CV247FU_G2_10153450_TATTTTTGTGTTCTGT_RD15	CV247D0_A1_10199808_TCTATTGCATTTGACT_RD82	0.9	TRDFDSSDGY	COVID-19Recovered	IGHV3-74	IGHJ4	TRDFDSPDGY	COVID-19	IGHV3-74	IGHJ4	CV247FU	CV247
CV225FU_A1_10022444_TAGTTTCTTATAATTT_RD11	CV247D0_A1_10199808_TCTATTGCATTTGACT_RD82	0.9	TRDFDSPWGY	COVID-19Recovered	IGHV3-74	IGHJ4	TRDFDSPDGY	COVID-19	IGHV3-74	IGHJ4	CV225FU	CV247
CV225FU_A1_10022444_TAGTTTCTTATAATTT_RD11	CV247D0_A1_10070352_TGATTTGTAATATGGT_RD37	0.9	TRDFDSPWGY	COVID-19Recovered	IGHV3-74	IGHJ4	TRDFDSPDGY	COVID-19	IGHV3-74	IGHJ4	CV225FU	CV247
CV225FU_A1_10022444_TAGTTTCTTATAATTT_RD11	CV247D0_A1_10019878_TTTCATGCTCTCGACT_RD38	0.9	TRDFDSPWGY	COVID-19Recovered	IGHV3-74	IGHJ4	TRDFDSPSGY	COVID-19	IGHV3-74	IGHJ4	CV225FU	CV247
CV328D0_A1_11148371_TTTTTTTTGATTTGCT_RD58	CV247D0_A1_10019878_TTTCATGCTCTCGACT_RD38	0.9	TWDFDSPSGY	COVID-19	IGHV3-74	IGHJ4	TRDFDSPSGY	COVID-19	IGHV3-74	IGHJ4	CV328	CV247
CV225FU_A1_10022444_TAGTTTCTTATAATTT_RD11	CV247D0_A1_10003129_TTAACTCATTTGTATT_RD18	0.9	TRDFDSPWGY	COVID-19Recovered	IGHV3-74	IGHJ4	TRDFDSPGGY	COVID-19	IGHV3-74	IGHJ4	CV225FU	CV247
CV225FU_A1_10022444_TAGTTTCTTATAATTT_RD11	CV247D0_A2_10040337_TAAAATTGCTTTATTT_RD32	0.9	TRDFDSPWGY	COVID-19Recovered	IGHV3-74	IGHJ4	TRDFDSPDGY	COVID-19	IGHV3-74	IGHJ4	CV225FU	CV247
CV225FU_A1_10022444_TAGTTTCTTATAATTT_RD11	CV247D0_G2_10511581_TTCGCTTTCATTTCTT_RD18	0.9	TRDFDSPWGY	COVID-19Recovered	IGHV3-74	IGHJ4	TRDFDSPGGY	COVID-19	IGHV3-74	IGHJ4	CV225FU	CV247
[truncated: 6,917 more rows]

## Sheet: cluster_all
Seq_ID	cluster	cluster_size	CDRH3	Specificity	Vgene	Jfamily	PatientID	SampleType	both	NumInClone	CloneGroup	SampleType2
EA008D10_M_10008497_TCTATTGATCTTCTCT_RD70	1	4	ASGY	RSV-I	IGHV3-23	IGHJ4	EA008	Repertoire	FALSE	13	>10	RSV-I
EA008D10_M_10122580_TTTTTTGACATGAATT_RD49	1	4	ASGY	RSV-I	IGHV3-23	IGHJ4	EA008	Repertoire	FALSE	3	3	RSV-I
EA008D10_M_10506325_TCACTTCGTCTTATCT_RD61	1	4	ASGY	RSV-I	IGHV3-23	IGHJ4	EA008	Repertoire	FALSE	2	2	RSV-I
EA003D0_A1_11782333_TTTTTTAAATTTTCGT_RD58	1	4	ASGY	Healthy	IGHV3-23	IGHJ4	EA003	Repertoire	FALSE	2	2	Healthy
EA003D0_G2_10783414_TTACTTGAGTTCTTTT_RD22	2	2	FTDLG	Healthy	IGHV3-15	IGHJ1	EA003	Repertoire	FALSE	4	4&5	Healthy
YR004D0_A1_10880080_TAAGTTGGTATCAAAT_RD15	2	2	FTDLG	Healthy	IGHV3-15	IGHJ1	YR004	Repertoire	FALSE	2	2	Healthy
YR001D10_M_10603837_TTGTTTGTACTTCTCT_RD44	3	2	TREDY	RSV-I	IGHV1-2	IGHJ4	YR001	Repertoire	FALSE	1	Unique	RSV-I
YR004D10_M_10060061_TCCGCTCGTTTACTCT_RD52	3	2	TREDY	RSV-I	IGHV1-2	IGHJ4	YR004	Repertoire	FALSE	5	4&5	RSV-I
CV256D0_A1_10130131_TGTGGTATGGTCTAGT_RD77	4	2	TTGGY	COVID-19	IGHV3-15	IGHJ4	CV256	Repertoire	FALSE	2	2	COVID-19
HB72-93_M_11002459_TAAAGTTATATTGATT_RD66	4	2	TTGGY	Healthy	IGHV3-15	IGHJ4	HB72-93	Repertoire	FALSE	1	Unique	Healthy
EA003D10_M_10226525_TCTAATATTATTACCT_RD28	5	2	TRWDY	RSV-I	IGHV3-15	IGHJ4	EA003	Repertoire	FALSE	1	Unique	RSV-I
YR008D10_M_10028241_TCTGTTAATTTTTTAT_RD21	5	2	TRWDY	RSV-I	IGHV3-15	IGHJ4	YR008	Repertoire	FALSE	1	Unique	RSV-I
EA024D0_A1_11039483_TCCGCTCTGATTCATT_RD70	6	2	TREGY	Healthy	IGHV3-49	IGHJ4	EA024	Repertoire	FALSE	1	Unique	Healthy
YR006D10_M_10657983_TAAATTCTGGTCGAAT_RD35	6	2	TREGY	RSV-U	IGHV3-49	IGHJ4	YR006	Repertoire	FALSE	1	Unique	RSV-U
YF193D0_A1_157248_UID137737_RD11	7	2	TVIDY	Healthy	IGHV3-49	IGHJ4	YF193	Repertoire	FALSE	9	6to9	Healthy
YF207D0_A1_231020_UID175477_RD11	7	2	TVIDY	Healthy	IGHV3-49	IGHJ4	YF207	Repertoire	FALSE	1	Unique	Healthy
CV239D0_G1_10124702_TGATCTTCCATGTTAT_RD90	8	2	ARDET	COVID-19	IGHV3-7	IGHJ4	CV239	Repertoire	FALSE	2	2	COVID-19
CV258D0_A2_10596949_TCAGGTATCTTATTGT_RD26	8	2	ARDET	COVID-19	IGHV3-7	IGHJ4	CV258	Repertoire	FALSE	2	2	COVID-19
CV247D9_M_10530578_TGATGTACCTTTTAAT_RD9	9	2	ARGDY	COVID-19	IGHV3-7	IGHJ4	CV247	Repertoire	FALSE	1	Unique	COVID-19
CV293D0_M_10645729_TGCATTAAATTCTGAT_RD147	9	2	ARGDY	COVID-19	IGHV3-7	IGHJ4	CV293	Repertoire	FALSE	1	Unique	COVID-19
YF199D0_A2_207814_UID164688_RD16	10	2	MSYST	Healthy	IGHV3-53	IGHJ5	YF199	Repertoire	FALSE	11	>10	Healthy
EB217_A2_567773_UID287884_RD40	10	2	MSYST	Ebola	IGHV3-53	IGHJ5	EB217	Repertoire	FALSE	1	Unique	Ebola
YF193D0_G1_222799_UID165683_RD26	11	2	GGRAG	Healthy	IGHV3-53	IGHJ5	YF193	Repertoire	FALSE	3	3	Healthy
YF207D0_G1_506444_UID165683_RD8	11	2	GGRAG	Healthy	IGHV3-53	IGHJ5	YF207	Repertoire	FALSE	1	Unique	Healthy
YR004D0_M_10027783_TTGGCTGACTTTAGAT_RD74	12	2	TTDPRN	Healthy	IGHV3-15	IGHJ1	YR004	Repertoire	FALSE	32	>10	Healthy
YR008D10_M_11390198_TTTTCTTGTCTGGCTT_RD25	12	2	TTDPRN	RSV-I	IGHV3-15	IGHJ1	YR008	Repertoire	FALSE	1	Unique	RSV-I
E70a_A1_219000_UID127063_RD72	13	2	TTDPRH	Ebola	IGHV3-15	IGHJ1	E70a	Repertoire	FALSE	1	Unique	Ebola
YR004D10_M_11807258_TCCTTTTGTCTGCTGT_RD93	13	2	TTDPRH	RSV-I	IGHV3-15	IGHJ1	YR004	Repertoire	FALSE	1	Unique	RSV-I
E70a_G2_231419_UID129753_RD123	14	2	TTDPRE	Ebola	IGHV3-15	IGHJ1	E70a	Repertoire	FALSE	1	Unique	Ebola
YR001D10_G2_10057545_TTTAATGCTATCTTAT_RD10	14	2	TTDPRE	RSV-I	IGHV3-15	IGHJ1	YR001	Repertoire	FALSE	1	Unique	RSV-I
CV223D0_G1_10249381_TAGACTTTAGTTTTAT_RD20	15	4	ARGFDL	COVID-19	IGHV4-59	IGHJ2	CV223	Repertoire	FALSE	1	Unique	COVID-19
CV225D2_A1_10981592_TTCGGTCTCTTATGTT_RD26	15	4	ARGFDL	COVID-19	IGHV4-59	IGHJ2	CV225	Repertoire	FALSE	1	Unique	COVID-19
CV247D9_G1_10339780_TTATTTCATATGTTTT_RD34	15	4	ARGFDL	COVID-19	IGHV4-59	IGHJ2	CV247	Repertoire	FALSE	1	Unique	COVID-19
CV247D9_A1_11067240_TTAGTTTGTATATTTT_RD52	15	4	ARGFDL	COVID-19	IGHV4-59	IGHJ2	CV247	Repertoire	FALSE	1	Unique	COVID-19
CV221D2_A1_10436084_TCGCCTGGCTTCGTTT_RD9	16	2	AKDGAI	COVID-19	IGHV3-23	IGHJ3	CV221	Repertoire	FALSE	1	Unique	COVID-19
E2A_G2_105115_UID104506_RD16	16	2	AKDGAI	Ebola	IGHV3-23	IGHJ3	E2A	Repertoire	FALSE	1	Unique	Ebola
YR003D0_A1_10113404_TTCCTTTCTATGGTCT_RD10	17	2	AGAFDI	Healthy	IGHV3-48	IGHJ3	YR003	Repertoire	FALSE	1	Unique	Healthy
CV247D0_A1_10478059_TCCGTTTTCTTGTCGT_RD30	17	2	AGAFDI	COVID-19	IGHV3-48	IGHJ3	CV247	Repertoire	FALSE	2	2	COVID-19
CV293D0_M_10345204_TTTTTTACTATTTTAT_RD17	18	2	TTVRTY	COVID-19	IGHV3-15	IGHJ4	CV293	Repertoire	FALSE	6	6to9	COVID-19
CV328D0_M_10460484_TTCTCTTGTATTAGGT_RD31	18	2	TTVRTY	COVID-19	IGHV3-15	IGHJ4	CV328	Repertoire	FALSE	1	Unique	COVID-19
CV227D0_G1_10389464_TGTCATTTATTACGGT_RD45	19	2	TSNPTY	COVID-19	IGHV3-15	IGHJ4	CV227	Repertoire	FALSE	1	Unique	COVID-19
CV247D0_M_10799831_TGTCTTCAGGTTCGTT_RD81	19	2	TSNPTY	COVID-19	IGHV3-15	IGHJ4	CV247	Repertoire	FALSE	1	Unique	COVID-19
YR004D0_M_11406717_TGTTTTAGCTTACTCT_RD19	20	2	TTDPRY	Healthy	IGHV3-15	IGHJ4	YR004	Repertoire	FALSE	11	>10	Healthy
EA024D10_G2_10557012_TCATCTAAATTTGGGT_RD89	20	2	TTDPRY	RSV-U	IGHV3-15	IGHJ4	EA024	Repertoire	FALSE	1	Unique	RSV-U
CV227D9_A1_10534436_TATCGTCGCGTCAATT_RD33	21	2	ATRHDY	COVID-19	IGHV3-48	IGHJ4	CV227	Repertoire	FALSE	1	Unique	COVID-19
HB01-94_M_10311329_TTTTCTGACATGCGCT_RD49	21	2	ATRHDY	Healthy	IGHV3-48	IGHJ4	HB01-94	Repertoire	FALSE	1	Unique	Healthy
HB73-97_G2_10838533_TTGGGTACCGTCAATT_RD24	22	2	ARRFDS	Healthy	IGHV3-48	IGHJ4	HB73-97	Repertoire	FALSE	1	Unique	Healthy
CV293D0_M_10035214_TTTCATTGTGTTCCTT_RD169	22	2	ARRFDS	COVID-19	IGHV3-48	IGHJ4	CV293	Repertoire	FALSE	4	4&5	COVID-19
CV226D0_M_10220788_TCGATTCGCGTCTACT_RD13	23	2	VRSIDY	COVID-19	IGHV3-7	IGHJ4	CV226	Repertoire	FALSE	1	Unique	COVID-19
EA024D10_M_10132533_TGGCTTCTGATCACAT_RD26	23	2	VRSIDY	RSV-U	IGHV3-7	IGHJ4	EA024	Repertoire	FALSE	4	4&5	RSV-U
CV247D22_M_11050868_TCACTTTTTGTTTTGT_RD11	24	2	ARDLDY	COVID-19	IGHV4-31	IGHJ4	CV247	Repertoire	FALSE	1	Unique	COVID-19
EA003D0_M_10154417_TTCCATGGGGTTCTTT_RD85	24	2	ARDLDY	Healthy	IGHV4-31	IGHJ4	EA003	Repertoire	FALSE	1	Unique	Healthy
HB73-97_G2_10058573_TTGTATTAAATCTGAT_RD30	25	2	VKNFDS	Healthy	IGHV4-34	IGHJ4	HB73-97	Repertoire	FALSE	2	2	Healthy
YR006D0_M_10072887_TAGAATTGTTTCTTGT_RD70	25	2	VKNFDS	Healthy	IGHV4-34	IGHJ4	YR006	Repertoire	FALSE	1	Unique	Healthy
CV221D0_G1_10621861_TAGGCTCACGTCTGAT_RD27	26	3	ARRGDY	COVID-19	IGHV4-39	IGHJ4	CV221	Repertoire	FALSE	2	2	COVID-19
YR008D0_M_11135145_TGTTTTGTCATTTGAT_RD47	26	3	ARRGDY	Healthy	IGHV4-39	IGHJ4	YR008	Repertoire	FALSE	1	Unique	Healthy
CV234D0_M_10453044_TAGTTTAATTTCTTTT_RD37	26	3	ARRGDY	COVID-19	IGHV4-39	IGHJ4	CV234	Repertoire	FALSE	3	3	COVID-19
CV247D22_G2_10081078_TTATGTCGAGTAGTCT_RD15	27	3	ARHPDY	COVID-19	IGHV4-39	IGHJ4	CV247	Repertoire	FALSE	3	3	COVID-19
CV226D0_M_10413575_TGGTTTCAAGTTTTTT_RD84	27	3	ARHPDY	COVID-19	IGHV4-39	IGHJ4	CV226	Repertoire	FALSE	1	Unique	COVID-19
HB73-97_M_10910203_TAAACTCCGCTTGCTT_RD83	27	3	ARHPDY	Healthy	IGHV4-39	IGHJ4	HB73-97	Repertoire	FALSE	1	Unique	Healthy
EA003D0_M_10127660_TAATCTAAAGTGCTAT_RD48	28	2	TRRGDY	Healthy	IGHV4-39	IGHJ4	EA003	Repertoire	FALSE	1	Unique	Healthy
YR002D10_M_12052892_TCACATCTGATTGAAT_RD19	28	2	TRRGDY	RSV-U	IGHV4-39	IGHJ4	YR002	Repertoire	FALSE	1	Unique	RSV-U
CV293D0_G3_10449465_TTTACTGCACTCAGCT_RD131	29	2	ARGLGY	COVID-19	IGHV4-39	IGHJ4	CV293	Repertoire	FALSE	2	2	COVID-19
EA005D10_M_10151222_TACAGTATGCTTTGTT_RD64	29	2	ARGLGY	RSV-I	IGHV4-39	IGHJ4	EA005	Repertoire	FALSE	1	Unique	RSV-I
CV221D0_A1_10152085_TTCAGTGTTATTACTT_RD51	30	14	ARGFDY	COVID-19	IGHV4-59	IGHJ4	CV221	Repertoire	TRUE	2	2	COVID-19
CV222D2_G1_10108565_TGCATTACTATCTTAT_RD57	30	14	ARGFDY	COVID-19	IGHV4-59	IGHJ4	CV222	Repertoire	TRUE	4	4&5	COVID-19
CV225D0_A1_10297708_TTTTTTCTTTTCCGTT_RD99	30	14	ARGFDY	COVID-19	IGHV4-59	IGHJ4	CV225	Repertoire	TRUE	4	4&5	COVID-19
CV223D0_G1_11499100_TGGTTTATGCTCGGAT_RD9	30	14	ARGFDY	COVID-19	IGHV4-59	IGHJ4	CV223	Repertoire	TRUE	1	Unique	COVID-19
CV225D0_A1_10035645_TATGATACCTTAGCTT_RD42	30	14	ARGFDY	COVID-19	IGHV4-59	IGHJ4	CV225	Repertoire	TRUE	61	>10	COVID-19
CV247D22_M_10105197_TAGTTTACTATCGGCT_RD76	30	14	ARGFDY	COVID-19	IGHV4-59	IGHJ4	CV247	Repertoire	TRUE	22	>10	COVID-19
CV226D2_A1_10503510_TTAAATCCTGTATTGT_RD65	30	14	ARGFDY	COVID-19	IGHV4-59	IGHJ4	CV226	Repertoire	TRUE	2	2	COVID-19
CV225D0_A1_10151478_TTCACTCCTGTTGGAT_RD29	30	14	ARGFDY	COVID-19	IGHV4-59	IGHJ4	CV225	Repertoire	TRUE	8	6to9	COVID-19
CV225D0_A1_10994351_TGACATATGCTTGAAT_RD52	30	14	ARGFDY	COVID-19	IGHV4-59	IGHJ4	CV225	Repertoire	TRUE	4	4&5	COVID-19
CV221D0_A1_11493303_TCATATTCTCTGTTAT_RD64	30	14	ARGFDY	COVID-19	IGHV4-59	IGHJ4	CV221	Repertoire	TRUE	5	4&5	COVID-19
CV227D9_G1_10100642_TAAGCTCGTGTGTTGT_RD34	30	14	ARGFDY	COVID-19	IGHV4-59	IGHJ4	CV227	Repertoire	TRUE	5	4&5	COVID-19
CV234D0_M_10002426_TTCTATTGTATAGTTT_RD24	30	14	ARGFDY	COVID-19	IGHV4-59	IGHJ4	CV234	Repertoire	TRUE	81	>10	COVID-19
CV221D0_G1_10134318_TCTGATGCTTTTTATT_RD24	30	14	ARGFDY	COVID-19	IGHV4-59	IGHJ4	CV221	Repertoire	TRUE	10	>10	COVID-19
CV234D0_A1_10338085_TGAGGTCATTTGTTGT_RD49	31	2	TTGSYL	COVID-19	IGHV3-15	IGHJ5	CV234	Repertoire	FALSE	4	4&5	COVID-19
CV226D2_A1_10093016_TTCTGTGAATTATGGT_RD87	31	2	TTGSYL	COVID-19	IGHV3-15	IGHJ5	CV226	Repertoire	FALSE	4	4&5	COVID-19
HB74-76_A1_11015275_TAAGTTTGAGTACTTT_RD75	32	2	TTGPDP	Healthy	IGHV3-15	IGHJ5	HB74-76	Repertoire	FALSE	1	Unique	Healthy
CV258D0_G1_10951851_TCACGTCGCATGCGCT_RD74	32	2	TTGPDP	COVID-19	IGHV3-15	IGHJ5	CV258	Repertoire	FALSE	1	Unique	COVID-19
CV226D0_A1_10218934_TTGCTTTTTATATTCT_RD72	33	5	TTGWAL	COVID-19	IGHV3-15	IGHJ5	CV226	Repertoire	FALSE	1	Unique	COVID-19
CV325D0_A1_10005093_TTAACTGTTATCTGTT_RD168	33	5	TTGWAL	COVID-19	IGHV3-15	IGHJ5	CV325	Repertoire	FALSE	177	>10	COVID-19
CV328D0_A1_11293162_TTACGTATCGTATGAT_RD91	33	5	TTGWAL	COVID-19	IGHV3-15	IGHJ5	CV328	Repertoire	FALSE	1	Unique	COVID-19
CV325D0_G1_10007969_TCGCTTAGTTTTGTGT_RD198	33	5	TTGWAL	COVID-19	IGHV3-15	IGHJ5	CV325	Repertoire	FALSE	21	>10	COVID-19
HB72-93_A1_10088840_TGCCATTAGTTTAAGT_RD8	33	5	TTGWAL	Healthy	IGHV3-15	IGHJ5	HB72-93	Repertoire	FALSE	2	2	Healthy
CV221D0_G1_11293755_TTTTTTGCTCTTAAGT_RD90	34	4	ARGFDP	COVID-19	IGHV4-59	IGHJ5	CV221	Repertoire	FALSE	3	3	COVID-19
CV221D2_G1_11279023_TTCGCTCTGTTAAACT_RD36	34	4	ARGFDP	COVID-19	IGHV4-59	IGHJ5	CV221	Repertoire	FALSE	1	Unique	COVID-19
CV225D0_G1_10670718_TTAATTGGTCTCGATT_RD16	34	4	ARGFDP	COVID-19	IGHV4-59	IGHJ5	CV225	Repertoire	FALSE	6	6to9	COVID-19
CV247D22_A1_10456875_TCTCGTACTTTGCAAT_RD81	34	4	ARGFDP	COVID-19	IGHV4-59	IGHJ5	CV247	Repertoire	FALSE	9	6to9	COVID-19
CV226D2_M_10032632_TACATTTAGTTCTATT_RD74	35	2	ARGVAH	COVID-19	IGHV4-61	IGHJ5	CV226	Repertoire	FALSE	1	Unique	COVID-19
EA024D10_M_10304386_TCTAATTTTCTCGGTT_RD52	35	2	ARGVAH	RSV-U	IGHV4-61	IGHJ5	EA024	Repertoire	FALSE	4	4&5	RSV-U
CV328D0_G2_10125129_TTGGTTACCTTTGTAT_RD30	36	3	GRAMDV	COVID-19	IGHV3-7	IGHJ6	CV328	Repertoire	FALSE	2	2	COVID-19
CV221D2_M_10704229_TTCAATTGTGTCTTTT_RD11	36	3	GRAMDV	COVID-19	IGHV3-7	IGHJ6	CV221	Repertoire	FALSE	2	2	COVID-19
EA024D0_G2_10542544_TCTTTTGCACTTTCAT_RD105	36	3	GRAMDV	Healthy	IGHV3-7	IGHJ6	EA024	Repertoire	FALSE	2	2	Healthy
HB72-93_G2_10013995_TCGATTGTTATTCTTT_RD33	37	2	GRDMDV	Healthy	IGHV3-7	IGHJ6	HB72-93	Repertoire	FALSE	1	Unique	Healthy
YR001D0_M_10754231_TAGCTTCTTATTTCCT_RD75	37	2	GRDMDV	Healthy	IGHV3-7	IGHJ6	YR001	Repertoire	FALSE	2	2	Healthy
HB01-94_M_10145061_TTTTGTGCGCTAACTT_RD79	38	2	ARGMDV	Healthy	IGHV3-7	IGHJ6	HB01-94	Repertoire	FALSE	1	Unique	Healthy
EA024D0_M_10004470_TTTAATCCAATCGCGT_RD9	38	2	ARGMDV	Healthy	IGHV3-7	IGHJ6	EA024	Repertoire	FALSE	6	6to9	Healthy
CV293D0_A1_10703385_TGGGGTATAGTCAGAT_RD170	39	2	VRDMDV	COVID-19	IGHV3-7	IGHJ6	CV293	Repertoire	FALSE	1	Unique	COVID-19
E15A_G2_167184_UID157757_RD37	39	2	VRDMDV	Ebola	IGHV3-7	IGHJ6	E15A	Repertoire	FALSE	1	Unique	Ebola
EA008D10_A2_10888495_TCCGCTGCGGTCTTAT_RD82	40	2	ARGWLLD	RSV-I	IGHV3-53	IGHJ1	EA008	Repertoire	FALSE	2	2	RSV-I
HB72-93_A1_10152403_TGCAATGCAATCTGTT_RD18	40	2	ARGWLLD	Healthy	IGHV3-53	IGHJ1	HB72-93	Repertoire	FALSE	5	4&5	Healthy
EA022D10_M_10135081_TTTTGTCGCTTGACTT_RD17	41	2	TVGHYGP	RSV-U	IGHV3-7	IGHJ1	EA022	Repertoire	FALSE	8	6to9	RSV-U
YR008D0_G2_10125841_TAATTTCTGCTGTGTT_RD14	41	2	TTGHYGP	Healthy	IGHV3-7	IGHJ1	YR008	Repertoire	FALSE	8	6to9	Healthy
CV256D0_A1_10582167_TCATCTCTGTTCGCCT_RD48	42	2	ARWYFDL	COVID-19	IGHV1-3	IGHJ2	CV256	Repertoire	FALSE	1	Unique	COVID-19
EA024D0_A1_10300443_TTTCCTCACCTTATCT_RD10	42	2	ARWYFDL	Healthy	IGHV1-3	IGHJ2	EA024	Repertoire	FALSE	7	6to9	Healthy
CV234D0_G1_10397363_TAATTTTCATTTACTT_RD64	43	2	ARGAFDI	COVID-19	IGHV1-18	IGHJ3	CV234	Repertoire	FALSE	1	Unique	COVID-19
YF207D0_M_600094_UID295635_RD16	43	2	ARGAFDI	Healthy	IGHV1-18	IGHJ3	YF207	Repertoire	FALSE	1	Unique	Healthy
EA008D10_M_10520599_TTCCATATTCTTAATT_RD17	44	2	AREAFDI	RSV-I	IGHV1-2	IGHJ3	EA008	Repertoire	FALSE	1	Unique	RSV-I
EA022D10_M_10266279_TCATTTTTTCTAAAGT_RD59	44	2	ARDAFDI	RSV-U	IGHV1-2	IGHJ3	EA022	Repertoire	FALSE	1	Unique	RSV-U
YR001D0_M_11439158_TATCATTAGGTTCTCT_RD38	45	4	STAAFDI	Healthy	IGHV3-15	IGHJ3	YR001	Repertoire	FALSE	2	2	Healthy
CV293D0_M_10003466_TTGATTTTCATTCAAT_RD103	45	4	STGAFDI	COVID-19	IGHV3-15	IGHJ3	CV293	Repertoire	FALSE	93	>10	COVID-19
CV293D0_M_10481022_TCTGTTATATTCTCAT_RD35	45	4	STAAFDI	COVID-19	IGHV3-15	IGHJ3	CV293	Repertoire	FALSE	5	4&5	COVID-19
CV293D0_M_10230496_TATTCTCCTATATTTT_RD60	45	4	STAAFDI	COVID-19	IGHV3-15	IGHJ3	CV293	Repertoire	FALSE	3	3	COVID-19
YR001D10_M_11909530_TGCTCTTAAGTAATAT_RD53	46	2	ARGDFDI	RSV-I	IGHV3-7	IGHJ3	YR001	Repertoire	FALSE	2	2	RSV-I
YR002D0_M_11381080_TGTATTAGATTTTTGT_RD12	46	2	ARADFDI	Healthy	IGHV3-7	IGHJ3	YR002	Repertoire	FALSE	3	3	Healthy
YR008D0_M_11833146_TTAGTTTTCGTTAAAT_RD80	47	2	AGRIFDI	Healthy	IGHV3-7	IGHJ3	YR008	Repertoire	FALSE	1	Unique	Healthy
YR001D0_M_10102438_TGTCATCTCTTGTGTT_RD82	47	2	AGRIFDI	Healthy	IGHV3-7	IGHJ3	YR001	Repertoire	FALSE	1	Unique	Healthy
EA005D0_M_11239114_TGTGCTGTCATGTATT_RD22	48	3	VREAFDI	Healthy	IGHV3-74	IGHJ3	EA005	Repertoire	FALSE	1	Unique	Healthy
EA014D0_M_10509964_TTCAATGTCTTCTTTT_RD88	48	3	VRGSFDI	Healthy	IGHV3-74	IGHJ3	EA014	Repertoire	FALSE	1	Unique	Healthy
CV227D9_M_10251725_TGACGTTAGGTTGAAT_RD16	48	3	VRGAFDI	COVID-19	IGHV3-74	IGHJ3	CV227	Repertoire	FALSE	7	6to9	COVID-19
YR003D10_G3_11016726_TTCTATGCTTTTTTTT_RD86	49	2	ARSGLDY	RSV-U	IGHV1-18	IGHJ4	YR003	Repertoire	FALSE	1	Unique	RSV-U
EA008D0_A1_10128335_TAGATTTTTGTTTTTT_RD82	49	2	ARNGLDY	Healthy	IGHV1-18	IGHJ4	EA008	Repertoire	FALSE	8	6to9	Healthy
CV226D2_A1_10000377_TTAGCTTTGATATTCT_RD63	50	4	ARGNFDY	COVID-19	IGHV1-2	IGHJ4	CV226	Repertoire	FALSE	8	6to9	COVID-19
YR002D10_M_10118102_TTTTCTAGCTTTGGCT_RD26	50	4	ARGEFDY	RSV-U	IGHV1-2	IGHJ4	YR002	Repertoire	FALSE	1	Unique	RSV-U
YR002D10_M_11638855_TTGGTTGCTTTGATCT_RD35	50	4	ARGVFDY	RSV-U	IGHV1-2	IGHJ4	YR002	Repertoire	FALSE	1	Unique	RSV-U
YR003D10_M_10545338_TATTCTTTACTCGGCT_RD21	50	4	ARGELDY	RSV-U	IGHV1-2	IGHJ4	YR003	Repertoire	FALSE	1	Unique	RSV-U
EA014D10_M_10253404_TCAAGTGACTTTTTTT_RD66	51	3	ARERGDY	RSV-U	IGHV1-2	IGHJ4	EA014	Repertoire	FALSE	1	Unique	RSV-U
EA024D10_M_10141774_TGTGCTTATTTTTGGT_RD34	51	3	AREPGDY	RSV-U	IGHV1-2	IGHJ4	EA024	Repertoire	FALSE	1	Unique	RSV-U
CV328D0_A2_10378627_TGTCCTGGTCTTATGT_RD100	51	3	ARREGDY	COVID-19	IGHV1-2	IGHJ4	CV328	Repertoire	FALSE	2	2	COVID-19
CV226D0_G1_10134624_TCTTGTAGGATTGCTT_RD65	52	2	VTDRWDD	COVID-19	IGHV1-24	IGHJ4	CV226	Repertoire	FALSE	4	4&5	COVID-19
HB73-97_G1_10016806_TCATATAAGATCTTGT_RD73	52	2	VTDRWDD	Healthy	IGHV1-24	IGHJ4	HB73-97	Repertoire	FALSE	5	4&5	Healthy
CV221D0_G3_10882063_TGGAGTTGGTTATCTT_RD23	53	2	AREDLGY	COVID-19	IGHV1-3	IGHJ4	CV221	Repertoire	FALSE	1	Unique	COVID-19
CV256D0_M_10080631_TCAAATAATTTATGCT_RD11	53	2	AREDGGY	COVID-19	IGHV1-3	IGHJ4	CV256	Repertoire	FALSE	2	2	COVID-19
CV233D0_A2_10024055_TGTATTAAGGTACCTT_RD47	54	2	AAHYGDY	COVID-19	IGHV1-69-2	IGHJ4	CV233	Repertoire	FALSE	6	6to9	COVID-19
CV234D2_A1_10227765_TAAGCTGTATTTCAGT_RD25	54	2	AAHYGDY	COVID-19	IGHV1-69-2	IGHJ4	CV234	Repertoire	FALSE	1	Unique	COVID-19
YR008D0_M_11248995_TGCAGTTCTATCCATT_RD22	55	5	ARGSGDY	Healthy	IGHV1-8	IGHJ4	YR008	Repertoire	FALSE	1	Unique	Healthy
E46a_A1_287404_UID141739_RD44	55	5	ARGPLDY	Ebola	IGHV1-8	IGHJ4	E46a	Repertoire	FALSE	1	Unique	Ebola
E46a_A1_375571_UID159760_RD48	55	5	ARGALDY	Ebola	IGHV1-8	IGHJ4	E46a	Repertoire	FALSE	1	Unique	Ebola
YR003D10_A1_11230381_TTTCTTCTTTTAATCT_RD40	55	5	ARGEGDY	RSV-U	IGHV1-8	IGHJ4	YR003	Repertoire	FALSE	1	Unique	RSV-U
HB01-94_M_10694139_TGAATTCCTGTTTTTT_RD19	55	5	ARGSLDY	Healthy	IGHV1-8	IGHJ4	HB01-94	Repertoire	FALSE	1	Unique	Healthy
EA024D0_A1_10092226_TCTTCTCTCGTCTGCT_RD20	56	2	AHTSWLF	Healthy	IGHV2-5	IGHJ4	EA024	Repertoire	FALSE	2	2	Healthy
CV239D0_G2_10456800_TTAAGTACGGTAGTAT_RD19	56	2	AHTSWLF	COVID-19	IGHV2-5	IGHJ4	CV239	Repertoire	FALSE	2	2	COVID-19
CV227D0_M_10065059_TCCAGTCTTTTACAAT_RD15	57	4	TTARIGY	COVID-19	IGHV3-15	IGHJ4	CV227	Repertoire	FALSE	11	>10	COVID-19
CV227D0_M_10162189_TCCACTCGTTTCCTTT_RD34	57	4	TTARVGY	COVID-19	IGHV3-15	IGHJ4	CV227	Repertoire	FALSE	9	6to9	COVID-19
YF193D0_M_331122_UID218276_RD9	57	4	TTARVGY	Healthy	IGHV3-15	IGHJ4	YF193	Repertoire	FALSE	1	Unique	Healthy
CV227D0_A1_10601930_TGTGATAGCTTGTCTT_RD16	57	4	TTARIGY	COVID-19	IGHV3-15	IGHJ4	CV227	Repertoire	FALSE	1	Unique	COVID-19
HB72-93_M_10440359_TCAACTACTATATAGT_RD69	58	2	TTGILDY	Healthy	IGHV3-15	IGHJ4	HB72-93	Repertoire	FALSE	1	Unique	Healthy
CV227D0_G1_10234665_TTATTTTACATTATAT_RD100	58	2	TTGWLDY	COVID-19	IGHV3-15	IGHJ4	CV227	Repertoire	FALSE	1	Unique	COVID-19
YR008D10_A1_10072850_TGATTTATTCTGTTCT_RD14	59	2	TTDSGYF	RSV-I	IGHV3-15	IGHJ4	YR008	Repertoire	FALSE	4	4&5	RSV-I
CV247D0_A1_11201346_TTGGATGTTTTCTCGT_RD43	59	2	TTESGYF	COVID-19	IGHV3-15	IGHJ4	CV247	Repertoire	FALSE	1	Unique	COVID-19
YR008D10_A1_10310311_TGACTTACTCTATTGT_RD21	60	2	TTDSGYY	RSV-I	IGHV3-15	IGHJ4	YR008	Repertoire	FALSE	1	Unique	RSV-I
CV328D0_G1_11130223_TTTCGTCGAATGCGCT_RD50	60	2	TTRSGYY	COVID-19	IGHV3-15	IGHJ4	CV328	Repertoire	FALSE	2	2	COVID-19
CV258D0_A1_10756912_TTATTTTGTATTACCT_RD65	61	2	RTSGGSH	COVID-19	IGHV3-15	IGHJ4	CV258	Repertoire	FALSE	2	2	COVID-19
E2B_A2_142737_UID137214_RD33	61	2	ATSGGSH	Ebola	IGHV3-15	IGHJ4	E2B	Repertoire	FALSE	2	2	Ebola
CV328D0_A2_10148178_TGCCGTCATTTTGTGT_RD103	62	2	ATFSRGY	COVID-19	IGHV3-15	IGHJ4	CV328	Repertoire	FALSE	3	3	COVID-19
E43a_M_147584_UID111126_RD137	62	2	ATFSQGY	Ebola	IGHV3-15	IGHJ4	E43a	Repertoire	FALSE	2	2	Ebola
E43a_M_217201_UID126688_RD140	63	2	TGRGFDY	Ebola	IGHV3-15	IGHJ4	E43a	Repertoire	FALSE	1	Unique	Ebola
EA003D0_M_11208099_TAGGTTGGTTTTGAAT_RD36	63	2	TPRGFDY	Healthy	IGHV3-15	IGHJ4	EA003	Repertoire	FALSE	1	Unique	Healthy
HB01-94_M_10239931_TTTGTTTTGATGATTT_RD33	64	2	AKDPGDP	Healthy	IGHV3-23	IGHJ4	HB01-94	Repertoire	FALSE	1	Unique	Healthy
CV256D0_M_10113110_TTTTTTCCATTAAATT_RD80	64	2	AKDPGDY	COVID-19	IGHV3-23	IGHJ4	CV256	Repertoire	FALSE	4	4&5	COVID-19
YR004D10_M_10006097_TATTTTAGTATCTTTT_RD38	65	2	AKDLGDI	RSV-I	IGHV3-23	IGHJ4	YR004	Repertoire	FALSE	3	3	RSV-I
YR002D10_M_11692602_TTTCGTTGTATTACGT_RD73	65	2	AKDLGEI	RSV-U	IGHV3-23	IGHJ4	YR002	Repertoire	FALSE	1	Unique	RSV-U
YR001D0_M_10320362_TACAGTAAATTGCATT_RD48	66	2	AKENLVS	Healthy	IGHV3-23	IGHJ4	YR001	Repertoire	FALSE	3	3	Healthy
EA022D10_M_11318969_TTTCCTATTGTGCGGT_RD39	66	2	AKENLVN	RSV-U	IGHV3-23	IGHJ4	EA022	Repertoire	FALSE	1	Unique	RSV-U
EA024D0_A1_10136159_TGGCATGATTTTGGGT_RD102	67	2	SKGVFDD	Healthy	IGHV3-23	IGHJ4	EA024	Repertoire	FALSE	2	2	Healthy
CV256D0_A1_10368422_TTTTTTGTTGTTTACT_RD9	67	2	SKGVWDD	COVID-19	IGHV3-23	IGHJ4	CV256	Repertoire	FALSE	1	Unique	COVID-19
EA008D10_M_10146256_TCTTTTCGTCTTACTT_RD91	68	2	AKDGPDY	RSV-I	IGHV3-30	IGHJ4	EA008	Repertoire	FALSE	1	Unique	RSV-I
YR004D10_M_10059597_TCTGATGAGATATATT_RD83	68	2	AKDYPDY	RSV-I	IGHV3-30	IGHJ4	YR004	Repertoire	FALSE	1	Unique	RSV-I
E2A_G1_139273_UID134229_RD25	69	2	AKGYGDY	Ebola	IGHV3-30	IGHJ4	E2A	Repertoire	FALSE	1	Unique	Ebola
CV328D0_M_10073486_TCCAATTTTTTCAGTT_RD127	69	2	AKGTGDY	COVID-19	IGHV3-30	IGHJ4	CV328	Repertoire	FALSE	5	4&5	COVID-19
CV233D0_G1_10279906_TTACGTATGGTTATTT_RD23	70	3	ARGGGDY	COVID-19	IGHV3-48	IGHJ4	CV233	Repertoire	FALSE	3	3	COVID-19
CV234D2_G1_10214965_TAAGCTCACTTCACGT_RD69	70	3	ARGGGDY	COVID-19	IGHV3-48	IGHJ4	CV234	Repertoire	FALSE	2	2	COVID-19
CV234D2_G1_10342204_TCTTTTTTTATTGGCT_RD116	70	3	AGGGGDY	COVID-19	IGHV3-48	IGHJ4	CV234	Repertoire	FALSE	2	2	COVID-19
CV258D0_M_10409036_TCGGGTGGAGTGCGAT_RD40	71	3	ARGPLDY	COVID-19	IGHV3-48	IGHJ4	CV258	Repertoire	FALSE	1	Unique	COVID-19
EA005D0_A1_10229525_TGGAATAACATGACTT_RD22	71	3	AREPLDY	Healthy	IGHV3-48	IGHJ4	EA005	Repertoire	FALSE	6	6to9	Healthy
CV226D0_M_10455232_TGAAATACGGTTCAGT_RD90	71	3	AREPLDY	COVID-19	IGHV3-48	IGHJ4	CV226	Repertoire	FALSE	1	Unique	COVID-19
CV247D0_A1_10016004_TAAAGTGAAGTACAGT_RD70	72	2	ARDVVDY	COVID-19	IGHV3-48	IGHJ4	CV247	Repertoire	FALSE	3	3	COVID-19
EA008D0_M_10271067_TAAACTCTTCTGTTCT_RD13	72	2	ARDVIDY	Healthy	IGHV3-48	IGHJ4	EA008	Repertoire	FALSE	1	Unique	Healthy
CV221D2_A1_10451510_TTACATGACCTCGGTT_RD13	73	10	ARDPVDY	COVID-19	IGHV3-7	IGHJ4	CV221	Repertoire	FALSE	3	3	COVID-19
CV221D2_A2_10002837_TTTGCTTCAGTGACAT_RD58	73	10	ARDPVDY	COVID-19	IGHV3-7	IGHJ4	CV221	Repertoire	FALSE	1	Unique	COVID-19
CV221D2_A2_10299524_TAATCTGCGGTACGGT_RD101	73	10	ARDPVDY	COVID-19	IGHV3-7	IGHJ4	CV221	Repertoire	FALSE	5	4&5	COVID-19
YR001D10_M_10082923_TTTGGTCAACTATTAT_RD34	73	10	ARDPFDY	RSV-I	IGHV3-7	IGHJ4	YR001	Repertoire	FALSE	1	Unique	RSV-I
CV225D0_A1_11062598_TGTCCTCTTGTAATTT_RD30	73	10	ARGPLDY	COVID-19	IGHV3-7	IGHJ4	CV225	Repertoire	FALSE	1	Unique	COVID-19
YR002D10_A2_11993103_TGGTATTCTATGTCTT_RD77	73	10	VRDPFDY	RSV-U	IGHV3-7	IGHJ4	YR002	Repertoire	FALSE	2	2	RSV-U
YR008D10_M_10034097_TTGCGTTATGTAGCAT_RD85	73	10	ARDPFDS	RSV-I	IGHV3-7	IGHJ4	YR008	Repertoire	FALSE	3	3	RSV-I
E50B_A1_105252_UID104619_RD38	73	10	ARDPFDA	Ebola	IGHV3-7	IGHJ4	E50B	Repertoire	FALSE	1	Unique	Ebola
CV221D2_A2_10601989_TCGCTTGCGTTCTGTT_RD37	73	10	ARDPLDY	COVID-19	IGHV3-7	IGHJ4	CV221	Repertoire	FALSE	3	3	COVID-19
CV221D0_G2_11298012_TGCATTTAGTTCTCTT_RD18	73	10	ARDWFDY	COVID-19	IGHV3-7	IGHJ4	CV221	Repertoire	FALSE	1	Unique	COVID-19
CV234D0_G1_10448013_TATAATGGTTTTGTTT_RD43	74	8	ARGKVDY	COVID-19	IGHV3-7	IGHJ4	CV234	Repertoire	FALSE	5	4&5	COVID-19
YR004D0_A1_11756077_TGCACTCTGCTTGAAT_RD88	74	8	GRGKIDY	Healthy	IGHV3-7	IGHJ4	YR004	Repertoire	FALSE	7	6to9	Healthy
EB216_M_191670_UID156767_RD8	74	8	ARARIDY	Ebola	IGHV3-7	IGHJ4	EB216	Repertoire	FALSE	1	Unique	Ebola
CV328D0_A1_11093226_TTCAATTGGATTTAGT_RD41	74	8	ARGRIDY	COVID-19	IGHV3-7	IGHJ4	CV328	Repertoire	FALSE	2	2	COVID-19
CV226D2_G2_10372615_TAGAATTTTTTTAGTT_RD54	74	8	ARGKIDY	COVID-19	IGHV3-7	IGHJ4	CV226	Repertoire	FALSE	1	Unique	COVID-19
E15B_A1_128683_UID125030_RD18	74	8	ARGEVDY	Ebola	IGHV3-7	IGHJ4	E15B	Repertoire	FALSE	3	3	Ebola
CV226D0_G1_10876525_TCTATTCTCTTTTTTT_RD75	74	8	VRARIDY	COVID-19	IGHV3-7	IGHJ4	CV226	Repertoire	FALSE	1	Unique	COVID-19
CV293D0_M_10367766_TACTCTCATTTTTCTT_RD119	74	8	ARGRYDY	COVID-19	IGHV3-7	IGHJ4	CV293	Repertoire	FALSE	1	Unique	COVID-19
CV225D0_G1_10452324_TGTGCTTTTGTGAACT_RD43	75	4	ARDLTDY	COVID-19	IGHV3-7	IGHJ4	CV225	Repertoire	FALSE	2	2	COVID-19
CV225D0_G1_11139596_TCTTCTATTTTGACTT_RD14	75	4	ARDLTDY	COVID-19	IGHV3-7	IGHJ4	CV225	Repertoire	FALSE	3	3	COVID-19
CV225D0_G1_10390462_TACAATTTTTTAGGTT_RD42	75	4	ARDLTDY	COVID-19	IGHV3-7	IGHJ4	CV225	Repertoire	FALSE	8	6to9	COVID-19
CV221D0_M_10443315_TGGCTTCCTTTTCCGT_RD82	75	4	ARDLKDY	COVID-19	IGHV3-7	IGHJ4	CV221	Repertoire	FALSE	1	Unique	COVID-19
CV225D0_G1_11444533_TGATCTTTATTCCGCT_RD62	76	2	ARDVIDY	COVID-19	IGHV3-7	IGHJ4	CV225	Repertoire	FALSE	2	2	COVID-19
CV258D0_G2_10013425_TATACTCGCGTAGGGT_RD60	76	2	ARDGIDY	COVID-19	IGHV3-7	IGHJ4	CV258	Repertoire	FALSE	12	>10	COVID-19
CV223D0_G_11506208_TATGGTGATATTACTT_RD100	77	2	ARHPFDF	COVID-19	IGHV3-7	IGHJ4	CV223	Repertoire	FALSE	1	Unique	COVID-19
YR001D10_M_12053065_TACTTTCATATCTCTT_RD82	77	2	ARGPFDF	RSV-I	IGHV3-7	IGHJ4	YR001	Repertoire	FALSE	1	Unique	RSV-I
HB72-93_A1_10047522_TATCATTCACTATACT_RD61	78	2	LRDYRGY	Healthy	IGHV3-7	IGHJ4	HB72-93	Repertoire	FALSE	3	3	Healthy
YR002D10_M_11314919_TCCACTTTTGTTTGTT_RD35	78	2	LRDYQGY	RSV-U	IGHV3-7	IGHJ4	YR002	Repertoire	FALSE	1	Unique	RSV-U
YR004D0_M_10320673_TAGTTTTCAATCATTT_RD78	79	2	ATDVGAD	Healthy	IGHV3-7	IGHJ4	YR004	Repertoire	FALSE	1	Unique	Healthy
HB73-97_M_10068582_TTCATTTCTTTCTTTT_RD24	79	2	ATDVGGD	Healthy	IGHV3-7	IGHJ4	HB73-97	Repertoire	FALSE	2	2	Healthy
YR008D0_M_11994881_TCAATTTGCATCGTGT_RD87	80	2	TTRRGDY	Healthy	IGHV3-7	IGHJ4	YR008	Repertoire	FALSE	4	4&5	Healthy
CV234D0_M_11049706_TGTAATCTTGTAAAAT_RD35	80	2	ATRRGDY	COVID-19	IGHV3-7	IGHJ4	CV234	Repertoire	FALSE	1	Unique	COVID-19
EA022D10_A2_10104780_TCGCTTCTTCTGAGTT_RD49	81	5	TYGHYGS	RSV-U	IGHV3-7	IGHJ4	EA022	Repertoire	FALSE	3	3	RSV-U
EB215_A1_145058_UID130632_RD15	81	5	TRGHYGG	Ebola	IGHV3-7	IGHJ4	EB215	Repertoire	FALSE	5	4&5	Ebola
E50B_A1_113441_UID111795_RD28	81	5	TRGHYGS	Ebola	IGHV3-7	IGHJ4	E50B	Repertoire	FALSE	2	2	Ebola
EA022D10_A1_10250026_TATAGTTTAATGTCTT_RD39	81	5	TTGHYGS	RSV-U	IGHV3-7	IGHJ4	EA022	Repertoire	FALSE	10	>10	RSV-U
E50B_A1_144310_UID138583_RD32	81	5	TRGHYGN	Ebola	IGHV3-7	IGHJ4	E50B	Repertoire	FALSE	1	Unique	Ebola
E2B_A2_177103_UID165954_RD20	82	2	ATSGGGH	Ebola	IGHV3-7	IGHJ4	E2B	Repertoire	FALSE	1	Unique	Ebola
YR001D10_A2_10462957_TGTTCTCATGTAAACT_RD12	82	2	ATSGGGN	RSV-I	IGHV3-7	IGHJ4	YR001	Repertoire	FALSE	1	Unique	RSV-I
E82B_G1_132888_UID128670_RD12	83	2	TRDFIGY	Ebola	IGHV3-7	IGHJ4	E82B	Repertoire	FALSE	1	Unique	Ebola
YR002D0_M_11417099_TCACTTCTTTTTTTCT_RD75	83	2	LRDFIGY	Healthy	IGHV3-7	IGHJ4	YR002	Repertoire	FALSE	1	Unique	Healthy
YR004D0_M_10103254_TAGCCTCACTTATATT_RD8	84	2	ARDEGTY	Healthy	IGHV3-7	IGHJ4	YR004	Repertoire	FALSE	4	4&5	Healthy
E75a_M_160769_UID114075_RD40	84	2	ARDSGTY	Ebola	IGHV3-7	IGHJ4	E75a	Repertoire	FALSE	2	2	Ebola
HB75-51_A1_10010106_TTTATTCTAATTCCGT_RD219	85	3	ARGSGDY	Healthy	IGHV3-72	IGHJ4	HB75-51	Repertoire	FALSE	10	>10	Healthy
HB75-51_A1_10063277_TCTTGTTACTTTTTAT_RD20	85	3	ARGSGDY	Healthy	IGHV3-72	IGHJ4	HB75-51	Repertoire	FALSE	1	Unique	Healthy
CV239D0_M_10412189_TCCGGTTATTTCGGGT_RD72	85	3	ARGAGDY	COVID-19	IGHV3-72	IGHJ4	CV239	Repertoire	FALSE	1	Unique	COVID-19
CV225D2_A1_10411425_TAGTATTGACTGATAT_RD23	86	2	ATAMVGY	COVID-19	IGHV3-74	IGHJ4	CV225	Repertoire	FALSE	3	3	COVID-19
CV222D0_G1_10251188_TTAAATGCTGTTATTT_RD62	86	2	ATAMVGF	COVID-19	IGHV3-74	IGHJ4	CV222	Repertoire	FALSE	1	Unique	COVID-19
CV221D0_A1_10180192_TTTTATTCAATAACTT_RD72	87	4	TRGLGDY	COVID-19	IGHV3-74	IGHJ4	CV221	Repertoire	FALSE	7	6to9	COVID-19
CV247D0_M_10008731_TTACTTTTGGTTCAAT_RD35	87	4	VRGLGDY	COVID-19	IGHV3-74	IGHJ4	CV247	Repertoire	FALSE	5	4&5	COVID-19
CV247D22_M_10662977_TATTGTGCAGTTGCGT_RD10	87	4	LRGLGDY	COVID-19	IGHV3-74	IGHJ4	CV247	Repertoire	FALSE	1	Unique	COVID-19
EA014D0_M_10140754_TACGTTAAAATTATAT_RD14	87	4	VRGLGDF	Healthy	IGHV3-74	IGHJ4	EA014	Repertoire	FALSE	3	3	Healthy
YR004D0_M_11462581_TGTCGTCCGATAGCTT_RD70	88	2	ARSYRDY	Healthy	IGHV3-74	IGHJ4	YR004	Repertoire	FALSE	6	6to9	Healthy
CV247D22_M_11321769_TCAATTCTGTTTAATT_RD72	88	2	ARGYRDY	COVID-19	IGHV3-74	IGHJ4	CV247	Repertoire	FALSE	1	Unique	COVID-19
CV247D0_M_10169046_TAAGTTTTGCTTAGTT_RD43	89	2	ARDNPDY	COVID-19	IGHV3-74	IGHJ4	CV247	Repertoire	FALSE	2	2	COVID-19
EA008D10_G1_10116975_TAACTTCAGGTTTTAT_RD53	89	2	ARDPPDY	RSV-I	IGHV3-74	IGHJ4	EA008	Repertoire	FALSE	5	4&5	RSV-I
HB74-76_M_10146222_TTCACTTCATTCTGCT_RD17	90	2	CILPPGY	Healthy	IGHV3-74	IGHJ4	HB74-76	Repertoire	FALSE	2	2	Healthy
E82A_A1_104492_UID103960_RD21	90	2	AILPPGY	Ebola	IGHV3-74	IGHJ4	E82A	Repertoire	FALSE	1	Unique	Ebola
CV221D2_M_10141198_TCTGATCCTGTTAATT_RD27	91	3	ARSYFDY	COVID-19	IGHV4-34	IGHJ4	CV221	Repertoire	FALSE	1	Unique	COVID-19
CV234D0_M_10252444_TCCAATTCGTTCTGCT_RD33	91	3	ARSLFDY	COVID-19	IGHV4-34	IGHJ4	CV234	Repertoire	FALSE	3	3	COVID-19
YR008D0_M_10032709_TCTAGTCAGATTACGT_RD9	91	3	ARSLFDY	Healthy	IGHV4-34	IGHJ4	YR008	Repertoire	FALSE	1	Unique	Healthy
CV234D0_G1_10091085_TCTTATTATATTCGAT_RD16	92	20	ARGAPGY	COVID-19	IGHV4-34	IGHJ4	CV234	Repertoire	FALSE	14	>10	COVID-19
CV247D9_M_10432478_TTCATTTACCTGAAAT_RD38	92	20	ARGVPGY	COVID-19	IGHV4-34	IGHJ4	CV247	Repertoire	FALSE	1	Unique	COVID-19
EA005D10_G1_10189050_TTACGTTTTGTGTTTT_RD16	92	20	ARGAPGY	RSV-I	IGHV4-34	IGHJ4	EA005	Repertoire	FALSE	3	3	RSV-I
CV325D0_G1_10535200_TTAAGTCGTATTGTAT_RD24	92	20	ARGAPGY	COVID-19	IGHV4-34	IGHJ4	CV325	Repertoire	FALSE	2	2	COVID-19
CV239D0_M_10527132_TTACGTGCCGTACCTT_RD29	92	20	ARGAPGY	COVID-19	IGHV4-34	IGHJ4	CV239	Repertoire	FALSE	2	2	COVID-19
CV225D0_M_11503240_TTCGGTACCTTTGTCT_RD69	92	20	ARGAPGH	COVID-19	IGHV4-34	IGHJ4	CV225	Repertoire	FALSE	5	4&5	COVID-19
CV325D0_M_10026212_TCTATTGTTTTCGTTT_RD87	92	20	ARGAPGD	COVID-19	IGHV4-34	IGHJ4	CV325	Repertoire	FALSE	1	Unique	COVID-19
CV325D0_M_10009304_TTATCTGTTGTGCGAT_RD15	92	20	ARGVPGY	COVID-19	IGHV4-34	IGHJ4	CV325	Repertoire	FALSE	7	6to9	COVID-19
CV247D0_A1_10254936_TTGGTTGATCTCGCGT_RD72	92	20	ARGTPGY	COVID-19	IGHV4-34	IGHJ4	CV247	Repertoire	FALSE	48	>10	COVID-19
CV258D0_M_10527197_TTCTTTCAACTAGGCT_RD29	92	20	ARGSPGY	COVID-19	IGHV4-34	IGHJ4	CV258	Repertoire	FALSE	1	Unique	COVID-19
CV328D0_M_10449340_TTATTTCTCATTTCGT_RD76	92	20	ARGSPGY	COVID-19	IGHV4-34	IGHJ4	CV328	Repertoire	FALSE	2	2	COVID-19
YR008D10_G1_10690774_TCGACTTACATTCTTT_RD45	92	20	ARGVPGY	RSV-I	IGHV4-34	IGHJ4	YR008	Repertoire	FALSE	3	3	RSV-I
CV247D2_M_10114331_TTCGTTCTTCTTTTTT_RD45	92	20	ARGTPGY	COVID-19	IGHV4-34	IGHJ4	CV247	Repertoire	FALSE	4	4&5	COVID-19
CV247D9_M_10547307_TTAATTACATTCACTT_RD69	92	20	ARGVPGY	COVID-19	IGHV4-34	IGHJ4	CV247	Repertoire	FALSE	3	3	COVID-19
CV247D2_G2_10772829_TGATGTCACCTTCTTT_RD73	92	20	ARGVPGY	COVID-19	IGHV4-34	IGHJ4	CV247	Repertoire	FALSE	8	6to9	COVID-19
YR008D10_G2_11851575_TACGCTAGCATTTACT_RD41	92	20	ARGAPGS	RSV-I	IGHV4-34	IGHJ4	YR008	Repertoire	FALSE	1	Unique	RSV-I
CV325D0_M_10002407_TTACTTTTGTTATTGT_RD91	92	20	ARGAPGY	COVID-19	IGHV4-34	IGHJ4	CV325	Repertoire	FALSE	10	>10	COVID-19
CV247D0_M_10295062_TAGCTTACATTATATT_RD30	92	20	ARGAPGY	COVID-19	IGHV4-34	IGHJ4	CV247	Repertoire	FALSE	10	>10	COVID-19
CV325D0_M_10004243_TGATGTTTGGTCTGAT_RD84	92	20	ARGVPGY	COVID-19	IGHV4-34	IGHJ4	CV325	Repertoire	FALSE	16	>10	COVID-19
CV247D9_G1_11022182_TGAAATCACCTGGCAT_RD109	92	20	ARGAPGY	COVID-19	IGHV4-34	IGHJ4	CV247	Repertoire	FALSE	1	Unique	COVID-19
CV258D0_A1_10094557_TGGTGTCCAGTAAAGT_RD63	93	4	ASARWDY	COVID-19	IGHV4-34	IGHJ4	CV258	Repertoire	FALSE	5	4&5	COVID-19
CV258D0_A2_10130406_TATACTATTCTAGGCT_RD86	93	4	ASARYDY	COVID-19	IGHV4-34	IGHJ4	CV258	Repertoire	FALSE	3	3	COVID-19
HB09-89_M_10534998_TCTTCTGTCTTGCTTT_RD35	93	4	ASARFDY	Healthy	IGHV4-34	IGHJ4	HB09-89	Repertoire	FALSE	1	Unique	Healthy
HB09-89_M_10164389_TTGCTTTGTGTTATGT_RD57	93	4	ASARWDY	Healthy	IGHV4-34	IGHJ4	HB09-89	Repertoire	FALSE	1	Unique	Healthy
CV325D0_M_10017496_TCATATTTGGTTACAT_RD120	94	4	ARVGFDY	COVID-19	IGHV4-34	IGHJ4	CV325	Repertoire	FALSE	17	>10	COVID-19
EA008D0_M_10312858_TCTTGTCGTCTAACAT_RD30	94	4	ARGDFDY	Healthy	IGHV4-34	IGHJ4	EA008	Repertoire	FALSE	2	2	Healthy
CV247D9_M_11335687_TGGTCTTTAGTACTTT_RD30	94	4	ARVGFDY	COVID-19	IGHV4-34	IGHJ4	CV247	Repertoire	FALSE	1	Unique	COVID-19
HB01-94_M_11018729_TTCGATTTCGTTTCGT_RD87	94	4	ARDGFDY	Healthy	IGHV4-34	IGHJ4	HB01-94	Repertoire	FALSE	1	Unique	Healthy
CV227D0_G1_10992385_TTCTTTTTATTTTTGT_RD24	95	2	ARGLGGY	COVID-19	IGHV4-34	IGHJ4	CV227	Repertoire	FALSE	1	Unique	COVID-19
YR004D10_M_11587737_TATTTTGTTGTGGACT_RD64	95	2	ARGLGDY	RSV-I	IGHV4-34	IGHJ4	YR004	Repertoire	FALSE	1	Unique	RSV-I
HB72-93_M_10444028_TAATGTTTTATCATGT_RD50	96	2	ASRPFDY	Healthy	IGHV4-34	IGHJ4	HB72-93	Repertoire	FALSE	1	Unique	Healthy
YR003D0_M_10125474_TAGACTATATTGTTAT_RD44	96	2	ASRPRDY	Healthy	IGHV4-34	IGHJ4	YR003	Repertoire	FALSE	2	2	Healthy
YR001D10_M_11506273_TTTCTTATGATGTTGT_RD76	97	4	ARRGGDY	RSV-I	IGHV4-39	IGHJ4	YR001	Repertoire	FALSE	1	Unique	RSV-I
CV247FU_M_10043157_TTCGATTTGGTTGAAT_RD37	97	4	ARHGGDY	COVID-19Recovered	IGHV4-39	IGHJ4	CV247FU	Repertoire	FALSE	1	Unique	COVID-19Recovered
HB76-49_M_10077419_TATCCTGGTTTGCGGT_RD184	97	4	ARHGGDY	Healthy	IGHV4-39	IGHJ4	HB76-49	Repertoire	FALSE	1	Unique	Healthy
HB09-89_M_11037009_TTTTGTAAATTGGACT_RD17	97	4	ARRHGDY	Healthy	IGHV4-39	IGHJ4	HB09-89	Repertoire	FALSE	1	Unique	Healthy
EA005D0_M_11214383_TTTTATGGTTTCTTTT_RD33	98	2	ARDRGDY	Healthy	IGHV5-51	IGHJ4	EA005	Repertoire	FALSE	1	Unique	Healthy
EA014D10_M_10396090_TCAAATATGCTTAATT_RD97	98	2	ARHRGDY	RSV-U	IGHV5-51	IGHJ4	EA014	Repertoire	FALSE	1	Unique	RSV-U
HB74-76_M_10346829_TCTTCTTTGATTTGTT_RD46	99	2	ARQPGDY	Healthy	IGHV5-51	IGHJ4	HB74-76	Repertoire	FALSE	1	Unique	Healthy
EA022D10_M_10865724_TTTCGTTCTCTATCGT_RD12	99	2	ARQEGDY	RSV-U	IGHV5-51	IGHJ4	EA022	Repertoire	FALSE	1	Unique	RSV-U
CV293FU_M_10026664_TTGGGTATGTTGGTAT_RD29	100	2	ARGWFDP	COVID-19Recovered	IGHV3-11	IGHJ5	CV293FU	Repertoire	FALSE	1	Unique	COVID-19Recovered
EA014D10_M_10751226_TACGGTCCTTTTGTTT_RD71	100	2	ARAWFDP	RSV-U	IGHV3-11	IGHJ5	EA014	Repertoire	FALSE	1	Unique	RSV-U
YR008D10_A1_11935851_TTTTATTCACTTCTTT_RD58	101	2	TTESGYH	RSV-I	IGHV3-15	IGHJ5	YR008	Repertoire	FALSE	2	2	RSV-I
CV247D0_G1_11126150_TCATATGGTCTTTGGT_RD84	101	2	TTGSGYH	COVID-19	IGHV3-15	IGHJ5	CV247	Repertoire	FALSE	2	2	COVID-19
CV221D0_A1_10096293_TCAACTCGGATAGGGT_RD89	102	2	VRDWPVD	COVID-19	IGHV3-48	IGHJ5	CV221	Repertoire	FALSE	1	Unique	COVID-19
CV247D9_G2_10687918_TCCGATGGTGTGGATT_RD57	102	2	VRDWPVI	COVID-19	IGHV3-48	IGHJ5	CV247	Repertoire	FALSE	2	2	COVID-19
EA014D10_M_10450243_TGCCCTATGCTTTTAT_RD68	103	2	ARDGSSG	RSV-U	IGHV3-53	IGHJ5	EA014	Repertoire	FALSE	1	Unique	RSV-U
YR002D10_M_10131301_TCTTGTGATTTCTTAT_RD23	103	2	ARDGSSY	RSV-U	IGHV3-53	IGHJ5	YR002	Repertoire	FALSE	1	Unique	RSV-U
CV258D0_A1_11003803_TATAATTTTGTATTTT_RD11	104	3	ATSGGGV	COVID-19	IGHV3-7	IGHJ5	CV258	Repertoire	FALSE	1	Unique	COVID-19
CV258D0_A1_10923700_TATGATCCGGTTTTAT_RD56	104	3	ATSGGGQ	COVID-19	IGHV3-7	IGHJ5	CV258	Repertoire	FALSE	1	Unique	COVID-19
CV328D0_A2_10102776_TATGGTAGTTTGACGT_RD96	104	3	ATSGGGL	COVID-19	IGHV3-7	IGHJ5	CV328	Repertoire	FALSE	1	Unique	COVID-19
YR001D10_A2_11380714_TAACGTCTAATGTGGT_RD102	105	2	ARDRGSM	RSV-I	IGHV3-7	IGHJ5	YR001	Repertoire	FALSE	2	2	RSV-I
YR002D10_M_11638871_TGAACTGGTCTACGGT_RD10	105	2	ARDRGSH	RSV-U	IGHV3-7	IGHJ5	YR002	Repertoire	FALSE	2	2	RSV-U
EA003D0_M_10814887_TTTTTTTGCTTTGTCT_RD18	106	2	AATGDDY	Healthy	IGHV3-7	IGHJ5	EA003	Repertoire	FALSE	3	3	Healthy
HB09-89_A2_10001237_TCGAGTTTTCTTTTTT_RD94	106	2	ARTGDDY	Healthy	IGHV3-7	IGHJ5	HB09-89	Repertoire	FALSE	5	4&5	Healthy
EA003D0_M_10422722_TCAGTTGCATTTTCAT_RD53	107	2	ARGEFDP	Healthy	IGHV3-7	IGHJ5	EA003	Repertoire	FALSE	1	Unique	Healthy
YR008D0_M_12036293_TCAGCTAGTATGGCTT_RD78	107	2	ARGRFDP	Healthy	IGHV3-7	IGHJ5	YR008	Repertoire	FALSE	1	Unique	Healthy
EA008D0_A2_10264837_TTTTTTAGGTTATAAT_RD63	108	2	VRNWDGS	Healthy	IGHV3-7	IGHJ5	EA008	Repertoire	FALSE	1	Unique	Healthy
HB72-93_A2_10092592_TTATTTCTGGTATTTT_RD17	108	2	VRNWDGY	Healthy	IGHV3-7	IGHJ5	HB72-93	Repertoire	FALSE	4	4&5	Healthy
CV221D0_G1_10342172_TTGCCTTATTTTTTTT_RD102	109	2	ATSFMDV	COVID-19	IGHV1-24	IGHJ6	CV221	Repertoire	FALSE	5	4&5	COVID-19
CV239D0_M_10070869_TACCATGTCGTTGAGT_RD91	109	2	ATSTMDV	COVID-19	IGHV1-24	IGHJ6	CV239	Repertoire	FALSE	4	4&5	COVID-19
YR002D0_G2_10120912_TAGGGTTACGTGATAT_RD96	110	2	VKQFVDV	Healthy	IGHV3-23	IGHJ6	YR002	Repertoire	FALSE	2	2	Healthy
CV239D0_A1_10207540_TTATTTGGGTTCGTTT_RD20	110	2	VKQFVDV	COVID-19	IGHV3-23	IGHJ6	CV239	Repertoire	FALSE	3	3	COVID-19
EA008D0_G2_10829834_TACTCTCTTGTACGTT_RD79	111	2	ARGRMDV	Healthy	IGHV3-30	IGHJ6	EA008	Repertoire	FALSE	4	4&5	Healthy
CV258D0_A1_10265222_TATGCTTGGATTTATT_RD86	111	2	ARGGMDV	COVID-19	IGHV3-30	IGHJ6	CV258	Repertoire	FALSE	1	Unique	COVID-19
YR008D0_M_11719487_TATTCTCAAATGTTGT_RD19	112	2	VSGLGDV	Healthy	IGHV3-74	IGHJ6	YR008	Repertoire	FALSE	5	4&5	Healthy
HB73-97_M_10160044_TTGTGTCGTATTTTTT_RD26	112	2	VRGLGDV	Healthy	IGHV3-74	IGHJ6	HB73-97	Repertoire	FALSE	3	3	Healthy
YR006D0_M_10286498_TACTGTACCTTGACTT_RD93	113	2	ARTYMDV	Healthy	IGHV4-34	IGHJ6	YR006	Repertoire	FALSE	1	Unique	Healthy
EA022D10_M_10839608_TACCCTGTCATTGTTT_RD63	113	2	ARNYMDV	RSV-U	IGHV4-34	IGHJ6	EA022	Repertoire	FALSE	1	Unique	RSV-U
YR002D10_M_10426578_TCTTATGACGTCGCAT_RD29	114	2	ARRGVDV	RSV-U	IGHV5-51	IGHJ6	YR002	Repertoire	FALSE	1	Unique	RSV-U
YR001D0_M_10681431_TGAAATTAATTTAGAT_RD70	114	2	TRRGVDV	Healthy	IGHV5-51	IGHJ6	YR001	Repertoire	FALSE	1	Unique	Healthy
E15B_M_148654_UID142300_RD40	115	2	ATYGMDV	Ebola	IGHV6-1	IGHJ6	E15B	Repertoire	FALSE	1	Unique	Ebola
YF207D0_M_136524_UID125382_RD52	115	2	ANYGMDV	Healthy	IGHV6-1	IGHJ6	YF207	Repertoire	FALSE	1	Unique	Healthy
HB73-97_A1_10045915_TGAACTGCTTTTAGCT_RD26	116	3	ARDFKDLG	Healthy	IGHV3-74	IGHJ1	HB73-97	Repertoire	FALSE	6	6to9	Healthy
CV258D0_A_10574612_TAAGTTCTCTTTATTT_RD77	116	3	ARDFKDKG	COVID-19	IGHV3-74	IGHJ1	CV258	Repertoire	FALSE	1	Unique	COVID-19
CV293D0_M_10277355_TTTCTTTTTGTCTAAT_RD13	116	3	ARDFKDRG	COVID-19	IGHV3-74	IGHJ1	CV293	Repertoire	FALSE	3	3	COVID-19
CV221D0_M_11092450_TGCTTTCAACTTGGGT_RD37	117	2	ARDWYFDL	COVID-19	IGHV3-53	IGHJ2	CV221	Repertoire	FALSE	1	Unique	COVID-19
CV293D0_M_10482248_TGTTTTACAATATAAT_RD62	117	2	ARDWYFDL	COVID-19	IGHV3-53	IGHJ2	CV293	Repertoire	FALSE	1	Unique	COVID-19
HB01-94_A1_10130500_TAGCTTATATTAATCT_RD36	118	2	ARGGAFDI	Healthy	IGHV1-18	IGHJ3	HB01-94	Repertoire	FALSE	10	>10	Healthy
E50A_M_112235_UID110737_RD11	118	2	ARGDAFDI	Ebola	IGHV1-18	IGHJ3	E50A	Repertoire	FALSE	1	Unique	Ebola
CV239D0_A1_10015784_TACTTTTTTTTTTACT_RD13	119	3	AKGGSFDI	COVID-19	IGHV3-30	IGHJ3	CV239	Repertoire	FALSE	10	>10	COVID-19
CV222D0_A1_10027616_TGCAGTTATATGATTT_RD75	119	3	SKGGSFDI	COVID-19	IGHV3-30	IGHJ3	CV222	Repertoire	FALSE	5	4&5	COVID-19
CV227D9_A1_11113517_TATATTGGCATGGATT_RD23	119	3	AKGGSFDI	COVID-19	IGHV3-30	IGHJ3	CV227	Repertoire	FALSE	1	Unique	COVID-19
CV258D0_G1_11017867_TTTTATCACCTTGCAT_RD17	120	2	ARGDAFDI	COVID-19	IGHV3-53	IGHJ3	CV258	Repertoire	FALSE	1	Unique	COVID-19
YR002D0_M_10117642_TTCATTCTTTTGTCAT_RD71	120	2	ARGEAFDI	Healthy	IGHV3-53	IGHJ3	YR002	Repertoire	FALSE	1	Unique	Healthy
CV256D0_M_10690010_TATATTAATCTATATT_RD68	121	2	ARDHAFDI	COVID-19	IGHV3-53	IGHJ3	CV256	Repertoire	FALSE	1	Unique	COVID-19
EA022D0_M_10672344_TGCTCTCCCGTTTATT_RD11	121	2	ARDYAFDI	Healthy	IGHV3-53	IGHJ3	EA022	Repertoire	FALSE	2	2	Healthy
CV223D0_G2_10157147_TGTTTTTCGTTTACTT_RD78	122	2	ARGRGLDL	COVID-19	IGHV3-7	IGHJ3	CV223	Repertoire	FALSE	1	Unique	COVID-19
E2A_G3_118847_UID116494_RD13	122	2	ARGRGLNL	Ebola	IGHV3-7	IGHJ3	E2A	Repertoire	FALSE	1	Unique	Ebola
EB215_M_669609_UID206931_RD11	123	2	ARDWAFDI	Ebola	IGHV3-74	IGHJ3	EB215	Repertoire	FALSE	1	Unique	Ebola
HB73-97_M_10744346_TTTCGTTCGGTTCAGT_RD53	123	2	ARDRAFDI	Healthy	IGHV3-74	IGHJ3	HB73-97	Repertoire	FALSE	1	Unique	Healthy
CV234D0_M_10013042_TATTATCTTTTTCAGT_RD87	124	2	ARDDAFDI	COVID-19	IGHV4-31	IGHJ3	CV234	Repertoire	FALSE	27	>10	COVID-19
EA022D0_M_10271689_TGTAGTCACGTGTTCT_RD69	124	2	ARDHAFDI	Healthy	IGHV4-31	IGHJ3	EA022	Repertoire	FALSE	1	Unique	Healthy
YR008D0_M_10461823_TCAGATCTGTTTAGGT_RD28	125	2	ARGAAFDI	Healthy	IGHV4-34	IGHJ3	YR008	Repertoire	FALSE	1	Unique	Healthy
EA014D0_M_10023678_TGTTATAGATTGTTCT_RD19	125	2	AREAAFDI	Healthy	IGHV4-34	IGHJ3	EA014	Repertoire	FALSE	2	2	Healthy
E15B_A1_109724_UID108542_RD18	126	3	ARTRAFDI	Ebola	IGHV4-38-2	IGHJ3	E15B	Repertoire	FALSE	3	3	Ebola
E50B_A1_158825_UID150862_RD38	126	3	ARDNAFDI	Ebola	IGHV4-38-2	IGHJ3	E50B	Repertoire	FALSE	2	2	Ebola
YR003D10_M_10078913_TGATATGTACTCTTGT_RD54	126	3	ARTNAFDI	RSV-U	IGHV4-38-2	IGHJ3	YR003	Repertoire	FALSE	7	6to9	RSV-U
CV239D0_A2_10102849_TATTATCTGTTTGGGT_RD79	127	3	ARNNAFDI	COVID-19	IGHV4-59	IGHJ3	CV239	Repertoire	FALSE	2	2	COVID-19
CV256D0_A2_10159780_TACATTACTTTTGGTT_RD17	127	3	ARTNAFDI	COVID-19	IGHV4-59	IGHJ3	CV256	Repertoire	FALSE	2	2	COVID-19
EA022D0_M_11031991_TGTTCTATCCTGCGCT_RD29	127	3	ARTGAFDI	Healthy	IGHV4-59	IGHJ3	EA022	Repertoire	FALSE	2	2	Healthy
CV247D22_M_10248611_TAGTCTAAGCTAGCAT_RD12	128	4	ARGSAFDI	COVID-19	IGHV6-1	IGHJ3	CV247	Repertoire	FALSE	1	Unique	COVID-19
EA003D0_M_10079293_TTGTGTTGAGTAGGTT_RD67	128	4	ARGDAFDI	Healthy	IGHV6-1	IGHJ3	EA003	Repertoire	FALSE	1	Unique	Healthy
CV258D0_M_10021613_TGGTCTACTTTGTCCT_RD85	128	4	ARGSAFDI	COVID-19	IGHV6-1	IGHJ3	CV258	Repertoire	FALSE	2	2	COVID-19
EA008D0_M_11054330_TCAACTGTGGTAGTTT_RD46	128	4	ARGDAFDI	Healthy	IGHV6-1	IGHJ3	EA008	Repertoire	FALSE	1	Unique	Healthy
YR001D10_M_11335768_TCTACTGAGTTGGTGT_RD12	129	2	ARGWAFHI	RSV-I	IGHV6-1	IGHJ3	YR001	Repertoire	FALSE	1	Unique	RSV-I
EB217_M_590862_UID207535_RD15	129	2	ASGWAFHI	Ebola	IGHV6-1	IGHJ3	EB217	Repertoire	FALSE	1	Unique	Ebola
CV256D0_M_10112327_TACTATCTGATGCAAT_RD84	130	2	ARDRQCGY	COVID-19	IGHV1-18	IGHJ4	CV256	Repertoire	FALSE	11	>10	COVID-19
HB01-94_M_10090571_TGCCGTTGAGTCCGGT_RD72	130	2	ARDRQGGY	Healthy	IGHV1-18	IGHJ4	HB01-94	Repertoire	FALSE	8	6to9	Healthy
CV258D0_M_10232658_TACAGTTAACTTTTTT_RD83	131	3	ARDWSFDY	COVID-19	IGHV1-18	IGHJ4	CV258	Repertoire	FALSE	1	Unique	COVID-19
YR002D0_G2_10447178_TCCGATTGACTAATCT_RD38	131	3	ARDPSFDY	Healthy	IGHV1-18	IGHJ4	YR002	Repertoire	FALSE	2	2	Healthy
CV325D0_M_11326208_TGTATTTGTTTTTAAT_RD34	131	3	ARDPMFDY	COVID-19	IGHV1-18	IGHJ4	CV325	Repertoire	FALSE	1	Unique	COVID-19
CV222D2_A1_10230547_TTATGTGCTTTTACGT_RD54	132	2	ARDRPPDH	COVID-19	IGHV1-2	IGHJ4	CV222	Repertoire	FALSE	4	4&5	COVID-19
CV227D2_A1_10051915_TGTCTTGAGCTCTATT_RD11	132	2	ARDRPPDY	COVID-19	IGHV1-2	IGHJ4	CV227	Repertoire	FALSE	3	3	COVID-19
CV221D0_G1_10020826_TGTGATAGCTTAGCGT_RD11	133	3	ATEPGLDY	COVID-19	IGHV1-24	IGHJ4	CV221	Repertoire	FALSE	36	>10	COVID-19
CV223D0_M_10002727_TGGAATGGGTTTAATT_RD80	133	3	ATDPGLDY	COVID-19	IGHV1-24	IGHJ4	CV223	Repertoire	FALSE	9	6to9	COVID-19
CV233D0_M_10168224_TCATTTGATATAACCT_RD83	133	3	ATDQGLDY	COVID-19	IGHV1-24	IGHJ4	CV233	Repertoire	FALSE	5	4&5	COVID-19
CV233D0_M_10234366_TAGCATTATCTACCGT_RD61	134	2	LSYYKPDY	COVID-19	IGHV1-24	IGHJ4	CV233	Repertoire	FALSE	1	Unique	COVID-19
CV234D2_M_10012638_TGGGATATGGTATTTT_RD67	134	2	LSYYKPDY	COVID-19	IGHV1-24	IGHJ4	CV234	Repertoire	FALSE	5	4&5	COVID-19
CV225D2_G2_10799303_TTACATCCATTACTTT_RD15	135	2	ATGSRTDF	COVID-19	IGHV1-3	IGHJ4	CV225	Repertoire	FALSE	1	Unique	COVID-19
HB09-89_A1_10274435_TATACTACTTTGAGCT_RD27	135	2	ATGSRTDY	Healthy	IGHV1-3	IGHJ4	HB09-89	Repertoire	FALSE	1	Unique	Healthy
CV258D0_A1_10129314_TTGTGTCCTCTGTACT_RD75	136	2	VAVDFGDY	COVID-19	IGHV1-3	IGHJ4	CV258	Repertoire	FALSE	2	2	COVID-19
YR003D10_G2_10153794_TCCATTGGCTTTTTTT_RD48	136	2	VAVDLGDY	RSV-U	IGHV1-3	IGHJ4	YR003	Repertoire	FALSE	1	Unique	RSV-U
EA008D10_M_10495322_TTTCGTTTCATCTTCT_RD79	137	2	ARSSYFDY	RSV-I	IGHV1-3	IGHJ4	EA008	Repertoire	FALSE	1	Unique	RSV-I
CV293D0_M_10211647_TCAAATGCAATCTTTT_RD96	137	2	ARSSSFDY	COVID-19	IGHV1-3	IGHJ4	CV293	Repertoire	FALSE	3	3	COVID-19
YR004D10_A1_11888838_TGCTTTCGAATTCATT_RD16	138	2	ARGGDFDY	RSV-I	IGHV1-8	IGHJ4	YR004	Repertoire	FALSE	3	3	RSV-I
CV256D0_A1_10008658_TTCATTATTTTGCAGT_RD56	138	2	TRGGDFDY	COVID-19	IGHV1-8	IGHJ4	CV256	Repertoire	FALSE	19	>10	COVID-19
EA008D10_M_10018445_TATGTTTAGTTAATCT_RD66	139	3	ARGYSSDY	RSV-I	IGHV1-8	IGHJ4	EA008	Repertoire	FALSE	1	Unique	RSV-I
CV222FU_M_10148472_TCAACTCGATTGGTTT_RD44	139	3	ARGDSSDY	COVID-19Recovered	IGHV1-8	IGHJ4	CV222FU	Repertoire	FALSE	1	Unique	COVID-19Recovered
E15B_M_135904_UID131293_RD20	139	3	ARGYSVDY	Ebola	IGHV1-8	IGHJ4	E15B	Repertoire	FALSE	1	Unique	Ebola
CV226D0_A1_10618877_TCTTTTTCTGTTTTTT_RD78	140	2	TTARVADY	COVID-19	IGHV3-15	IGHJ4	CV226	Repertoire	FALSE	1	Unique	COVID-19
CV258D0_A1_10029133_TTCTGTTCGATTGTTT_RD19	140	2	TTAAVADY	COVID-19	IGHV3-15	IGHJ4	CV258	Repertoire	FALSE	3	3	COVID-19
HB72-93_A1_10421376_TCATATCGATTACACT_RD65	141	2	TTGAYEGG	Healthy	IGHV3-15	IGHJ4	HB72-93	Repertoire	FALSE	3	3	Healthy
CV221D2_A1_10343236_TGGCATTTATTAGCTT_RD29	141	2	TTGAYEGG	COVID-19	IGHV3-15	IGHJ4	CV221	Repertoire	FALSE	1	Unique	COVID-19
YR002D10_A2_10000598_TCAGGTATAATTACCT_RD49	142	6	TTGSYEGI	RSV-U	IGHV3-15	IGHJ4	YR002	Repertoire	FALSE	6	6to9	RSV-U
CV258D0_A2_10529913_TTAATTATAGTTTAAT_RD76	142	6	TTGSYEGY	COVID-19	IGHV3-15	IGHJ4	CV258	Repertoire	FALSE	1	Unique	COVID-19
CV239D0_A2_10118960_TATTGTCTTATCGAAT_RD96	142	6	TTGSVEGG	COVID-19	IGHV3-15	IGHJ4	CV239	Repertoire	FALSE	2	2	COVID-19
EA024D0_A1_10158848_TAATCTTGTCTAGCCT_RD43	142	6	TTGSVEGY	Healthy	IGHV3-15	IGHJ4	EA024	Repertoire	FALSE	1	Unique	Healthy
E75a_G2_121202_UID105022_RD76	142	6	TTGSVEGY	Ebola	IGHV3-15	IGHJ4	E75a	Repertoire	FALSE	8	6to9	Ebola
E75a_A2_336638_UID112619_RD66	142	6	TTGSYEGY	Ebola	IGHV3-15	IGHJ4	E75a	Repertoire	FALSE	1	Unique	Ebola
YR002D10_G1_10017743_TAAAATCGCTTTTTTT_RD94	143	3	TTRNNLYF	RSV-U	IGHV3-15	IGHJ4	YR002	Repertoire	FALSE	2	2	RSV-U
YR008D10_G1_11527285_TTTCTTGTCATGTGTT_RD12	143	3	TTRNNLWF	RSV-I	IGHV3-15	IGHJ4	YR008	Repertoire	FALSE	11	>10	RSV-I
YR008D10_G1_11815973_TTCTGTTGTCTTTCAT_RD67	143	3	TSRNNLYF	RSV-I	IGHV3-15	IGHJ4	YR008	Repertoire	FALSE	3	3	RSV-I
EA008D10_M_10443005_TAGGATCGGGTCGCTT_RD82	144	2	ARGGQIDY	RSV-I	IGHV3-21	IGHJ4	EA008	Repertoire	FALSE	1	Unique	RSV-I
HB09-89_M_10357441_TTCCATTCCTTGAACT_RD34	144	2	ARGGEIDY	Healthy	IGHV3-21	IGHJ4	HB09-89	Repertoire	FALSE	1	Unique	Healthy
YR006D0_M_10230762_TTACATCCTTTCGAGT_RD73	145	2	ARDPVGDY	Healthy	IGHV3-21	IGHJ4	YR006	Repertoire	FALSE	1	Unique	Healthy
EA022D0_A1_10218965_TCATATTTAATTAGCT_RD11	145	2	ARDPYGDY	Healthy	IGHV3-21	IGHJ4	EA022	Repertoire	FALSE	3	3	Healthy
CV227D0_G2_10488139_TCTCATGCATTGCTAT_RD46	146	2	VRGDSRDF	COVID-19	IGHV3-21	IGHJ4	CV227	Repertoire	FALSE	2	2	COVID-19
EA024D0_G2_11216995_TCTCTTGTTTTGGTTT_RD9	146	2	LRGDSRDF	Healthy	IGHV3-21	IGHJ4	EA024	Repertoire	FALSE	2	2	Healthy
EA003D0_A1_10191130_TCTCTTGGGTTCGCGT_RD71	147	2	LRGDRRDY	Healthy	IGHV3-21	IGHJ4	EA003	Repertoire	FALSE	6	6to9	Healthy
E2B_G1_103370_UID102981_RD23	147	2	LRGDQRDY	Ebola	IGHV3-21	IGHJ4	E2B	Repertoire	FALSE	2	2	Ebola
CV258D0_A2_10260958_TCATTTGAATTTTTTT_RD11	148	2	VTGDSRDY	COVID-19	IGHV3-21	IGHJ4	CV258	Repertoire	FALSE	3	3	COVID-19
E75a_A1_163464_UID114703_RD53	148	2	VTGDSRDC	Ebola	IGHV3-21	IGHJ4	E75a	Repertoire	FALSE	1	Unique	Ebola
CV226D0_M_10339886_TCACTTCTCATTCTTT_RD61	149	2	AKGRGFDY	COVID-19	IGHV3-23	IGHJ4	CV226	Repertoire	FALSE	1	Unique	COVID-19
CV256D0_A1_10039463_TTAATTTTTTTTTGAT_RD60	149	2	AKGRTFDY	COVID-19	IGHV3-23	IGHJ4	CV256	Repertoire	FALSE	5	4&5	COVID-19
CV328D0_A1_10143618_TACCATATAGTGTCGT_RD178	150	19	VKGGWLDD	COVID-19	IGHV3-23	IGHJ4	CV328	Repertoire	FALSE	2	2	COVID-19
HB09-89_A2_10701612_TTATTTAATCTGTGAT_RD44	150	19	VKGGWGDN	Healthy	IGHV3-23	IGHJ4	HB09-89	Repertoire	FALSE	1	Unique	Healthy
CV247D0_M_10128424_TCGTCTGATTTCTCTT_RD29	150	19	VKGGWLDD	COVID-19	IGHV3-23	IGHJ4	CV247	Repertoire	FALSE	3	3	COVID-19
E82A_A1_145487_UID139606_RD9	150	19	VKGGWLDY	Ebola	IGHV3-23	IGHJ4	E82A	Repertoire	FALSE	1	Unique	Ebola
YR001D0_M_10015125_TCTCTTCGGATATTCT_RD75	150	19	AKGGWLDY	Healthy	IGHV3-23	IGHJ4	YR001	Repertoire	FALSE	6	6to9	Healthy
CV325D0_A1_10010127_TTTGGTTTATTTTTAT_RD92	150	19	TKGAWLDY	COVID-19	IGHV3-23	IGHJ4	CV325	Repertoire	FALSE	1	Unique	COVID-19
CV239D0_M_10469102_TAACTTCGGTTCGTGT_RD15	150	19	VKGGWADY	COVID-19	IGHV3-23	IGHJ4	CV239	Repertoire	FALSE	1	Unique	COVID-19
CV258D0_A1_10017166_TTCGGTTGGGTAAACT_RD44	150	19	VKGGWLDD	COVID-19	IGHV3-23	IGHJ4	CV258	Repertoire	FALSE	9	6to9	COVID-19
YR004D0_M_10726531_TTCCGTTGGGTTTGGT_RD49	150	19	AKGGWLDQ	Healthy	IGHV3-23	IGHJ4	YR004	Repertoire	FALSE	1	Unique	Healthy
EA024D0_A1_10117104_TACCGTAGGCTATCAT_RD9	150	19	VKGAWLDW	Healthy	IGHV3-23	IGHJ4	EA024	Repertoire	FALSE	13	>10	Healthy
CV258D0_A1_10076162_TATTATATTTTCTTGT_RD67	150	19	TKGGWLDY	COVID-19	IGHV3-23	IGHJ4	CV258	Repertoire	FALSE	6	6to9	COVID-19
YR008D0_M_11933995_TGCAATACATTATAAT_RD18	150	19	VKGGWLDY	Healthy	IGHV3-23	IGHJ4	YR008	Repertoire	FALSE	1	Unique	Healthy
HB83-44_M_10134206_TTTTGTGGGTTTTGTT_RD99	150	19	AMGGWLDY	Healthy	IGHV3-23	IGHJ4	HB83-44	Repertoire	FALSE	1	Unique	Healthy
YR002D0_M_11326515_TTCGTTAGCATGCATT_RD89	150	19	TKGGWLDY	Healthy	IGHV3-23	IGHJ4	YR002	Repertoire	FALSE	1	Unique	Healthy
CV225D0_A1_10085846_TGCCATGATTTGTTAT_RD61	150	19	VKGAWLDY	COVID-19	IGHV3-23	IGHJ4	CV225	Repertoire	FALSE	5	4&5	COVID-19
EA024D0_A1_10039644_TTTATTTGGGTTTAAT_RD25	150	19	TKGAWLDY	Healthy	IGHV3-23	IGHJ4	EA024	Repertoire	FALSE	4	4&5	Healthy
CV226D0_A1_10235832_TCTGGTTTACTTTACT_RD34	150	19	VKGGWGDD	COVID-19	IGHV3-23	IGHJ4	CV226	Repertoire	FALSE	4	4&5	COVID-19
YR004D10_M_12072918_TTATCTACAATGCTCT_RD86	150	19	AKGGWLDC	RSV-I	IGHV3-23	IGHJ4	YR004	Repertoire	FALSE	1	Unique	RSV-I
CV221D0_M_10065696_TCTTATGTACTAATTT_RD66	150	19	VKGAWCDY	COVID-19	IGHV3-23	IGHJ4	CV221	Repertoire	FALSE	1	Unique	COVID-19
CV221D0_M_10933640_TCTGGTGGTTTTGGGT_RD88	151	2	ARNYYFDY	COVID-19	IGHV3-23	IGHJ4	CV221	Repertoire	FALSE	1	Unique	COVID-19
CV258D0_G2_10166248_TATTCTTATTTACCTT_RD31	151	2	ASNYYFDY	COVID-19	IGHV3-23	IGHJ4	CV258	Repertoire	FALSE	8	6to9	COVID-19
CV222D0_G1_10322730_TTATCTATTTTATAGT_RD32	152	3	AKGVEVDY	COVID-19	IGHV3-23	IGHJ4	CV222	Repertoire	FALSE	3	3	COVID-19
CV222D0_G1_11370188_TACTCTGCAATTTTCT_RD82	152	3	AKGVEVDY	COVID-19	IGHV3-23	IGHJ4	CV222	Repertoire	FALSE	1	Unique	COVID-19
CV225D0_G3_10170853_TTACTTCATCTTAGAT_RD105	152	3	AKGVEVDY	COVID-19	IGHV3-23	IGHJ4	CV225	Repertoire	FALSE	1	Unique	COVID-19
YR003D10_M_10501495_TCACGTGTTCTCATCT_RD12	153	2	AKVRGGDY	RSV-U	IGHV3-23	IGHJ4	YR003	Repertoire	FALSE	1	Unique	RSV-U
CV234D0_M_10359121_TGGCGTTGAATTTGCT_RD14	153	2	AKVRGNDY	COVID-19	IGHV3-23	IGHJ4	CV234	Repertoire	FALSE	2	2	COVID-19
CV227D9_A1_10037616_TGTGGTGAACTTATGT_RD20	154	2	AKGGDFDL	COVID-19	IGHV3-30	IGHJ4	CV227	Repertoire	FALSE	1	Unique	COVID-19
HB72-93_A2_10200224_TAGAATCGTTTAATGT_RD17	154	2	AKGGDFDS	Healthy	IGHV3-30	IGHJ4	HB72-93	Repertoire	FALSE	4	4&5	Healthy
HB01-94_A1_10262959_TTGTTTCGATTTTCAT_RD15	155	3	ARGGSFDF	Healthy	IGHV3-30	IGHJ4	HB01-94	Repertoire	FALSE	2	2	Healthy
HB72-93_A1_10709992_TCCTTTGCCATGCTAT_RD72	155	3	ARGGSFDS	Healthy	IGHV3-30	IGHJ4	HB72-93	Repertoire	FALSE	1	Unique	Healthy
HB76-49_A1_10037676_TGGATTTTATTCTCGT_RD69	155	3	ARGGSFDS	Healthy	IGHV3-30	IGHJ4	HB76-49	Repertoire	FALSE	9	6to9	Healthy
CV247D0_M_10460335_TTTGGTAGGGTGTTAT_RD52	156	3	ARVLGIDY	COVID-19	IGHV3-30	IGHJ4	CV247	Repertoire	FALSE	1	Unique	COVID-19
CV256D0_M_10103489_TAGCCTGTTATCTTGT_RD56	156	3	ARDLGIDY	COVID-19	IGHV3-30	IGHJ4	CV256	Repertoire	FALSE	4	4&5	COVID-19
YR004D10_A1_11527117_TACCTTTACTTTTGGT_RD73	156	3	ARALGIDY	RSV-I	IGHV3-30	IGHJ4	YR004	Repertoire	FALSE	1	Unique	RSV-I
HB72-93_A1_10014375_TACGGTCACATATTCT_RD86	157	2	ARGGDFDY	Healthy	IGHV3-30	IGHJ4	HB72-93	Repertoire	FALSE	5	4&5	Healthy
YR004D0_A1_10546344_TCTCATTCCGTTGCTT_RD49	157	2	ARGGDFDY	Healthy	IGHV3-30	IGHJ4	YR004	Repertoire	FALSE	2	2	Healthy
HB01-94_M_10683945_TCAGGTTTAATATAAT_RD70	158	4	ARDRDFDY	Healthy	IGHV3-30-3	IGHJ4	HB01-94	Repertoire	FALSE	2	2	Healthy
YR006D10_A2_10128850_TCATCTTTCCTTTGCT_RD34	158	4	ARDTDFDY	RSV-U	IGHV3-30-3	IGHJ4	YR006	Repertoire	FALSE	2	2	RSV-U
EA008D0_M_10589434_TATACTATTCTAATGT_RD72	158	4	ARDRGFDY	Healthy	IGHV3-30-3	IGHJ4	EA008	Repertoire	FALSE	1	Unique	Healthy
CV293D0_M_10563484_TTCGATACCCTTATCT_RD253	158	4	ARDTNFDY	COVID-19	IGHV3-30-3	IGHJ4	CV293	Repertoire	FALSE	1	Unique	COVID-19
CV293D0_A1_10380212_TAGCTTCTTATTACTT_RD193	159	2	ARDRSLDY	COVID-19	IGHV3-30-3	IGHJ4	CV293	Repertoire	FALSE	1	Unique	COVID-19
EA008D10_M_10641006_TATGATGTCATCCATT_RD94	159	2	ARDRSYDY	RSV-I	IGHV3-30-3	IGHJ4	EA008	Repertoire	FALSE	1	Unique	RSV-I
YR008D0_M_11777409_TATTTTTTGATCGGGT_RD84	160	2	ARGERFDY	Healthy	IGHV3-33	IGHJ4	YR008	Repertoire	FALSE	1	Unique	Healthy
YR006D0_M_10222087_TCAGTTGCTGTTCAAT_RD73	160	2	ARGEQFDY	Healthy	IGHV3-33	IGHJ4	YR006	Repertoire	FALSE	1	Unique	Healthy
HB72-93_M_10878976_TAAAATCATATATATT_RD71	161	2	ARDRGFDY	Healthy	IGHV3-33	IGHJ4	HB72-93	Repertoire	FALSE	1	Unique	Healthy
EA022D10_A1_10569405_TACAATGCTATGGGAT_RD86	161	2	ARDQGFDY	RSV-U	IGHV3-33	IGHJ4	EA022	Repertoire	FALSE	1	Unique	RSV-U
CV293D0_M_11267176_TGATATTGCATACGTT_RD26	162	5	ARDRFSDY	COVID-19	IGHV3-48	IGHJ4	CV293	Repertoire	FALSE	1	Unique	COVID-19
CV227D0_M_10405464_TTGTTTAAGTTGTTGT_RD17	162	5	ARDRFPDY	COVID-19	IGHV3-48	IGHJ4	CV227	Repertoire	FALSE	2	2	COVID-19
CV247D0_A2_10327742_TGACTTACATTCATTT_RD53	162	5	ARDRHSDY	COVID-19	IGHV3-48	IGHJ4	CV247	Repertoire	FALSE	4	4&5	COVID-19
CV234D0_A2_10306021_TGATGTTACATTGCAT_RD13	162	5	ARDRHSDI	COVID-19	IGHV3-48	IGHJ4	CV234	Repertoire	FALSE	4	4&5	COVID-19
E43a_A1_211203_UID125447_RD12	162	5	ARDRDPDY	Ebola	IGHV3-48	IGHJ4	E43a	Repertoire	FALSE	1	Unique	Ebola
HB76-49_M_10201375_TGGGCTGGTGTATTAT_RD10	163	2	ARGNSCDY	Healthy	IGHV3-48	IGHJ4	HB76-49	Repertoire	FALSE	1	Unique	Healthy
CV221D0_M_11446220_TTATTTTGCGTGTTCT_RD38	163	2	ARGNSFDY	COVID-19	IGHV3-48	IGHJ4	CV221	Repertoire	FALSE	1	Unique	COVID-19
CV293FU_G1_10395264_TTATGTTGTATCGAGT_RD141	164	2	ARGGPFDY	COVID-19Recovered	IGHV3-48	IGHJ4	CV293FU	Repertoire	FALSE	1	Unique	COVID-19Recovered
YR003D0_A1_11567069_TTTAGTCCTATACAAT_RD87	164	2	ARGGDFDY	Healthy	IGHV3-48	IGHJ4	YR003	Repertoire	FALSE	6	6to9	Healthy
YR006D10_A1_10061477_TTGCCTGTGCTAGGTT_RD19	165	4	ARVVPFDY	RSV-U	IGHV3-48	IGHJ4	YR006	Repertoire	FALSE	5	4&5	RSV-U
CV233D0_M_10045835_TACGCTCTACTAAACT_RD42	165	4	ARVVYFDY	COVID-19	IGHV3-48	IGHJ4	CV233	Repertoire	FALSE	2	2	COVID-19
EA008D10_M_10010042_TGTGCTCACATGCATT_RD33	165	4	ARVVAFDY	RSV-I	IGHV3-48	IGHJ4	EA008	Repertoire	FALSE	1	Unique	RSV-I
YR006D10_A2_10714987_TCTTATCCATTCTATT_RD73	165	4	ARVVPFDY	RSV-U	IGHV3-48	IGHJ4	YR006	Repertoire	FALSE	2	2	RSV-U
EA008D0_M_11668117_TGTCATACAATAGAGT_RD10	166	3	ARDLRLDY	Healthy	IGHV3-48	IGHJ4	EA008	Repertoire	FALSE	1	Unique	Healthy
YR006D0_M_10934112_TTGATTTTTTTCTTAT_RD55	166	3	ARDLGLDY	Healthy	IGHV3-48	IGHJ4	YR006	Repertoire	FALSE	1	Unique	Healthy
YR008D0_A1_10063315_TGGTCTCCTATTTCAT_RD19	166	3	ARDLRLDY	Healthy	IGHV3-48	IGHJ4	YR008	Repertoire	FALSE	1	Unique	Healthy
EA008D10_A1_10619044_TCATTTTATGTATCTT_RD71	167	2	GGGGSVDY	RSV-I	IGHV3-48	IGHJ4	EA008	Repertoire	FALSE	3	3	RSV-I
CV258D0_G2_10029020_TTGCTTACACTGCCCT_RD51	167	2	GGGGSIDY	COVID-19	IGHV3-48	IGHJ4	CV258	Repertoire	FALSE	2	2	COVID-19
HB09-89_M_10158327_TTACGTCATATTGAGT_RD70	168	2	ARDEGLAY	Healthy	IGHV3-48	IGHJ4	HB09-89	Repertoire	FALSE	1	Unique	Healthy
EA008D10_M_10531961_TAGTTTCTGGTGGAGT_RD102	168	2	ARDEGLNY	RSV-I	IGHV3-48	IGHJ4	EA008	Repertoire	FALSE	1	Unique	RSV-I
E43a_A1_373698_UID159373_RD94	169	2	ARARPYDY	Ebola	IGHV3-48	IGHJ4	E43a	Repertoire	FALSE	1	Unique	Ebola
CV222D2_A1_10715708_TCCGATCTTCTCTTTT_RD17	169	2	ARARDYDY	COVID-19	IGHV3-48	IGHJ4	CV222	Repertoire	FALSE	5	4&5	COVID-19
EA005D0_M_10146773_TTTCTTGCATTATTTT_RD78	170	2	TRAFYFDY	Healthy	IGHV3-49	IGHJ4	EA005	Repertoire	FALSE	1	Unique	Healthy
CV247D0_A1_10667394_TTATATTAACTAGGTT_RD31	170	2	TRAYYFDY	COVID-19	IGHV3-49	IGHJ4	CV247	Repertoire	FALSE	3	3	COVID-19
EA008D10_A1_10166247_TACCTTTGTTTGTGAT_RD38	171	2	KSGGAFDY	RSV-I	IGHV3-49	IGHJ4	EA008	Repertoire	TRUE	4	4&5	RSV-I
CV221D2_M_10367977_TCGTTTCAAATGCAGT_RD43	172	4	ARDRWFDY	COVID-19	IGHV3-53	IGHJ4	CV221	Repertoire	FALSE	1	Unique	COVID-19
CV256D0_M_10053688_TTGATTTACGTTACCT_RD72	172	4	ARDRYFDY	COVID-19	IGHV3-53	IGHJ4	CV256	Repertoire	FALSE	3	3	COVID-19
YR002D10_M_10000371_TCGTCTCATTTTATGT_RD14	172	4	ARDRYFDY	RSV-U	IGHV3-53	IGHJ4	YR002	Repertoire	FALSE	1	Unique	RSV-U
CV221D2_M_11411528_TTGGGTGTTCTAATGT_RD19	172	4	ARDREFDY	COVID-19	IGHV3-53	IGHJ4	CV221	Repertoire	FALSE	1	Unique	COVID-19
YR002D10_M_12049061_TAGTCTGTATTATCAT_RD8	173	2	ARDLPLDY	RSV-U	IGHV3-53	IGHJ4	YR002	Repertoire	FALSE	1	Unique	RSV-U
CV247D0_M_11017420_TAACTTGCCATTCCGT_RD42	173	2	ARDLPPDY	COVID-19	IGHV3-53	IGHJ4	CV247	Repertoire	FALSE	2	2	COVID-19
EA003D0_G2_10113518_TTATTTTCCATAGAGT_RD30	174	2	AGGPSRGY	Healthy	IGHV3-53	IGHJ4	EA003	Repertoire	FALSE	37	>10	Healthy
HB72-93_G2_10323369_TTTAATAATCTTGTTT_RD47	174	2	AGGPNRGY	Healthy	IGHV3-53	IGHJ4	HB72-93	Repertoire	FALSE	1	Unique	Healthy
CV247D0_G2_11309855_TATCATAACTTTTTCT_RD25	175	2	AATSSKDY	COVID-19	IGHV3-53	IGHJ4	CV247	Repertoire	FALSE	2	2	COVID-19
EA024D10_G2_10040738_TTAGTTTCCTTGTCTT_RD88	175	2	AATSSLDY	RSV-U	IGHV3-53	IGHJ4	EA024	Repertoire	FALSE	5	4&5	RSV-U
CV256D0_M_10013292_TGTCTTCTAGTCTCAT_RD92	176	6	VKDRYVDY	COVID-19	IGHV3-64D	IGHJ4	CV256	Repertoire	FALSE	4	4&5	COVID-19
CV247D0_M_10506079_TTCGCTGCTCTAACTT_RD49	176	6	VKDRYVDY	COVID-19	IGHV3-64D	IGHJ4	CV247	Repertoire	FALSE	1	Unique	COVID-19
YR002D0_M_11915328_TCCCATTTAGTAAGTT_RD73	176	6	VKDRWVDY	Healthy	IGHV3-64D	IGHJ4	YR002	Repertoire	FALSE	1	Unique	Healthy
YR003D0_M_11531793_TTCTATAGCTTTTTAT_RD45	176	6	VKDRYVDY	Healthy	IGHV3-64D	IGHJ4	YR003	Repertoire	FALSE	2	2	Healthy
CV256D0_M_10171928_TTAGATCTTTTGATTT_RD23	176	6	VKDRYVDY	COVID-19	IGHV3-64D	IGHJ4	CV256	Repertoire	FALSE	2	2	COVID-19
HB72-93_M_10078638_TGGCATGTCTTTCATT_RD41	176	6	VKDRWVDF	Healthy	IGHV3-64D	IGHJ4	HB72-93	Repertoire	FALSE	2	2	Healthy
CV328D0_G1_10293230_TTGCTTCGACTGGGTT_RD95	177	2	ARIVRNDY	COVID-19	IGHV3-66	IGHJ4	CV328	Repertoire	FALSE	2	2	COVID-19
CV233D0_G1_10036466_TAATTTTTGGTTGAAT_RD93	177	2	ARILRNDY	COVID-19	IGHV3-66	IGHJ4	CV233	Repertoire	FALSE	3	3	COVID-19
YR006D0_M_10107390_TGAGCTTGCCTAAGCT_RD40	178	2	ARGRYFVY	Healthy	IGHV3-66	IGHJ4	YR006	Repertoire	FALSE	1	Unique	Healthy
CV225D0_M_10106569_TTAGGTTCTCTGCCGT_RD85	178	2	ARGRYVVY	COVID-19	IGHV3-66	IGHJ4	CV225	Repertoire	FALSE	1	Unique	COVID-19
CV258D0_M_10119683_TGGTATTCCGTTAAAT_RD47	179	3	ARENYFDY	COVID-19	IGHV3-7	IGHJ4	CV258	Repertoire	FALSE	4	4&5	COVID-19
EA003D0_M_10337537_TCTGGTCTATTTAGAT_RD27	179	3	ARENYFDY	Healthy	IGHV3-7	IGHJ4	EA003	Repertoire	FALSE	1	Unique	Healthy
CV239D0_M_10745273_TACTATCTCATGGTCT_RD83	179	3	TRENYFDY	COVID-19	IGHV3-7	IGHJ4	CV239	Repertoire	FALSE	1	Unique	COVID-19
CV258D0_A1_10361578_TTCTCTGTGGTACGGT_RD47	180	34	AKGGHLDY	COVID-19	IGHV3-7	IGHJ4	CV258	Repertoire	FALSE	2	2	COVID-19
E46a_A2_134348_UID108048_RD117	180	34	ASGGHLDY	Ebola	IGHV3-7	IGHJ4	E46a	Repertoire	FALSE	3	3	Ebola
HB01-94_M_10090040_TTCAATGCAATTGCCT_RD62	180	34	ASGGHLDY	Healthy	IGHV3-7	IGHJ4	HB01-94	Repertoire	FALSE	4	4&5	Healthy
YR004D10_M_10067661_TTATTTTCAATTTCGT_RD110	180	34	SKGGHLDY	RSV-I	IGHV3-7	IGHJ4	YR004	Repertoire	FALSE	3	3	RSV-I
E43a_M_312063_UID146766_RD102	180	34	AKGGSLDY	Ebola	IGHV3-7	IGHJ4	E43a	Repertoire	FALSE	1	Unique	Ebola
CV258D0_M_10707353_TGACTTCAATTACTGT_RD13	180	34	ASGGHLDY	COVID-19	IGHV3-7	IGHJ4	CV258	Repertoire	FALSE	1	Unique	COVID-19
CV221D0_A2_10436518_TTCTCTATGGTAGCGT_RD78	180	34	AKGGHLDY	COVID-19	IGHV3-7	IGHJ4	CV221	Repertoire	FALSE	1	Unique	COVID-19
YR008D0_M_10227411_TCACGTTACATGATTT_RD45	180	34	AVGGSLDY	Healthy	IGHV3-7	IGHJ4	YR008	Repertoire	FALSE	1	Unique	Healthy
YR004D10_M_10408930_TTCATTGCGTTGTGCT_RD98	180	34	ASGGHVDY	RSV-I	IGHV3-7	IGHJ4	YR004	Repertoire	FALSE	1	Unique	RSV-I
HB72-93_A1_10811868_TCTTCTAACTTACGTT_RD15	180	34	TSGGHLDY	Healthy	IGHV3-7	IGHJ4	HB72-93	Repertoire	FALSE	1	Unique	Healthy
CV223D0_A1_10022664_TCTCTTGTAGTAGTTT_RD77	180	34	AKGRGLDY	COVID-19	IGHV3-7	IGHJ4	CV223	Repertoire	FALSE	1	Unique	COVID-19
CV256D0_M_10036368_TACATTGGCCTATACT_RD86	180	34	ARGRGVDY	COVID-19	IGHV3-7	IGHJ4	CV256	Repertoire	FALSE	4	4&5	COVID-19
E15B_G2_107931_UID106963_RD13	180	34	ASGGHVDY	Ebola	IGHV3-7	IGHJ4	E15B	Repertoire	FALSE	1	Unique	Ebola
EA003D0_M_10162386_TGCACTCATATACAAT_RD77	180	34	ASGGHIDY	Healthy	IGHV3-7	IGHJ4	EA003	Repertoire	FALSE	3	3	Healthy
YR004D10_M_11871388_TTTTGTGCAGTAAAGT_RD21	180	34	ASGGHVDY	RSV-I	IGHV3-7	IGHJ4	YR004	Repertoire	FALSE	1	Unique	RSV-I
E46a_A2_211035_UID125413_RD47	180	34	ASGGHLDY	Ebola	IGHV3-7	IGHJ4	E46a	Repertoire	FALSE	2	2	Ebola
YR004D10_M_11793327_TCCGGTTATATAATAT_RD93	180	34	ARGRGLDY	RSV-I	IGHV3-7	IGHJ4	YR004	Repertoire	FALSE	1	Unique	RSV-I
YR008D0_M_11493595_TTATTTCTAGTTCATT_RD12	180	34	ARGRGADY	Healthy	IGHV3-7	IGHJ4	YR008	Repertoire	FALSE	1	Unique	Healthy
HB76-49_G2_10037063_TCGTTTTAATTTTTTT_RD13	180	34	ARGVRLDY	Healthy	IGHV3-7	IGHJ4	HB76-49	Repertoire	FALSE	5	4&5	Healthy
HB73-97_M_10261540_TCCTATTCGATTCACT_RD61	180	34	ARGRGADY	Healthy	IGHV3-7	IGHJ4	HB73-97	Repertoire	FALSE	1	Unique	Healthy
EA022D0_M_11000969_TTCATTTGCATTATGT_RD65	180	34	ARGGALDY	Healthy	IGHV3-7	IGHJ4	EA022	Repertoire	FALSE	1	Unique	Healthy
HB10-82_A2_10096121_TTAACTGCACTCATTT_RD21	180	34	ARGGRADY	Healthy	IGHV3-7	IGHJ4	HB10-82	Repertoire	FALSE	2	2	Healthy
YR001D0_G2_10279143_TAGCGTTGGGTGTACT_RD22	180	34	ARAGGLDY	Healthy	IGHV3-7	IGHJ4	YR001	Repertoire	FALSE	1	Unique	Healthy
YR008D10_G2_11504808_TTACTTTATGTCTATT_RD60	180	34	ARGGRLDS	RSV-I	IGHV3-7	IGHJ4	YR008	Repertoire	FALSE	1	Unique	RSV-I
EA003D0_A1_10032331_TCCCGTCTGTTCGGCT_RD38	180	34	ASGGHVDY	Healthy	IGHV3-7	IGHJ4	EA003	Repertoire	FALSE	10	>10	Healthy
YR004D0_M_11463053_TGTTGTTTAATTGCGT_RD24	180	34	SKGGHLDD	Healthy	IGHV3-7	IGHJ4	YR004	Repertoire	FALSE	11	>10	Healthy
CV325D0_M_10274635_TTAAGTTACGTGTTGT_RD59	180	34	ARGGRLDY	COVID-19	IGHV3-7	IGHJ4	CV325	Repertoire	FALSE	1	Unique	COVID-19
YR008D0_M_11881057_TCTCATTGACTCTGGT_RD117	180	34	ARHRGLDY	Healthy	IGHV3-7	IGHJ4	YR008	Repertoire	FALSE	1	Unique	Healthy
EA008D0_M_10100725_TTAGTTAACTTCTATT_RD29	180	34	ARGRGVDY	Healthy	IGHV3-7	IGHJ4	EA008	Repertoire	FALSE	8	6to9	Healthy
EA008D10_M_10670455_TGATATATATTATTTT_RD31	180	34	ASAGGLDY	RSV-I	IGHV3-7	IGHJ4	EA008	Repertoire	FALSE	1	Unique	RSV-I
CV247D9_G2_10016297_TGACATTTGCTTTTTT_RD9	180	34	ASGEALDY	COVID-19	IGHV3-7	IGHJ4	CV247	Repertoire	FALSE	8	6to9	COVID-19
EB216_M_283181_UID198665_RD36	180	34	SKGGHLDN	Ebola	IGHV3-7	IGHJ4	EB216	Repertoire	FALSE	1	Unique	Ebola
HB72-93_A1_10053232_TGTCTTTCTGTCTTAT_RD57	180	34	ASGGALDY	Healthy	IGHV3-7	IGHJ4	HB72-93	Repertoire	FALSE	3	3	Healthy
YR004D0_M_10331369_TTAATTGACATTATAT_RD45	180	34	ARAGRLDY	Healthy	IGHV3-7	IGHJ4	YR004	Repertoire	FALSE	1	Unique	Healthy
YR003D0_G2_11590936_TAGCATCTTTTTATTT_RD16	181	9	LSGYTSGY	Healthy	IGHV3-7	IGHJ4	YR003	Repertoire	FALSE	2	2	Healthy
CV293D0_A1_10360858_TGCACTTACATGTGTT_RD97	181	9	VSGYTSGY	COVID-19	IGHV3-7	IGHJ4	CV293	Repertoire	FALSE	11	>10	COVID-19
CV221D0_M_11263596_TTGTCTTAGCTAAGTT_RD24	181	9	ASGYTSGY	COVID-19	IGHV3-7	IGHJ4	CV221	Repertoire	FALSE	1	Unique	COVID-19
EA003D0_G1_10181802_TAATATCTTCTAAAAT_RD98	181	9	ASDYTSGR	Healthy	IGHV3-7	IGHJ4	EA003	Repertoire	FALSE	9	6to9	Healthy
HB73-97_A1_10192131_TTTCTTGCGGTTTAGT_RD38	181	9	LSGYTSGY	Healthy	IGHV3-7	IGHJ4	HB73-97	Repertoire	FALSE	1	Unique	Healthy
CV258D0_G2_10131885_TCGCCTGCGCTGCACT_RD47	181	9	ASDYTSGY	COVID-19	IGHV3-7	IGHJ4	CV258	Repertoire	FALSE	1	Unique	COVID-19
CV224FU_M_10003729_TTTTCTTGGTTTTTTT_RD21	181	9	LSGYDSGY	COVID-19Recovered	IGHV3-7	IGHJ4	CV224FU	Repertoire	FALSE	2	2	COVID-19Recovered
CV293FU_A2_10079420_TGCCTTTTACTGTGGT_RD169	181	9	ASGYTSGR	COVID-19Recovered	IGHV3-7	IGHJ4	CV293FU	Repertoire	FALSE	1	Unique	COVID-19Recovered
YR003D0_A2_11807516_TTTCTTTTCGTTCTAT_RD73	181	9	VSGYTSGY	Healthy	IGHV3-7	IGHJ4	YR003	Repertoire	FALSE	2	2	Healthy
HB72-93_M_10956309_TTTATTTTTTTTAAAT_RD61	182	2	ARGRSPDY	Healthy	IGHV3-7	IGHJ4	HB72-93	Repertoire	FALSE	1	Unique	Healthy
CV239D0_A2_10149773_TAGGCTGAGTTTGCTT_RD19	182	2	ARGRSPDN	COVID-19	IGHV3-7	IGHJ4	CV239	Repertoire	FALSE	6	6to9	COVID-19
HB09-89_M_10039409_TTGTGTCTAGTTCCGT_RD8	183	3	ANLWEQGY	Healthy	IGHV3-7	IGHJ4	HB09-89	Repertoire	FALSE	17	>10	Healthy
HB09-89_M_10174980_TCCTATTTCATACATT_RD52	183	3	ANLWEQGY	Healthy	IGHV3-7	IGHJ4	HB09-89	Repertoire	FALSE	7	6to9	Healthy
EB217_A2_245474_UID182009_RD26	183	3	ANLWEYGY	Ebola	IGHV3-7	IGHJ4	EB217	Repertoire	FALSE	3	3	Ebola
YR001D0_M_11409237_TACAATAAGTTGTCAT_RD62	184	4	ANDWESGY	Healthy	IGHV3-7	IGHJ4	YR001	Repertoire	FALSE	2	2	Healthy
HB76-49_A2_10052382_TATAATATTCTTAAAT_RD31	184	4	ANNWESGY	Healthy	IGHV3-7	IGHJ4	HB76-49	Repertoire	FALSE	18	>10	Healthy
HB76-49_A2_10039712_TCTCTTACGATGTATT_RD66	184	4	ANNWESGY	Healthy	IGHV3-7	IGHJ4	HB76-49	Repertoire	FALSE	10	>10	Healthy
YR004D10_M_10060906_TCTGATGTTATATGTT_RD69	184	4	ANNWESGH	RSV-I	IGHV3-7	IGHJ4	YR004	Repertoire	FALSE	4	4&5	RSV-I
YR003D0_M_11571878_TTTGTTGTCGTGTCGT_RD8	185	7	ATSRTLDY	Healthy	IGHV3-7	IGHJ4	YR003	Repertoire	FALSE	1	Unique	Healthy
EA008D0_M_10059789_TGCAGTGTGCTTAGTT_RD66	185	7	ATSRTFDY	Healthy	IGHV3-7	IGHJ4	EA008	Repertoire	FALSE	11	>10	Healthy
E75a_M_112441_UID103010_RD145	185	7	ATSRTFDL	Ebola	IGHV3-7	IGHJ4	E75a	Repertoire	FALSE	2	2	Ebola
CV226D2_M_10086859_TATGGTTTTGTTGTTT_RD77	185	7	ATSRSLDY	COVID-19	IGHV3-7	IGHJ4	CV226	Repertoire	FALSE	5	4&5	COVID-19
CV234D0_M_10262459_TAAGGTCCCTTTGTAT_RD86	185	7	ATSRTFDY	COVID-19	IGHV3-7	IGHJ4	CV234	Repertoire	FALSE	3	3	COVID-19
CV325D0_M_10252629_TGGCGTCGCATTTTTT_RD203	185	7	ALSRTFDY	COVID-19	IGHV3-7	IGHJ4	CV325	Repertoire	FALSE	1	Unique	COVID-19
YR003D0_M_10019533_TCAGGTTCTCTGTTAT_RD53	185	7	ATSRTFDY	Healthy	IGHV3-7	IGHJ4	YR003	Repertoire	FALSE	2	2	Healthy
HB01-94_M_10666413_TCACGTTGTGTCCGAT_RD45	186	2	ARNWYQDY	Healthy	IGHV3-7	IGHJ4	HB01-94	Repertoire	FALSE	1	Unique	Healthy
CV328D0_A2_10486224_TGGGATTAACTACGTT_RD138	186	2	ARNWYQDY	COVID-19	IGHV3-7	IGHJ4	CV328	Repertoire	FALSE	2	2	COVID-19
CV225D0_M_10572084_TGAGGTGTTCTTTCGT_RD92	187	2	ARDLGVDY	COVID-19	IGHV3-7	IGHJ4	CV225	Repertoire	FALSE	1	Unique	COVID-19
HB10-82_M_10116287_TAGTTTTCAGTCTTGT_RD49	187	2	ARDVGVDY	Healthy	IGHV3-7	IGHJ4	HB10-82	Repertoire	FALSE	1	Unique	Healthy
YR001D10_M_10106970_TGGAATGTTGTACGTT_RD108	188	2	ARDRYLAG	RSV-I	IGHV3-7	IGHJ4	YR001	Repertoire	FALSE	2	2	RSV-I
CV239D0_M_10776013_TGGTCTATTTTACAAT_RD57	188	2	ARDRYLAY	COVID-19	IGHV3-7	IGHJ4	CV239	Repertoire	FALSE	1	Unique	COVID-19
HB01-94_A2_10862893_TCGAATCCTTTAACTT_RD10	189	2	ASTLRLDY	Healthy	IGHV3-7	IGHJ4	HB01-94	Repertoire	FALSE	1	Unique	Healthy
YR002D0_M_11881385_TTGACTTTTTTCCATT_RD75	189	2	ASTLRRDY	Healthy	IGHV3-7	IGHJ4	YR002	Repertoire	FALSE	2	2	Healthy
YR001D10_A1_12102846_TGAGCTGCTGTATAAT_RD82	190	2	AGGIGLDY	RSV-I	IGHV3-7	IGHJ4	YR001	Repertoire	FALSE	1	Unique	RSV-I
YR004D0_M_11407246_TGCTTTTCTCTCGCGT_RD71	190	2	AGGVGLDY	Healthy	IGHV3-7	IGHJ4	YR004	Repertoire	FALSE	6	6to9	Healthy
YR004D0_A1_10102787_TATATTCGTGTTCAGT_RD37	191	2	ARSIAGGY	Healthy	IGHV3-7	IGHJ4	YR004	Repertoire	FALSE	4	4&5	Healthy
CV256D0_A1_10432727_TTCACTTATCTATGCT_RD20	191	2	ARSIAGGY	COVID-19	IGHV3-7	IGHJ4	CV256	Repertoire	FALSE	2	2	COVID-19
YR008D0_G2_10200324_TTAATTATCTTTGTCT_RD24	192	3	ASGWYSEY	Healthy	IGHV3-7	IGHJ4	YR008	Repertoire	FALSE	3	3	Healthy
YR001D0_A1_11811897_TATTGTTTTGTCCATT_RD76	192	3	ASGWYSEF	Healthy	IGHV3-7	IGHJ4	YR001	Repertoire	FALSE	6	6to9	Healthy
YR001D0_A1_11380827_TGATTTAAACTTTTGT_RD87	192	3	ATGWYSEY	Healthy	IGHV3-7	IGHJ4	YR001	Repertoire	FALSE	46	>10	Healthy
YR006D0_M_10159938_TGAAATGTTTTTATCT_RD42	193	2	ARGGISGY	Healthy	IGHV3-7	IGHJ4	YR006	Repertoire	FALSE	1	Unique	Healthy
CV258D0_A2_10042384_TATTATTAAATTTCAT_RD88	193	2	ARGIGSGY	COVID-19	IGHV3-7	IGHJ4	CV258	Repertoire	FALSE	3	3	COVID-19
YR004D10_M_11576762_TGGCTTTTCTTGATAT_RD82	194	2	ARKNSLDY	RSV-I	IGHV3-7	IGHJ4	YR004	Repertoire	FALSE	8	6to9	RSV-I
[truncated: 9,922 more rows]

## Sheet: edgelist_SARSCoV2
Seq1	Seq2	CDRH3 AA identity	Seq1_CDRH3	Seq1_Specificity	Seq1_Vgene	Seq1_Jfamily	Seq2_CDRH3	Seq2_Specificity	Seq2_Vgene	Seq2_Jfamily	Seq1_PatientID	Seq2_PatientID
[truncated: 6,216 more rows]

[truncated: 5 more sheets: cluster_SARSCoV2, edgelist_RSV, cluster_RSV, edgelist_Ebola, cluster_Ebola]
